# Supplementary material for: Genotypic Expansion Within the Population Structure of Classical Brucella Species Revealed by MLVA16 Typing of 1404 Brucella Isolates From Different Animal and Geographic Origins, 1974–2006
Source: Front Microbiol. 2018 Jul 12;9:1545. doi: 10.3389/fmicb.2018.01545 (PMC6052141; doi:10.3389/fmicb.2018.01545)
Supplement: Supplementary file 1 [file Table_1.XLSX]

## Sheet: S1 Table
Key	strain	host	isolated_in	speciesbiovar	group	year	MLVA8	MLVA10	MLVA11	OTHER_NAMES	TRANSMITTED_BY	ISOLATED_BY	ORGAN_ISOLATION_SITE	COLONY_MORPHOLOGY	OXYDASE	CO2	UREASE	H2S	PHASE	NUTRITION_REQUIREMENT	LYSOTYPE	GROWTH_THIO	GROWTH_THIO_CO2	GROWTH_FUCHS	GROWTH_FUCHS_CO2	GROWTH_SAF	GROWTH_SAF_CO2	OXIDATIVE_METABOLISM	COUNTRY	continent	Bruce06	Bruce08	Bruce11	Bruce12	Bruce42	Bruce43	Bruce45	Bruce55	Bruce18	Bruce19	Bruce19_init	Bruce21	Bruce04	Bruce07	Bruce09	Bruce16	Bruce30
2018Vergnaud#0001	BCCN#R1	Caprine	USA	B. melitensis bv1	Americas		47	164	136	16M, ATCC 23456, NCTC 10094	CVL Weybridge			smooth	+	-	+	-	A-,M+		Tb-, Wb-, Iz+, RC-	10+, 20nl, 40-	10+, 20+, 40nl	10nl, 20-	10+, 20+	100-	100+	glu3,ala2,asp3,arg1,orn1,cit1,lys1,ara1,gal1,rib1,xyl1,ery2	USA	America (north)	3	4	2	13	4	2	3	3	5	36	36	6	2	5	8	3	6
2018Vergnaud#0002	BCCN#R2	Caprine	Turkey	B. melitensis bv2	E. Mediterranean		45	219	115	63/9, ATCC 23457, NCTC 10508	CVL Weybridge			smooth	+	-	+	-	A+,M-		Tb-, Wb-, Iz+, RC-	10+, 20+, 40v	10+, 20+, 40nl	10+, 20+	10+, 20+	100nl	100+	glu2,ala2,asp2,arg1,orn1,cit1,lys1,ara1,gal1,rib1,xyl1,ery3	Turkey	Middle-East	1	5	3	12	2	2	3	2	4	41	41	8	7	4	3	5	4
2018Vergnaud#0003	BCCN#R17	Ovine	Africa	B. ovis	B.ovis		1	83	25	63/290, ATCC 25840, NCTC 10512	Ames(Jones)			rough	-	+	-	-	A-,M-,R+	serum	Tb-, Wb-, Iz-, RC+		10+, 20+, 40nl		10-, 20-		100-	glu3,ala1,asp2,arg1,orn1,cit1,lys1,ara1,gal1,rib1,xyl1,ery1	Africa	Africa	3	5	2	10	1	1	5	2	3	7	7	9	6	7	7	6	2
2018Vergnaud#0004	BCCN#95-15	Human	Spain	B. melitensis Rough	Americas	1995	53	137	263	CH31 21899H	CH Toulouse Purpan (Lareng)	CH Toulouse	Hemoculture	Rough	+	-	+	-	A-,M-,R+		Tb-, Wb-, Iz-, RC+	10+, 20nl, 40v	10+, 20+, 40nl	10nl, 20-	10+, 20+	100-	100nl		Spain	Europe (west)	3	4	3	13	5	3	3	3	6	36	36	5	2	4	4	6	5
2018Vergnaud#0005	BCCN#R12	Swine	USA	B. suis bv1	B.suis biovar 1		6	89	33	1330, ATCC 23444, NCTC 10316	CVL Weybridge			smooth	+	-	++	+	A+,M-		Tb-, Wb+, Iz+, RC-	10+, 20+, 40+	10+, 20+, 40+	10-, 20-	10nl, 20-	100-	100-	glu2,ala1,asp1,arg2,orn2,cit1,lys2,ara2,gal3,rib3,xyl3,ery3	USA	America (north)	2	3	6	10	4	1	5	2	4	38	38	9	6	6	5	5	3
2018Vergnaud#0006	BCCN#R23			B. abortus bv1	abortus C		27	274	79	2308				smooth																	4	5	4	12	2	3	3	3	6	43	43	8	3	7	3	3	5
2018Vergnaud#0007	BCCN#R3	Caprine	Italy	B. melitensis bv3	W. Mediterranean		51	123	96	Ether, ATCC 23458, NCTC 10509	CVL Weybridge			smooth	+	-	+	-	A+,M+		Tb-, Wb-, Iz+, RC-	10+, 20-, 40-	10+, 20+, 40v	10+, 20nl	10+, 20+	100v	100+	glu2,ala2,asp2,arg1,orn1,cit1,lys1,ara1,gal1,rib1,xyl1,ery2	Italy	Europe (west)	3	5	3	13	1	1	3	3	7	43	43	8	7	5	13	10	3
2018Vergnaud#0008	BCCN#R18	Dog	USA	B. canis	B.canis		3	95	26	RM6/66, ATCC 23365, NCTC 10854	Ames(Jones)			rough	+	-	++	-	A-,M-,R+		Tb-, Wb-, Iz-, RC+	10+, 20+, 40-	10+, 20+, 40-	10+, 20-	10+, 20nl	100-	100nl	glu2,ala1,asp1,arg2,orn2,cit2,lys1,ara1,gal1,rib3,xyl1,ery1	USA	America (north)	2	3	9	11	3	1	5	2	5	40	40	9	8	6	8	5	3
2018Vergnaud#0009	BCCN#R13	Swine	Denmark	B. suis bv2	B.suis biovar 2		9	75	50	Thomsen, ATCC 23445, NCTC 10510	CVL Weybridge			smooth	+	-	++	-	A+,M-		Tb-, Wb+l, Iz-, RC-	10+, 20+, 40-	10+, 20+, 40nl	10-, 20-	10-, 20-	100-	100-	glu3,ala1,asp1,arg2,orn2,cit1,lys1,ara3,gal2,rib3,xyl2,ery2	Denmark	Europe (west)	2	4	8	14	6	1	5	2	6	43	43	9	9	12	7	2	4
2018Vergnaud#0010	BCCN#76-356	Human	Montpellier ,Hérault, France	B. melitensis bv2	E. Mediterranean	1976	42	215	294	INSERM 410	INSERM Montpellier(Roux)			smooth	+	-	+	-	A+,M-		Tb-, Bm-	10+, 20nl, 40nl		10v, 20-		100-			France	Europe (west)	1	5	3	13	2	2	3	2	4	41	41	6	6	7	6	5	5
2018Vergnaud#0011	BCCN#76-362	Human	Montpellier ,Hérault, France	B. melitensis bv2	W. Mediterranean	1976	51	123	96	INSERM 434	INSERM Montpellier(Roux)			smooth	+	-	+	-	A+,M-		Tb-, Bm-	10+, 20nl, 40v		10+, 20+		100+			France	Europe (west)	3	5	3	13	1	1	3	3	7	43	43	8	6	5	8	8	3
2018Vergnaud#0012	BCCN#76-407	Human	Navarre, Spain	B. melitensis bv2	E. Mediterranean	1976	43	210	292		Universite de Navarre (Diaz)	Universite de Navarre		smooth	+	-	++	-	A+,M-		Tb-, Bm-	10+, 20nl, 40v		10+, 20nl		100v			Spain	Europe (west)	1	5	3	13	3	2	3	2	4	9	9	8	5	4	3	5	7
2018Vergnaud#0013	BCCN#74-233	Human	Rhone, France	B. melitensis bv2	W. Mediterranean	1974	51	123	96	EVL L283	Ecole Veterinaire Lyon(Joubert)	Env Lyon		smooth	+	-	+	-	A+,M-		Tb-	10nl, 20v, 40-	10+, 20+, 40nl	10+, 20v	10+, 20+	200+	200+	glu2,ala3,asp2,arg1,orn1,cit1,lys1,ara1,gal1,rib1,xyl1,ery3	France	Europe (west)	3	5	3	13	1	1	3	3	7	43	43	8	7	5	10	9	3
2018Vergnaud#0014	BCCN#74-241	Human	Paris, France	B. melitensis bv2	W. Mediterranean	1974	51	123	96	CH75 P6	CH Cochin Paris(Philippon)	CH Cochin Paris		smooth	+	-	+	-	A+,M-		Tb-	10+, 20+, 40nl	10+, 20+, 40+	10+, 20-	10+, 20+	200v	200+	glu2,ala2,asp2,arg1,orn1,cit1,lys1,ara1,gal1,rib1,xyl1,ery2	France	Europe (west)	3	5	3	13	1	1	3	3	7	43	43	8	6	4	8	6	3
2018Vergnaud#0015	BCCN#74-245	Ovine	Nice ,Alpes-Maritimes, France	B. melitensis bv2	W. Mediterranean	1974	51	123	96	LPPRA N613	LPPRA(Giauffret)	Lppra	Aborted fetus, stomach liquid	smooth	+	-	+	-	A+,M-		Tb-	10+, 20v, 40-	10+, 20+, 40+	10+, 20nl	10+, 20+	200nl	200+	glu2,ala2,asp2,arg1,orn1,cit1,lys1,ara1,gal1,rib1,xyl1,ery2	France	Europe (west)	3	5	3	13	1	1	3	3	7	43	43	8	8	5	13	7	3
2018Vergnaud#0016	BCCN#74-247	Human	Corse, France	B. melitensis bv2	W. Mediterranean	1974	51	122	207	LPPRA LRNice	LPPRA(Giauffret)	Lppra		smooth	+	-	+	-	A+,M-		Tb-	10+, 20-, 40-	10+, 20+, 40+	10+, 20nl	10+, 20+	200nl	200+	glu2,ala2,asp2,arg1,orn1,cit1,lys1,ara1,gal1,rib1,xyl1,ery1	France	Europe (west)	3	5	3	13	1	1	3	3	6	43	43	8	5	7	12	5	3
2018Vergnaud#0017	BCCN#74-249	Human	Paris, France	B. melitensis bv2	W. Mediterranean	1974	51	122	207		CH Cochin Paris(Philippon)	CH Cochin Paris		smooth	+	-	+	-	A+,M-		Tb-	10+, 20nl, 40-	10+, 20+, 40+	10+, 20nl	10+, 20nl	200nl	200nl	glu2,ala2,asp2,arg1,orn1,cit1,lys1,ara1,gal1,rib1,xyl1,ery2	France	Europe (west)	3	5	3	13	1	1	3	3	6	43	43	8	8	5	7	8	3
2018Vergnaud#0018	BCCN#74-230	Human	Rhone, France	B. melitensis bv2	W. Mediterranean	1974	51	123	96	EVL L202	Ecole Veterinaire Lyon(Joubert)	Env Lyon		smooth	+	-	+	-	A+,M-		Tb-	10+, 20nl, 40-	10+, 20+, 40nl	10+, 20+	10+, 20+	200+	200+	glu2,ala3,asp2,arg1,orn1,cit1,lys1,ara1,gal1,rib1,xyl1,ery2	France	Europe (west)	3	5	3	13	1	1	3	3	7	43	43	8	7	5	9	9	3
2018Vergnaud#0019	BCCN#74-244	Ovine	Nice ,Alpes-Maritimes, France	B. melitensis bv2	W. Mediterranean	1974	51	123	96	LPPRA N526	LPPRA(Giauffret)	Lppra	Aborted fetus, brain	smooth	+	-	+	-	A+,M-		Tb-	10+, 20v, 40-	10+, 20+, 40+	10+, 20nl	10+, 20+	200nl	200+	glu2,ala2,asp2,arg1,orn1,cit1,lys1,ara1,gal1,rib1,xyl1,ery2	France	Europe (west)	3	5	3	13	1	1	3	3	7	43	43	8	8	5	7	10	3
2018Vergnaud#0020	BCCN#74-251	Human	Paris, France	B. melitensis bv2	W. Mediterranean	1974	51	122	207		CH Cochin Paris(Philippon)	CH Cochin Paris		smooth	+	-	+	-	A+,M-		Tb-	10+, 20nl, 40-	10+, 20+, 40nl	10v, 20-	10+, 20nl	200-	200v	glu3,ala3,asp2,arg1,orn1,cit1,lys1,ara1,gal1,rib1,xyl1,ery1	France	Europe (west)	3	5	3	13	1	1	3	3	6	43	43	8	8	5	7	8	3
2018Vergnaud#0021	BCCN#74-256	Ovine	Nice ,Alpes-Maritimes, France	B. melitensis bv2	W. Mediterranean	1974	51	123	96	LPPRA 1031	LPPRA(Giauffret)	Lppra	Testicles	smooth	+	-	+	-	A+,M-		Tb-	10nl, 20-, 40-		10nl, 20v		200v		glu2,ala2,asp2,arg1,orn1,cit1,lys1,ara1,gal1,rib1,xyl1,ery2	France	Europe (west)	3	5	3	13	1	1	3	3	7	43	43	8	5	6	11	6	3
2018Vergnaud#0022	BCCN#75-9	Ovine	Alpes-Maritimes, France	B. melitensis bv2	W. Mediterranean	1975	51	123	96	LPPRA 2912	LPPRA(Giauffret)	Lppra	Aborted fetus	smooth	+	-	+	-	A+,M-		Tb-, Bm-	10nl, 20nl, 40v		10+, 20+		200+			France	Europe (west)	3	5	3	13	1	1	3	3	7	43	43	8	5	6	12	6	3
2018Vergnaud#0023	BCCN#76-328	Human	Grenoble ,Haute-Savoie, France	B. melitensis bv2	W. Mediterranean	1976	51	123	96	INSERM 352	INSERM Montpellier(Roux)			smooth	+	-	+	-	A+,M-		Tb-, Bm+l	10+, 20nl, 40v		10+, 20+		100+			France	Europe (west)	3	5	3	13	1	1	3	3	7	43	43	8	6	6	11	11	3
2018Vergnaud#0024	BCCN#82-68	Human	Barcelone ,Spain	B. melitensis bv2	E. Mediterranean	1982	43	209	105	Barcelone, B 29	Faculte Medecine Valladolid(Abad Fernandez)		Hemoculture	smooth	+	-	++	-	A+,M-		Tb-, Bm-, Bk+	10+, 20+, 40nl		10+, 20+		100+			France	Europe (west)	1	5	3	13	3	2	3	2	5	9	9	8	6	5	3	5	6
2018Vergnaud#0025	BCCN#81-23	Human	Versailles ,Yvelines, France	B. melitensis bv1	E. Mediterranean	1981	60	182	99		CH Versailles(Ghnassia)	CH Versailles	Hemoculture	smooth	+	-	++	-	A-,M+		Tb-, Bm-	10+, 20+, 40nl		10+, 20+		100+		glu2,ala2,asp2,arg1,orn1,cit1,lys1,ara1,gal1,rib1,xyl1,ery2	France	Europe (west)	1	5	3	13	3	2	2	2	6	9	9	8	5	5	3	4	5
2018Vergnaud#0026	BCCN#82-91	Ovine	France	B. melitensis bv1	E. Mediterranean	1982	43	209	105	INRA 664704	INRA(Fensterbank)	INRA Nouzilly		smooth	+	-	++	-	A-,M+		Tb-, Bm-, Bk+l, RC-	10+, 20+, 40v	10+, 20+, 40v	10+, 20+	10+, 20+	100nl	100+		France	Europe (west)	1	5	3	13	3	2	3	2	5	9	9	8	5	4	3	5	5
2018Vergnaud#0027	BCCN#83-142	Caprine	Greece	B. melitensis bv1	E. Mediterranean	1983	59	200	117	Thessalonique 3	Yantzis	Yantzis	Aborted fetus, stomach liquid	smooth	+	-	++	-	A-,M+		Tb-, Wb-, Bk+, RC-	10+, 20+, 40nl		10+, 20+		100v			Greece	Europe (west)	1	5	2	13	3	2	3	2	4	41	41	8	8	3	6	4	5
2018Vergnaud#0028	BCCN#83-199	Human	Spain	B. melitensis bv1	Americas	1983	93	130	140	Valladolid 3	Abad Fernandez	Abad Fernandez	Hemoculture	smooth	+	-	+	-	A-,M+		Tb-, Wb-, Bk+, RC-	10+, 20nl, 40-		10+, 20v		100v			Spain	Europe (west)	3	4	3	13	6	2	3	3	6	36	36	6	2	3	6	7	4
2018Vergnaud#0029	BCCN#83-218	Human	France	B. melitensis bv1	E. Mediterranean	1983	43	209	105		CH Angers(Rive)	CH Angers	hemoculture, vertebral abscess	smooth	+	-	++	-	A-,M+		Tb-, Wb-, Bk+, RC-	10+, 20-, 40-	10+, 20nl, 40-	10v, 20v	10+, 20+	100-	100+		France	Europe (west)	1	5	3	13	3	2	3	2	5	9	9	8	3	4	3	4	5
2018Vergnaud#0030	BCCN#84-6	Human	Portugal	B. melitensis bv1	E. Mediterranean	1984	60	182	99	CHU37 2992	CH Trousseau Tours(Audurier)	CH Tours	Joint fluid	smooth	+	-	++	-	A-,M+		Tb-, Wb-, Bk+l, RC-	10+, 20nl, 40-	10+, 20+, 40nl	10v, 20-	10+, 20+	100-	100+		Portugal	Europe (west)	1	5	3	13	3	2	2	2	6	9	9	8	6	4	3	4	6
2018Vergnaud#0031	BCCN#84-7	Human	Spain	B. melitensis bv1	Americas	1984	95	144	190		CH Versailles(Le Pennec)	CH Versailles	Hemoculture	smooth	+	-	+	-	A-,M+		Tb-, Wb-, Bk+, RC-	10+, 20+, 40-		10+, 20-		100-			Spain	Europe (west)	3	4	3	13	3	2	3	3	6	36	36	5	2	4	3	5	5
2018Vergnaud#0032	BCCN#84-9	Human	France	B. melitensis bv1	Americas	1984	97	140	187	CHR57 1576	CH Metz-Thionville(Le Coustumier)	CH Metz-Thionville	Hemoculture	smooth	+	-	+	-	A-,M+		Tb-, Wb-, Bk+l, RC-	10+, 20nl, 40v	10+, 20+, 40+	10+, 20-	10+, 20+	100-	100+		France	Europe (west)	3	4	3	11	4	2	3	3	6	36	36	5	2	5	7	3	5
2018Vergnaud#0033	BCCN#84-10	Human	Belgium	B. melitensis bv1	Americas	1984	48	149	130		Vandepitte		Hemoculture	smooth	+	-	+	-	A-,M+		Tb-, Wb-, Bk+, RC-	10+, 20nl, 40-	10+, 20+, 40nl	10-, 20-	10+, 20+	100-	100+		Belgium	Europe (west)	3	4	3	13	5	2	3	3	6	36	36	5	2	4	3	6	4
2018Vergnaud#0034	BCCN#88-40	Ovine	Israel	B. melitensis bv1	E. Mediterranean	1988	43	210	125	Israel 87/5361	Institut Veterinaire Beit-Dagan(Banai)	Institut Veterinaire Beit-Dagan		smooth	+	-	+	-	A-,M+,R-		Tb-, Wb-, Iz+, RC-	10+, 20+, 40nl	10+, 20+, 40+	10+, 20nl	10+, 20+	100nl	100+		Israel	Middle-East	1	5	3	13	3	2	3	2	4	41	41	8	5	5	3	5	4
2018Vergnaud#0035	BCCN#75-4	Human	Navarre, Spain	B. melitensis bv1	E. Mediterranean	1975	43	210	292		Universite de Navarre (Diaz)	Universite de Navarre		smooth	+	-	++	-	A-,M+		Tb-, Bm+l	10nl, 20v, 40v		10+, 20v		200nl			Spain	Europe (west)	1	5	3	13	3	2	3	2	4	9	9	8	4	4	3	8	5
2018Vergnaud#0036	BCCN#75-23	Human	Navarre, Spain	B. melitensis bv1	E. Mediterranean	1975	43	210	292		Universite de Navarre (Diaz)	Universite de Navarre		smooth	+	-	+	-	A-,M+		Tb-, Bm+l	10+, 20v, 40-		10v, 20-		200-			Spain	Europe (west)	1	5	3	13	3	2	3	2	4	9	9	8	4	3	3	6	6
2018Vergnaud#0037	BCCN#75-24	Human	Navarre, Spain	B. melitensis bv1	E. Mediterranean	1975	43	210	292		Universite de Navarre (Diaz)	Universite de Navarre		smooth	+	-	+	-	A-,M+		Tb-, Bm-	10+, 20v, 40-		10v, 20-		200-			Spain	Europe (west)	1	5	3	13	3	2	3	2	4	9	9	8	5	4	3	8	6
2018Vergnaud#0038	BCCN#75-75	Human	Navarre, Spain	B. melitensis bv1	E. Mediterranean	1975	43	210	292		Universite de Navarre (Diaz)	Universite de Navarre	Hemoculture	smooth	+	-	++	-	A-,M+		Tb-, Bm+l	10+, 20nl, 40v		10v, 20-		200-			Spain	Europe (west)	1	5	3	13	3	2	3	2	4	9	9	8	4	4	4	6	5
2018Vergnaud#0039	BCCN#75-77	Human	Navarre, Spain	B. melitensis bv1	E. Mediterranean	1975	43	210	292		Universite de Navarre (Diaz)	Universite de Navarre	Hemoculture	smooth	+	-	++	-	A-,M+		Tb-, Bm+l	10+, 20v, 40-		10v, 20-		200-			Spain	Europe (west)	1	5	3	13	3	2	3	2	4	9	9	8	5	4	3	5	6
2018Vergnaud#0040	BCCN#75-127	Human	Navarre, Spain	B. melitensis bv1	E. Mediterranean	1975	43	210	292		Universite de Navarre (Diaz)	Universite de Navarre		smooth	+	-	++	-	A-,M+		Tb-, Bm-	10+, 20nl, 40v		10+, 20v		200-			Spain	Europe (west)	1	5	3	13	3	2	3	2	4	9	9	8	4	4	3	6	5
2018Vergnaud#0041	BCCN#80-163	Human	Spain	B. melitensis bv1	E. Mediterranean	1980	43	209	105	Pamplona 3517	Universite de Navarre (Diaz)	Universite de Navarre	Hemoculture	smooth	+	-	++	-	A-,M+		Tb-, Bm-, Bk+	10+, 20+, 40nl		10+, 20+		100+			Spain	Europe (west)	1	5	3	13	3	2	3	2	5	9	9	8	6	4	3	4	5
2018Vergnaud#0042	BCCN#00-28	Human	Bas-Rhin, France	B. melitensis bv1	E. Mediterranean	2000	43	210	125		CH Strasbourg	CH Strasbourg	Hemoculture	smooth	+	-	+	-	A-,M+		Tb-, Wb-, Iz+, RC-	10+, 20v, 40-	10+, 20nl, 40v	10+, 20nl	10+, 20+	100-	100+		France	Europe (west)	1	5	3	13	3	2	3	2	4	41	41	8	4	5	3	5	4
2018Vergnaud#0043	BCCN#80-86	Ovine	Haute-Vienne, France	B. melitensis bv1	E. Mediterranean	1980	43	210	292	LVD87 10535	LVD 87(Nicolas)	LVD 87		smooth	+	-	++	-	A-,M+		Tb-, Bm-, Bk+	10+, 20nl, 40v		10+, 20nl		100-			France	Europe (west)	1	5	3	13	3	2	3	2	4	9	9	8	4	4	3	5	7
2018Vergnaud#0044	BCCN#82-11	Ovine	Saint Julien en Bochene ,Hautes-Alpes, France	B. melitensis bv3	W. Mediterranean	1982	51	123	96		LVD 05(Sarrazin)	LVD 05		smooth	+	-	+	-	A+,M+		Tb-, Bm-, Bk+		10+, 20+, 40+		10+, 20+		100+		France	Europe (west)	3	5	3	13	1	1	3	3	7	43	43	8	9	5	6	6	3
2018Vergnaud#0045	BCCN#84-11	Caprine	Spain	B. melitensis bv1	E. Mediterranean	1984	43	210	292		Diaz		Testicles, pus	smooth	+	-	++	-	A-,M+		Tb-, Wb-, Bk+, RC-	10+, 20nl, 40-	10+, 20+, 40nl	10+, 20-	10+, 20+	100-	100+		Spain	Europe (west)	1	5	3	13	3	2	3	2	4	9	9	8	6	4	3	5	5
2018Vergnaud#0046	BCCN#85-7	Human	Portugal	B. melitensis bv1	E. Mediterranean	1985	60	180	286		CH Cochin Paris(Philippon)	CH St Vincent De Paul Paris	Hemoculture	smooth	+	-	++	-	A-,M+		Tb-, Wb-, Bk+, RC-	10+, 20nl, 40-	10+, 20+, 40+	10+, 20nl	10+, 20+	100-	100+		Portugal	Europe (west)	1	5	3	13	3	2	2	2	5	9	9	8	4	4	3	4	5
2018Vergnaud#0047	BCCN#86-6	Ovine	Somme, France	B. melitensis bv1	E. Mediterranean	1986	43	209	105	LVD80 4-2031	LVD 80	LVD 80	Aborted fetus, brain	smooth	+	-	++	-	A-,M+		Tb-, Wb-, Bk+, RC-	10+, 20nl, 40v	10+, 20+, 40nl	10nl, 20-	10+, 20+	100-	100+		France	Europe (west)	1	5	3	13	3	2	3	2	5	9	9	8	3	4	3	6	4
2018Vergnaud#0048	BCCN#87-23	Ovine	Saragosse, Spain	B. melitensis bv1	Americas	1987	47	163	138	Saragosse 7758, Rev.1	Blasco	Blasco		smooth	+	-	+	-	A-,M+		Tb-, Wb-, Iz+, RC-	10+, 20-, 40-	10+, 20+, 40+	10+, 20+	10+, 20+	100+	100+		Spain	Europe (west)	3	4	2	13	4	2	3	3	8	36	36	6	2	5	6	3	6
2018Vergnaud#0049	BCCN#88-25	Cattle	Mens ,Isère, France	B. melitensis bv3	W. Mediterranean	1988	51	123	95		LVD 38(Turquand)	LVD 38		smooth	+	-	+	-	A+,M+,R-		Tb+, Wb+, Iz+l, RC-	10+, 20v, 40-	10+, 20+, 40nl	10+, 20+	10+, 20+	100+	100+		France	Europe (west)	3	5	3	13	1	1	3	3	7	49	48	8	7	5	9	7	3
2018Vergnaud#0050	BCCN#88-43	Human	Israel	B. melitensis bv1	E. Mediterranean	1988	43	210	125	Israel 87/6012	Institut Veterinaire Beit-Dagan(Banai)	Institut Veterinaire Beit-Dagan	Hemoculture	smooth	+	-	+	-	A-,M+,R-		Tb-, Wb-, Iz+, RC-	10+, 20+, 40nl	10+, 20+, 40nl	10-, 20-	10nl, 20v	100-	100-		Israel	Middle-East	1	5	3	13	3	2	3	2	4	41	41	8	4	5	3	5	4
2018Vergnaud#0051	BCCN#88-44	Human	Israel	B. melitensis bv1	E. Mediterranean	1988	43	208	284	Israel 87/10362	Institut Veterinaire Beit-Dagan(Banai)	Institut Veterinaire Beit-Dagan	Hemoculture	smooth	+	-	+	-	A-,M+,R-		Tb-, Wb-, Iz+, RC-	10+, 20+, 40nl	10+, 20+, 40+	10-, 20-	10-, 20-	100-	100-		Israel	Middle-East	1	5	3	13	3	2	3	2	6	41	41	8	3	5	3	5	5
2018Vergnaud#0052	BCCN#92-83	Ovine	Murcie ,Spain	B. melitensis bv3	E. Mediterranean	1992	42	218	116	Saragosse 400	Blasco	Blasco		smooth	+	-	++	-	A+,M+		Tb-, Wb-, Iz+, RC-		10+, 20nl, 40nl		10+, 20+		100+		Spain	Europe (west)	1	5	3	13	2	2	3	2	4	41	41	8	6	7	3	5	5
2018Vergnaud#0053	BCCN#93-4	Human	Ille-et-Vilaine, France	B. melitensis bv1	Americas	1993	145	139	264	CH35 93/731298	CH Rennes Pontchaillou(Sire)	CH Rennes	hemoculture and biopsy intervertebral disc	smooth	+	-	+	-	A-,M+		Tb-, Wb-, Iz+, RC-	10+, 20v, 40-	10+, 20nl, 40v	10v, 20-	10+, 20+	100-	100+		France	Europe (west)	3	4	3	13	4	3	3	3	6	36	36	5	2	5	3	6	5
2018Vergnaud#0054	BCCN#94-15	Human	Paris, France	B. melitensis bv1	Americas	1994	48	149	130	CH75 2491	CH Pitie Salpetriere Paris	CH Pitie-Salpetriere Paris	Hemoculture	smooth	+	-	+	-	A-,M+		Tb-, Wb-, Iz+l, RC-	10+, 20nl, 40v	10+, 20nl, 40v	10+, 20+	10+, 20+	100+	100+		France	Europe (west)	3	4	3	13	5	2	3	3	6	36	36	5	2	3	3	6	5
2018Vergnaud#0055	BCCN#80-229	Human	Haute-Garonne, France	B. melitensis bv1	E. Mediterranean	1980	43	210	292		CH Toulouse(Vergnes)	CH Toulouse	Right knee joint fluid	smooth	+	-	++	-	A-,M+		Tb-, Bm-, Bk-	10+, 20+, 40+		10+, 20+		100+			France	Europe (west)	1	5	3	13	3	2	3	2	4	9	9	8	5	4	3	4	5
2018Vergnaud#0056	BCCN#80-276	Human	Somme, France	B. melitensis bv1	E. Mediterranean	1980	43	209	105	LVD80 8686	LVD 80(Raverdy)	LVD 80		smooth	+	-	++	-	A-,M+		Tb-, Bm-, Bk+	10+, 20nl, 40nl		10+, 20+		100+			France	Europe (west)	1	5	3	13	3	2	3	2	5	9	9	8	3	4	3	5	7
2018Vergnaud#0057	BCCN#81-283	Ovine	Argenton Chateau ,Deux-Sèvres, France	B. melitensis bv1	E. Mediterranean	1981	43	209	105		LVD 79(Godu)	LVD 79	Aborted fetus	smooth	+	-	++	-	A-,M+		Tb-, Bm-, Bk+	10+, 20v, 40-		10+, 20+		100+		glu2,ala2,asp2,arg1,orn1,cit1,lys1,ara1,gal1,rib1,xyl1,ery2	France	Europe (west)	1	5	3	13	3	2	3	2	5	9	9	8	3	4	3	7	5
2018Vergnaud#0058	BCCN#04-32	Human	Sfax,Tunisia	B. melitensis bv3	W. Mediterranean	2004	51	124	92	A509/2004	Hammami			smooth	+						Tb_x000B_								Tunisia	Africa (north)	3	5	3	13	1	1	3	3	9	43	43	8	7	4	3	9	3
2018Vergnaud#0059	BCCN#74-259	Human	Paris, France	B. melitensis bv2	E. Mediterranean	1974	42	218	116		LCRV Alfort(Gaumont)	LCRV Alfort	Hemoculture	smooth	+	-	++	-	A+,M-		Tb-	10+, 20+, 40nl	10+, 20+, 40nl	10v, 20v	10+, 20+	200-	200+	glu3,ala2,asp2,arg1,orn1,cit1,lys1,ara1,gal1,rib1,xyl1,ery2	France	Europe (west)	1	5	3	13	2	2	3	2	4	41	41	8	5	8	3	4	5
2018Vergnaud#0060	BCCN#74-261	Human	Africa	B. melitensis bv1	Americas	1974	55	158	265		CH Cochin Paris(Philippon)	CH Cochin Paris		smooth	+	-	+	-	A-,M+		Tb-	10v, 20-, 40-		10nl, 20v		200nl		glu2,ala2,asp2,arg1,orn1,cit1,lys1,ara1,gal1,rib1,xyl1,ery2	Africa	Africa	3	4	3	13	4	2	3	3	7	36	36	6	2	4	9	6	5
2018Vergnaud#0061	BCCN#74-264	Human	Navarre, Spain	B. melitensis bv1	E. Mediterranean	1974	43	210	292		Universite de Navarre (Diaz)	Universite de Navarre		smooth	+	-	++	-	A-,M+		Tb-	10nl, 20v, 40-		10nl, 20v		200v		glu2,ala2,asp2,arg1,orn1,cit1,lys1,ara1,gal1,rib1,xyl1,ery2	Spain	Europe (west)	1	5	3	13	3	2	3	2	4	9	9	8	5	4	3	4	5
2018Vergnaud#0062	BCCN#91-143	Ovine	Salonique ,Greece	B. ovis	B.ovis	1991	1	83	25	LCRV 9872/30	LCRV Alfort	Fac De Medecine Veterinaire Salonique(Bourdji-Hatjopoulou)	Milk	smooth	+	-	+	-	A+,M+		Tb-, Wb-, Iz+, RC-	10+, 20nl, 40v	10+, 20+, 40nl	10+, 20+	10+, 20+	100nl	100+		Greece	Europe (west)	3	5	2	10	1	1	5	2	3	7	7	9	6	12	11	12	7
2018Vergnaud#0063	BCCN#91-246	Ovine	Tunisia	B. melitensis bv3	W. Mediterranean	1991	51	123	94	Tunisia 6	Institut de Recherches Veterinaires,Tunis(Debeya Rafika)	Institut De Recherches Veterinaires Tunis	Aborted fetus	smooth	+	-	+	-	A+,M+		Tb-, Wb+l, Iz+, RC-	10nl, 20v, 40-	10+, 20nl, 40v	10+, 20+	10+, 20+	100+	100+		Tunisia	Africa (north)	3	5	3	13	1	1	3	3	7	45	45	8	5	2	6	4	3
2018Vergnaud#0064	BCCN#91-247	Human	Tunisia	B. melitensis bv3	W. Mediterranean	1991	51	123	96	Tunisia 7	Institut de Recherches Veterinaires,Tunis(Debeya Rafika)	Institut De Recherches Veterinaires Tunis		smooth	+	-	+	-	A+,M+		Tb-, Wb+l, Iz+, RC-	10nl, 20v, 40-	10+, 20nl, 40v	10+, 20+	10+, 20+	100+	100+		Tunisia	Africa (north)	3	5	3	13	1	1	3	3	7	43	43	8	5	4	9	8	3
2018Vergnaud#0065	BCCN#91-248	Ovine	Tunisia	B. melitensis bv3	W. Mediterranean	1991	51	123	94	Tunisia 8	Institut de Recherches Veterinaires,Tunis(Debeya Rafika)	Institut De Recherches Veterinaires Tunis	Aborted fetus	smooth	+	-	+	-	A+,M+		Tb-, Wb+l, Iz+, RC-	10nl, 20v, 40-	10+, 20nl, 40v	10+, 20+	10+, 20+	100+	100+		Tunisia	Africa (north)	3	5	3	13	1	1	3	3	7	45	45	8	6	2	10	4	3
2018Vergnaud#0066	BCCN#94-65	Human	Hérault, France	B. melitensis bv3	E. Mediterranean	1994	42	218	116		CH Arnaud de Villeneuve Montpellier (Perez)	CH Montpellier	Hemoculture	smooth	+	-	+	-	A+,M+		Tb-, Wb-, Iz+, RC-		10+, 20+, 40nl		10+, 20+		100+		France	Europe (west)	1	5	3	13	2	2	3	2	4	41	41	8	7	7	3	6	5
2018Vergnaud#0067	BCCN#96-101	Swine	Indre, France	B. melitensis bv3	W. Mediterranean	1996	51	123	95	LCRV 4686	LCRV Alfort	LVD 36	Placenta	smooth	+	-	+	-	A+,M+		Tb-, Wb+l, Iz+, RC-	10+, 20v, 40-	10+, 20+, 40v	10+, 20-	10+, 20+	100-	100+		France	Europe (west)	3	5	3	13	1	1	3	3	7	49	48	8	10	5	8	8	3
2018Vergnaud#0068	BCCN#04-31	Human	Sfax,Tunisia	B. melitensis bv3	W. Mediterranean	2004	51	124	92	C3007/2002	Hammami			smooth	+						Tb_x000B_								Tunisia	Africa (north)	3	5	3	13	1	1	3	3	9	43	43	8	5	5	3	10	3
2018Vergnaud#0069	BCCN#06-57	Human	France	B. melitensis bv1	E. Mediterranean	2006	43	210	125	05-0737-1265	AFSSA Maisons Alfort			smooth	+						Tb_x000B_								France	Europe (west)	1	5	3	13	3	2	3	2	4	41	41	8	3	4	3	8	5
2018Vergnaud#0070	BCCN#06-59	Human	France	B. melitensis bv1	E. Mediterranean	2006	43	210	125	05-2239-3564	AFSSA Maisons Alfort			smooth	+						Tb_x000B_								France	Europe (west)	1	5	3	13	3	2	3	2	4	41	41	8	3	4	3	8	5
2018Vergnaud#0071	BCCN#74-237	Human	Paris, France	B. melitensis bv1	E. Mediterranean	1974	43	210	292	CH75 P2	CH Cochin Paris(Philippon)	CH Cochin Paris		smooth	+	-	+	+	A-,M+		Tb-	10+, 20nl, 40nl	10+, 20nl, 40nl	10v, 20-	10+, 20+	200-	200+	glu2,ala2,asp2,arg1,orn1,cit1,lys1,ara1,gal1,rib1,xyl1,ery2	France	Europe (west)	1	5	3	13	3	2	3	2	4	9	9	8	5	4	3	5	5
2018Vergnaud#0072	BCCN#74-238	Human	Paris, France	B. melitensis bv1	Americas	1974	48	149	130	CH75 P3	CH Cochin Paris(Philippon)	CH Cochin Paris		smooth	+	-	+	-	A-,M+		Tb-	10+, 20+, 40nl	10+, 20+, 40+	10v, 20-	10+, 20+	200-	200+	glu2,ala2,asp2,arg1,orn1,cit1,lys1,ara1,gal1,rib1,xyl1,ery2	France	Europe (west)	3	4	3	13	5	2	3	3	6	36	36	5	2	5	7	8	5
2018Vergnaud#0073	BCCN#74-239	Human	Paris, France	B. melitensis bv1	E. Mediterranean	1974	43	210	292	CH75 P4	CH Cochin Paris(Philippon)	CH Cochin Paris		smooth	+	-	+	-	A-,M+		Tb-	10+, 20+, 40nl	10+, 20+, 40nl	10v, 20-	10+, 20+	200-	200+	glu2,ala2,asp2,arg1,orn1,cit1,lys1,ara1,gal1,rib1,xyl1,ery2	France	Europe (west)	1	5	3	13	3	2	3	2	4	9	9	8	5	4	3	5	5
2018Vergnaud#0074	BCCN#74-248	Human	Paris, France	B. melitensis bv1	Americas	1974	48	149	130		CH Cochin Paris(Philippon)	CH Cochin Paris		smooth	+	-	+	-	A-,M+		Tb-	10+, 20nl, 40-	10+, 20+, 40nl	10+, 20nl	10+, 20nl	200nl	200+	glu2,ala2,asp2,arg1,orn1,cit1,lys1,ara1,gal1,rib1,xyl2,ery3	France	Europe (west)	3	4	3	13	5	2	3	3	6	36	36	5	2	6	5	3	6
2018Vergnaud#0075	BCCN#74-263	Human	Navarre, Spain	B. melitensis bv1	E. Mediterranean	1974	43	210	292		Universite de Navarre (Diaz)	Universite de Navarre		smooth	+	-	++	+	A-,M+		Tb-	10nl, 20v, 40v		10v, 20v		200v		glu2,ala2,asp2,arg1,orn1,cit1,lys1,ara1,gal1,rib1,xyl1,ery3	Spain	Europe (west)	1	5	3	13	3	2	3	2	4	9	9	8	4	4	3	8	5
2018Vergnaud#0076	BCCN#74-266	Human	Navarre, Spain	B. melitensis bv1	E. Mediterranean	1974	43	209	105		Universite de Navarre (Diaz)	Universite de Navarre		smooth	+	-	++	+	A-,M+		Tb-	10nl, 20v, 40v		10+, 20+		200+			Spain	Europe (west)	1	5	3	13	3	2	3	2	5	9	9	8	5	4	3	4	5
2018Vergnaud#0077	BCCN#74-267	Human	Navarre, Spain	B. melitensis bv1	E. Mediterranean	1974	43	210	292		Universite de Navarre (Diaz)	Universite de Navarre		smooth	+	-	++	-	A-,M+		Tb-	10nl, 20v, 40v		10+, 20+		200+			Spain	Europe (west)	1	5	3	13	3	2	3	2	4	9	9	8	4	4	3	5	5
2018Vergnaud#0078	BCCN#74-268	Human	Navarre, Spain	B. melitensis bv1	E. Mediterranean	1974	43	210	292		Universite de Navarre (Diaz)	Universite de Navarre		smooth	+	-	++	-	A-,M+		Tb-	10nl, 20v, 40-		10nl, 20v		200v			Spain	Europe (west)	1	5	3	13	3	2	3	2	4	9	9	8	4	4	3	8	5
2018Vergnaud#0079	BCCN#74-269	Human	Navarre, Spain	B. melitensis bv1	E. Mediterranean	1974	43	210	292		Universite de Navarre (Diaz)	Universite de Navarre		smooth	+	-	++	-	A-,M+		Tb-	10nl, 20v, 40-		10+, 20v		200v			Spain	Europe (west)	1	5	3	13	3	2	3	2	4	9	9	8	5	4	3	4	8
2018Vergnaud#0080	BCCN#74-270	Human	Navarre, Spain	B. melitensis bv1	Americas	1974	48	149	130		Universite de Navarre (Diaz)	Universite de Navarre		smooth	+	-	+	-	A-,M+		Tb-	10nl, 20v, 40-		10nl, 20v		200v			Spain	Europe (west)	3	4	3	13	5	2	3	3	6	36	36	5	2	3	7	3	5
2018Vergnaud#0081	BCCN#74-271	Human	Navarre, Spain	B. melitensis bv1	E. Mediterranean	1974	43	210	292	Pamplona 31scott	Universite de Navarre (Diaz)	Universite de Navarre		smooth	+	-	++	-	A-,M+		Tb-	10nl, 20nl, 40v		10nl, 20nl		200v			Spain	Europe (west)	1	5	3	13	3	2	3	2	4	9	9	8	5	4	3	5	5
2018Vergnaud#0082	BCCN#75-76	Human	Navarre, Spain	B. melitensis bv1	Americas	1975	48	149	130	Pamplona 220Br	Universite de Navarre (Diaz)	Universite de Navarre	Hemoculture	smooth	+	-	+	-	A-,M+		Tb-, Bm-	10+, 20v, 40-		10v, 20-		200-			Spain	Europe (west)	3	4	3	13	5	2	3	3	6	36	36	5	2	5	6	3	4
2018Vergnaud#0083	BCCN#75-208	Human	Navarre, Spain	B. melitensis bv1	E. Mediterranean	1975	43	210	292		Universite de Navarre (Diaz)	Universite de Navarre		smooth	+	-	++	-	A-,M+		Tb-, Bm+l	10nl, 20-, 40-		10nl, 20v		200-			Spain	Europe (west)	1	5	3	13	3	2	3	2	4	9	9	8	5	4	3	8	6
2018Vergnaud#0084	BCCN#75-309	Human	Castille, Spain	B. melitensis bv1	E. Mediterranean	1975	60	182	99	Valladolid 3166	Rodriguez Torres	Rodriguez Torres		smooth	+	-	++	-	A-,M+		Tb-, Bm-	10+, 20nl, 40v		10+, 20+		200v			Spain	Europe (west)	1	5	3	13	3	2	2	2	6	9	9	8	5	4	3	4	5
2018Vergnaud#0085	BCCN#76-409	Human	France	B. melitensis bv1	Americas	1976	97	140	187		CH Bretonneau(Borderon)	INRA Nouzilly	Hemoculture	smooth	+	-	+	-	A-,M+		Tb-, Bm-	10+, 20+, 40nl		10+, 20nl		100-		glu2,ala2,asp2,arg1,orn1,cit1,lys1,ara1,gal1,rib1,xyl1,ery2	France	Europe (west)	3	4	3	11	4	2	3	3	6	36	36	5	2	6	9	3	5
2018Vergnaud#0086	BCCN#77-3	Human	Pampelune, Spain	B. melitensis bv1	E. Mediterranean	1977	42	218	295		Universite de Navarre (Diaz)	Universite de Navarre		smooth	+	-	+	-	A-,M+		Tb-, Bm-	10+, 20+, 40+		10nl, 20-		100-			Spain	Europe (west)	1	5	3	13	2	2	3	2	4	9	9	8	4	4	3	5	5
2018Vergnaud#0087	BCCN#77-94	Human	Navarre, Spain	B. melitensis bv1	E. Mediterranean	1977	43	209	105		Universite de Navarre (Diaz)	Universite de Navarre	Hemoculture	smooth	+	-	+	-	A-,M+		Tb-, Bm+	10+, 20v, 40-		10+, 20+		100nl			Spain	Europe (west)	1	5	3	13	3	2	3	2	5	9	9	8	6	4	3	4	5
2018Vergnaud#0088	BCCN#77-146	Human	Navarre, Spain	B. melitensis bv1	E. Mediterranean	1977	43	209	105	Pamplona 439	Universite de Navarre (Diaz)	Universite de Navarre	Hemoculture	smooth	+	-	++	-	A-,M+		Tb-, Bm-	10+, 20+, 40v		10+, 20+		100nl			Spain	Europe (west)	1	5	3	13	3	2	3	2	5	9	9	8	5	4	3	6	5
2018Vergnaud#0089	BCCN#77-152	Cattle	Navarre, Spain	B. melitensis bv1	E. Mediterranean	1977	43	209	105	Pamplona 173	Universite de Navarre (Diaz)	Universite de Navarre	Milk	smooth	+	-	++	-	A-,M+		Tb-, Bm-	10+, 20+, 40nl		10+, 20+		100+			Spain	Europe (west)	1	5	3	13	3	2	3	2	5	9	9	8	6	4	3	5	5
2018Vergnaud#0090	BCCN#74-252	Ovine	Nice ,Alpes-Maritimes, France	B. melitensis bv2	W. Mediterranean	1974	51	123	96		LPPRA(Giauffret)	Lppra	Aborted fetus	smooth	+	-	+	-	A+,M-		Tb-	10nl, 20v, 40v	10+, 20+, 40nl	10+, 20v	10+, 20+	200v	200+	glu2,ala1,asp2,arg1,orn1,cit1,lys1,ara1,gal1,rib1,xyl1,ery2	France	Europe (west)	3	5	3	13	1	1	3	3	7	43	43	8	7	5	9	12	3
2018Vergnaud#0091	BCCN#78-76	Human	Navarre, Spain	B. melitensis bv1	E. Mediterranean	1978	43	210	292		Universite de Navarre (Diaz)	Universite de Navarre	Hemoculture	smooth	+	-	++	-	A-,M+		Tb-, Bm-	10+, 20+, 40nl			10+, 20+		100+		Spain	Europe (west)	1	5	3	13	3	2	3	2	4	9	9	8	4	4	3	6	5
2018Vergnaud#0092	BCCN#78-8	Human	France	B. melitensis bv1	Americas	1978	48	149	130	LCRV 3568	LCRV Alfort(Gaumont)		Hemoculture	smooth	+	-	+	-	A-,M+		Tb-, Bm-	10+, 20+, 40nl		10+, 20+		100+			France	Europe (west)	3	4	3	13	5	2	3	3	6	36	36	5	2	5	7	3	5
2018Vergnaud#0093	BCCN#78-146	Ovine	Haute-Vienne, France	B. melitensis bv1	E. Mediterranean	1978	43	210	292	LVD87 27369	LVD 87((Nicolas)	LVD 87	Aborted fetus, brain	smooth	+	-	++	-	A-,M+		Tb-, Bm-	10+, 20+, 40+		10+, 20+		100+			France	Europe (west)	1	5	3	13	3	2	3	2	4	9	9	8	4	4	3	5	8
2018Vergnaud#0094	BCCN#79-86	Human	Nouzilly ,Indre-et-Loire, France	B. melitensis bv1	Americas	1979	47	164	136			INRA Nouzilly	Hemoculture	smooth	+	-	+	-	A-,M+		Tb-, Bm-, Bk+	10+, 20+, 40+		10+, 20+		100+			France	Europe (west)	3	4	2	13	4	2	3	3	5	36	36	6	2	5	8	3	6
2018Vergnaud#0095	BCCN#79-129	Human	Loiret, France	B. melitensis bv1	Americas	1979	48	149	130		CH Orleans(Borderon)	CH Orleans		smooth	+	+	+	+	A+,M-		Tb-, Bm+l, Bk+		10+, 20+, 40nl		10+, 20+		100+		France	Europe (west)	3	4	3	13	5	2	3	3	6	36	36	5	2	8	7	3	5
2018Vergnaud#0096	BCCN#79-136	Cattle	Haute-Savoie, France	B. melitensis bv3	W. Mediterranean	1979	51	123	96	LVD74 13596	LVD 74(Miege)	LVD 74	Vaginal swab	smooth	+	-	+	-	A+,M+		Tb-, Bm-, Bk+	10+, 20+, 40nl		10+, 20+		100+			France	Europe (west)	3	5	3	13	1	1	3	3	7	43	43	8	7	5	8	7	3
2018Vergnaud#0097	BCCN#79-141	Cattle	Mieussy ,Haute-Savoie, France	B. melitensis bv3	W. Mediterranean	1979	51	123	96	LVD74 14189	LVD 74(Miege)	LVD 74	Vaginal swab	smooth	+	-	+	-	A+,M+		Tb-, Bm-, Bk+l	10+, 20+, 40+		10+, 20+		100+			France	Europe (west)	3	5	3	13	1	1	3	3	7	43	43	8	8	6	11	6	3
2018Vergnaud#0098	BCCN#80-375	Cattle	Savoie, France	B. melitensis bv3	W. Mediterranean	1980	51	123	96	LVD73 426	LVD 73(Montagut)	LVD 73		smooth	+	-	+	-	A+,M+		Tb-, Bm-, Bk+	10nl, 20v, 40-		10+, 20+		100+			France	Europe (west)	3	5	3	13	1	1	3	3	7	43	43	8	8	6	4	5	3
2018Vergnaud#0099	BCCN#81-253	Cattle	Notre Dame de Bellecombe ,Savoie, France	B. melitensis bv3	W. Mediterranean	1981	51	123	95	LVD73 1-327	LVD 73(Montagut)	LVD 73	Placenta	smooth	+	-	+	-	A+,M+		Tb-, Bm-, Bk+	10nl, 20v, 40-		10+, 20+		100+			France	Europe (west)	3	5	3	13	1	1	3	3	7	49	48	8	6	5	9	4	3
2018Vergnaud#0100	BCCN#82-22	Human	Paris, France	B. melitensis bv3	W. Mediterranean	1982	51	123	94		CH Henri Mondor Paris(Leclercq)	CH Henri Mondor Creteil	Hemoculture	smooth	+	-	+	-	A+,M+		Tb-, Bm-, Bk+	10+, 20v, 40-		10+, 20+		100+			France	Europe (west)	3	5	3	13	1	1	3	3	7	45	45	8	6	2	7	4	3
2018Vergnaud#0101	BCCN#82-73	Human	Toulouse ,Haute-Garonne, France	B. melitensis bv3	W. Mediterranean	1982	51	123	95	CH31 E4546	CH Toulouse(Vergnes)	CH Toulouse	Hemoculture	smooth	+	-	+	-	A+,M+		Tb-, Bm-, Bk+l	10+, 20nl, 40-		10+, 20+		100+			France	Europe (west)	3	5	3	13	1	1	3	3	7	49	48	8	5	6	9	7	3
2018Vergnaud#0102	BCCN#82-100	Ovine	Freissinieres ,Hautes-Alpes, France	B. melitensis bv3	W. Mediterranean	1982	51	123	96	LVD05	LVD 05(Sarrazin)	LVD 05		smooth	+	-	+	-	A+,M+		Tb-, Wb-, Bk+l, RC-	10+, 20nl, 40-		10+, 20+		100+			France	Europe (west)	3	5	3	13	1	1	3	3	7	43	43	8	6	5	4	9	3
2018Vergnaud#0103	BCCN#83-2	Cattle	Thones ,Haute-Savoie, France	B. melitensis bv3	W. Mediterranean	1983	51	123	96	LVD74 13698	LVD 74(Miege)	LVD 74	Placenta	smooth	+	-	+	-	A+,M+		Tb-, Wb-, Bk+l, RC-	10+, 20v, 40-	10+, 20+, 40v	10+, 20+	10+, 20+	100v	100+		France	Europe (west)	3	5	3	13	1	1	3	3	7	43	43	8	7	5	7	5	3
2018Vergnaud#0104	BCCN#84-2	Cattle	Thones ,Haute-Savoie, France	B. melitensis bv3	W. Mediterranean	1984	51	123	96	LVD74 366	LVD 74(Miege)	LVD 74		smooth	+	-	+	-	A+,M+		Tb-, Wb-, Bk+l, RC-	10+, 20v, 40-		10+, 20nl		100-			France	Europe (west)	3	5	3	13	1	1	3	3	7	43	43	8	6	5	8	8	3
2018Vergnaud#0105	BCCN#85-3	Cattle	Loiret, France	B. melitensis bv3	W. Mediterranean	1985	51	123	96	LCRV 1017/1	LCRV Alfort	LVD 45	Vaginal swab	smooth	+	-	+	-	A+,M+		Tb-, Wb-, Bk+, RC-	10+, 20v, 40-	10+, 20+, 40+	10+, 20nl	10+, 20+	100nl	100+		France	Europe (west)	3	5	3	13	1	1	3	3	7	43	43	8	5	5	8	8	3
2018Vergnaud#0106	BCCN#88-39	Ovine	Israel	B. melitensis bv1	E. Mediterranean	1988	43	210	125	Israel 86/9413	Institut Veterinaire Beit-Dagan(Banai)	Institut Veterinaire Beit-Dagan	Aborted fetus	smooth	+	-	+	-	A-,M+,R-		Tb-, Wb-, Iz+l, RC-	10+, 20+, 40nl	10+, 20+, 40+	10-, 20-	10-, 20-	100-	100-		Israel	Middle-East	1	5	3	13	3	2	3	2	4	41	41	8	4	5	3	5	4
2018Vergnaud#0107	BCCN#93-89	Ovine	Pays Basque Espagnol, Spain	B. melitensis bv1	Americas	1993	48	149	130	Saragosse 677	Blasco	Blasco		smooth	+	-	+	-	A-,M+		Tb-, Wb-, Iz+, RC-	10nl, 20nl, 40-	10+, 20nl, 40v	10+, 20nl	10+, 20+	100nl	100+		Spain	Europe (west)	3	4	3	13	5	2	3	3	6	36	36	5	2	5	10	6	5
2018Vergnaud#0108	BCCN#94-54	Cattle	Pyrénées-Atlantiques, France	B. melitensis bv1	E. Mediterranean	1994	43	210	292	LCRV 4487 "small"	LCRV Alfort	LVD 64		smooth	+	-	++	-	A-,M+		Tb-, Wb-, Iz+, RC-	10+, 20v, 40-	10+, 20nl, 40-	10v, 20-	10+, 20+	100-	100+		France	Europe (west)	1	5	3	13	3	2	3	2	4	9	9	8	3	4	3	9	5
2018Vergnaud#0109	BCCN#97-87	Human	Sicile, Italy	B. melitensis bv1	Americas	1997	48	149	130	A/BALBO CT	Institut Zooprofilactique de Sicile (Loria)	Institut Zooprofilactique Expérimental de Sicile	Hemoculture	smooth	+	-	+	-	A-,M+		Tb-, Wb-, Iz+l, RC-		10+, 20+, 40nl		10+, 20+		100+		Italy	Europe (west)	3	4	3	13	5	2	3	3	6	36	36	5	2	4	8	6	5
2018Vergnaud#0110	BCCN#77-79A	Human	Paris, France	B. abortus atypical	abortus C	1977	40	227	66		Institut Pasteur	CH Saint-Antoine Paris	Hemoculture	smooth	+	+	+	+	A+,M+		Tb+, Bm+		10+, 20+, 40nl		10+, 20+		100+	glu2,ala2,asp2,arg1,orn1,cit1,lys1,ara2,gal2,rib3,xyl1,ery3	France	Europe (west)	3	5	3	12	2	2	3	3	7	43	43	8	5	4	3	3	3
2018Vergnaud#0111	BCCN#99-98	Cattle	Mongolia	B. abortus bv7	abortus C	1999	36	254	72	CNEVA135	AFSSA Alfort (Garin)		Aborted fetus	smooth	+	-	+	+	A+,M+		Tb+, Wb+, Iz+, RC-	10nl, 20v, 40-	10+, 20nl, 40v	10+, 20+	10+, 20+	100+	100+	glu2,ala2,asp2,arg1,orn1,cit1,lys1,ara1,gal2,rib2,xyl1,ery3	Mongolia	Asia	4	5	3	12	2	2	3	1	6	43	43	8	5	6	4	3	3
2018Vergnaud#0112	BCCN#R26	Cattle	Germany	B. abortus atypical	abortus C		36	254	72	63/75		Brinley Morgan	Foandus	smooth															Germany	Europe (west)	4	5	3	12	2	2	3	1	6	43	43	8	4	5	5	3	3
2018Vergnaud#0113	BCCN#96-137b	Human	Argentina	B. melitensis atypical	Americas	1996	54	157	132	290 "small"	Instituto National de Microbiologia, Buenos Aires (Lucero)	Instituto National de Microbiologia, Buenos aires		smooth	+	-	+	+	A-,M+	serum	Tb-, Wb-, Iz+, RC-	10+, 20-, 40-	10+, 20-, 40-	10-, 20-	10-, 20-	100-	100-		Argentina	America (south)	3	4	2	13	5	2	3	3	9	36	36	6	2	3	8	9	6
2018Vergnaud#0114	BCCN#83-5	Cattle	Marthod ,Savoie, France	B. melitensis bv3	W. Mediterranean	1983	51	123	96	LVD73 2-447	LVD 73(Montagut)	LVD 73	Placenta	smooth	+	-	+	-	A+,M+		Tb-, Wb-, Bk+, RC-	10+, 20v, 40-		10+, 20+		100+			France	Europe (west)	3	5	3	13	1	1	3	3	7	43	43	8	6	5	7	5	3
2018Vergnaud#0115	BCCN#83-157	Ovine	Greece	B. melitensis bv3	E. Mediterranean	1983	43	209	106	Thessalonique 19	Yantzis	Yantzis	Aborted fetus, stomach liquid	smooth	+	-	+	-	A+,M+		Tb-, Wb-, Bk+, RC-	10+, 20+, 40nl		10+, 20+		100v			Greece	Europe (west)	1	5	3	13	3	2	3	2	5	41	41	8	4	4	3	4	5
2018Vergnaud#0116	BCCN#83-197	Human	Spain	B. melitensis bv3	E. Mediterranean	1983	42	218	116	Valladolid 1	Abad Fernandez	Abad Fernandez	Hemoculture	smooth	+	-	++	-	A+,M+		Tb-, Wb-, Bk+, RC-	10+, 20+, 40v		10v, 20-		100-			Spain	Europe (west)	1	5	3	13	2	2	3	2	4	41	41	8	5	7	3	5	5
2018Vergnaud#0117	BCCN#83-209	Human	France	B. melitensis bv3	E. Mediterranean	1983	42	218	116		CH Pitie-Salpetriere Paris(Chanoine-Nicolas)	CH Pitie-Salpetriere Paris	Cerebrospinal fluid	smooth	+	-	++	-	A+,M+		Tb-, Wb-, Bk+, RC-	10+, 20+, 40v		10-, 20-		100-			France	Europe (west)	1	5	3	13	2	2	3	2	4	41	41	8	6	7	3	5	5
2018Vergnaud#0118	BCCN#75-67	Human	France	B. melitensis bv3	W. Mediterranean	1975	51	123	96		CH Cochin Paris(Philippon)	CH Cochin Paris		smooth	+	-	+	-	A+,M+		Tb-, Bm+l	10nl, 20v, 40-		10+, 20+		200v			France	Europe (west)	3	5	3	13	1	1	3	3	7	43	43	8	6	4	8	7	3
2018Vergnaud#0119	BCCN#75-188	Human	Castille, Spain	B. melitensis bv3	E. Mediterranean	1975	42	218	116	Valladolid 1303	Rodriguez Torres	Rodriguez Torres		smooth	+	-	++	-	A+,M+		Tb-, Bm+l	10+, 20nl, 40v		10v, 20-		200-			Spain	Europe (west)	1	5	3	13	2	2	3	2	4	41	41	8	7	6	3	4	5
2018Vergnaud#0120	BCCN#75-199	Human	Rhone, France	B. melitensis bv3	W. Mediterranean	1975	51	123	96	EVNL 75-125	EVN Lyon(Prave)	CH Croix Rousse Lyon		smooth	+	-	+	-	A+,M+		Tb-, Bm+l	10nl, 20v, 40-		10+, 20-		200-			France	Europe (west)	3	5	3	13	1	1	3	3	7	43	43	8	5	5	9	5	3
2018Vergnaud#0121	BCCN#75-216	Human	France	B. melitensis bv3	W. Mediterranean	1975	110	116	308	CH75 10130	CH Necker Paris(Veron)	CH Necker Paris	Hemoculture	smooth	+	-	+	-	A+,M+		Tb-, Bm+l	10v, 20-, 40-		10+, 20+		200-			France	Europe (west)	2	5	3	13	1	1	3	3	5	43	43	8	5	5	13	9	3
2018Vergnaud#0122	BCCN#75-313	Human	Castille, Spain	B. melitensis bv3	E. Mediterranean	1975	42	218	116	Valladolid 3207	Rodriguez Torres	Rodriguez Torres		smooth	+	-	++	-	A+,M+		Tb-, Bm-	10+, 20+, 40v		10v, 20-		200-			Spain	Europe (west)	1	5	3	13	2	2	3	2	4	41	41	8	5	7	3	6	5
2018Vergnaud#0123	BCCN#79-49	Ovine	Alpes-de-Haute-Provence, France	B. melitensis bv3	W. Mediterranean	1979	51	123	95	LPPRA 3-79	LPPRA(Sanchis)	Lppra	Vaginal swab	smooth	+	-	+	-	A+,M+		Tb-, Bm-, Bk+	10+, 20+, 40+		10+, 20+		100+			France	Europe (west)	3	5	3	13	1	1	3	3	7	49	48	8	7	5	7	5	3
2018Vergnaud#0124	BCCN#79-50	Caprine	Alpes-Maritimes, France	B. melitensis bv3	W. Mediterranean	1979	51	123	96	LPPRA 36-79	LPPRA(Sanchis)	Lppra	Aborted fetus,rennet bag	smooth	+	-	+	-	A+,M+		Tb-, Bm-, Bk+	10+, 20+, 40+		10+, 20+		100+			France	Europe (west)	3	5	3	13	1	1	3	3	7	43	43	8	7	5	9	12	3
2018Vergnaud#0125	BCCN#80-36	Ovine	Alpes-Maritimes, France	B. melitensis bv3	W. Mediterranean	1980	51	123	96	LPPRA 227-79	LPPRA(Sanchis)	Lppra		smooth	+	-	+	-	A+,M+		Tb-, Bm-, Bk+	10+, 20+, 40nl		10+, 20+		100+			France	Europe (west)	3	5	3	13	1	1	3	3	7	43	43	8	9	5	8	8	3
2018Vergnaud#0126	BCCN#80-164	Human	Vendome ,Indre-et-Loire, France	B. melitensis bv3	W. Mediterranean	1980	51	123	96		CH Tours(Darchy)	CH Tours	Hemoculture	smooth	+	-	+	-	A+,M+		Tb-, Bm-, Bk-	10+, 20nl, 40-		10+, 20+		100+			France	Europe (west)	3	5	3	13	1	1	3	3	7	43	43	8	8	4	4	9	3
2018Vergnaud#0127	BCCN#80-240	Human	Paris, France	B. melitensis bv3	W. Mediterranean	1980	51	122	207		CH Cochin Paris(Philippon)	CH Cochin Paris		smooth	+	-	+	-	A+,M+		Tb-, Bm-, Bk+	10+, 20nl, 40v		10+, 20+		100+			France	Europe (west)	3	5	3	13	1	1	3	3	6	43	43	8	5	5	11	6	3
2018Vergnaud#0128	BCCN#90-127	Cattle	Salonique ,Greece	B. melitensis bv3	E. Mediterranean	1990	43	210	125	LCRV 4021/20	LCRV Alfort	Fac De Medecine Veterinaire Salonique(Bourdji-Hatjopoulou)	Milk	smooth	+	-	+	-	A+,M+,R-		Tb-, Wb-, Iz+l, RC-	10+, 20nl, 40-	10+, 20nl, 40v	10-, 20-	10-, 20-	100-	100-		Greece	Europe (west)	1	5	3	13	3	2	3	2	4	41	41	8	6	4	11	5	3
2018Vergnaud#0129	BCCN#90-128	Cattle	Salonique ,Greece	B. melitensis bv3	E. Mediterranean	1990	43	210	125	LCRV 4021/22	LCRV Alfort	Fac De Medecine Veterinaire Salonique(Bourdji-Hatjopoulou)	Milk	smooth	+	-	++	-	A+,M+,R-		Tb-, Wb-, Iz+l, RC-	10+, 20nl, 40-	10+, 20nl, 40v	10-, 20-	10-, 20-	100-	100-		Greece	Europe (west)	1	5	3	13	3	2	3	2	4	41	41	8	7	4	3	4	5
2018Vergnaud#0130	BCCN#77-108	Human	France	B. melitensis bv3	W. Mediterranean	1977	51	122	207		CH Cochin Paris(Philippon)	CH Cochin Paris	Hip	smooth	+	-	+	-	A+,M+		Tb-, Bm+	10nl, 20v, 40-		10+, 20+		100-			France	Europe (west)	3	5	3	13	1	1	3	3	6	43	43	8	8	5	7	8	3
2018Vergnaud#0131	BCCN#77-145	Cattle	Navarre, Spain	B. melitensis bv3	E. Mediterranean	1977	42	218	116	Pamplona GL7	Universite de Navarre (Diaz)	Universite de Navarre	Lymph nodes	smooth	+	-	++	-	A+,M+		Tb-, Bm-	10+, 20+, 40+		10+, 20nl		100nl			Spain	Europe (west)	1	5	3	13	2	2	3	2	4	41	41	8	7	7	3	4	5
2018Vergnaud#0132	BCCN#77-167	Ovine	Alpes-Maritimes, France	B. melitensis bv3	W. Mediterranean	1977	51	123	96	LPPRA 685-77	LPPRA(Sanchis)	Lppra	Aborted fetus	smooth	+	-	+	-	A+,M+		Tb-, Bm-	10+, 20nl, 40v		10+, 20+		100+			France	Europe (west)	3	5	3	13	1	1	3	3	7	43	43	8	5	4	4	7	3
2018Vergnaud#0133	BCCN#78-154	Human	Nord, France	B. melitensis bv3	W. Mediterranean	1978	51	122	207	LVD59 78974	LVD 59(Duee)		Hemoculture	smooth	+	-	+	-	A+,M+		Tb-, Bm+	10+, 20+, 40nl		10+, 20+		100+		glu2,ala2,asp2,arg1,orn1,cit1,lys1,ara1,gal1,rib1,xyl1,ery2	France	Europe (west)	3	5	3	13	1	1	3	3	6	43	43	8	5	4	7	11	3
2018Vergnaud#0134	BCCN#78-267	Human	Bouches-du-Rhone, France	B. melitensis bv3	W. Mediterranean	1978	51	122	207	CH13 181	CH Aix-en-Provence(Chardon)	CH Aix-En-Provence	Hemoculture	smooth	+	-	+	-	A+,M+		Tb-, Bm-, Bk+	10+, 20+, 40nl		10+, 20+		100+			France	Europe (west)	3	5	3	13	1	1	3	3	6	43	43	8	4	6	9	5	3
2018Vergnaud#0135	BCCN#99-99	Cattle	Mongolia	B. abortus bv7	abortus C	1999	36	254	72	CNEVA135	AFSSA Alfort (Garin)		Aborted fetus	smooth	+	-	+	+	A+,M+		Tb+, Wb+, Iz+, RC-	10nl, 20v, 40-	10+, 20nl, 40v	10+, 20+	10+, 20+	100+	100+	glu2,ala2,asp2,arg1,orn1,cit1,lys1,ara1,gal1,rib3,xyl1,ery3	Mongolia	Asia	4	5	3	12	2	2	3	1	6	43	43	8	5	6	4	3	3
2018Vergnaud#0136	BCCN#87-92	Human	Texas, USA	B. melitensis bv1	Americas	1987	56	128	261	VAMC EP.Young	Veterans Administration Medical Center,Houston,Texas	William Beaumont Army Medical Center El Paso Texas		smooth-rough	+	-	+	-	A-,M+,R+l		Tb-, Wb-, Iz+, RC+l	10nl, 20v, 40-	10+, 20+, 40nl	10+, 20+	10+, 20+	100+	100+		USA	America (north)	2	4	2	12	4	2	3	3	5	36	36	7	2	4	3	3	5
2018Vergnaud#0137	BCCN#04-2	Human	Turkey	B. melitensis bv3	E. Mediterranean	2004	43	209	104	AFSSA Figen(H)	AFSSA Maisons Alfort			smooth	+	-	+	-	A+, M+		Tb+l, Wb+l, Iz+, R/C+_x000B_	10+, 20nl, 40v	10+, 20+, 40v	10+, 20+	10+, 20+	100+	100+		Turkey	Middle-East	1	5	3	13	3	2	3	2	5	36	36	8	5	4	3	6	5
2018Vergnaud#0138	BCCN#R34	Rodent	Utah desert,USA	B. neotomae	B.neotomae		143	19	231	5G-239				smooth															USA	America (north)	3	5	4	13	4	3	5	1	6	41	41	9	3	4	3	5	3
2018Vergnaud#0139	BCCN#R35	Rodent	Utah desert,USA	B. neotomae	B.neotomae		143	19	231	6H-8988				smooth															USA	America (north)	3	5	4	13	4	3	5	1	6	41	41	9	4	6	3	10	3
2018Vergnaud#0140	BCCN#R36	Rodent	Utah desert,USA	B. neotomae	B.neotomae		150	17	229	7E-1260				smooth															USA	America (north)	3	5	4	13	4	2	5	1	6	41	41	9	4	7	6	5	3
2018Vergnaud#0141	BCCN#R37	Rodent	Utah desert,USA	B. neotomae	B.neotomae		129	16	228	5E-1266				smooth															USA	America (north)	4	5	4	13	4	2	5	1	6	41	41	9	4	7	6	5	3
2018Vergnaud#0142	BCCN#R38	Rodent	Utah desert,USA	B. neotomae	B.neotomae		150	17	229	5E-1169	L.Jones	H.G. Stoenner		smooth															USA	America (north)	3	5	4	13	4	2	5	1	6	41	41	9	4	7	6	5	3
2018Vergnaud#0143	BCCN#R39	Rodent	Utah desert,USA	B. neotomae	B.neotomae		26	20	6	6G-152	L.Jones			smooth															USA	America (north)	4	5	4	13	4	3	5	1	6	41	41	9	4	6	3	11	3
2018Vergnaud#0144	BCCN#R40	Rodent	Utah desert,USA	B. neotomae	B.neotomae		123	18	230	Davis	L.Jones			smooth															USA	America (north)	1	5	4	13	4	3	5	1	6	41	41	9	3	4	3	5	3
2018Vergnaud#0145	BCCN#74-378	Hare		B. suis bv1	B.suis biovar 1	1974	6	89	33	CIP 52/132	Institut Pasteur Paris			smooth	+	-	++	+	A+, M-		Tb-, Wb+, Iz+, R/C+l_x000B_	10+, 20+, 40v	10+,20+,40+	10-,20-,	10-,20-	100-	100-				2	3	6	10	4	1	5	2	4	38	38	9	7	8	11	5	3
2018Vergnaud#0146	BCCN#02-28	Swine	Tahiti, French Polynesia	B. suis bv1	B.suis biovar 1	2002	6	89	33	1944-01-01	LCRV Alfort	LCRV Alfort		smooth	+	-	++	+	A+,M-		Tb-, Wb+, Iz+, RC-	10+, 20+, 40+	10+, 20+, 40+	10-, 20-	10-, 20-	100-	100-		French Polynesia	Oceania	2	3	6	10	4	1	5	2	4	38	38	9	7	7	6	5	3
2018Vergnaud#0147	BCCN#03-34	Human	French Polynesia	B. suis bv1	B.suis biovar 1	2003	6	89	33	AFSSA 03-4621	AFSSA Maisons Alfort	CH Papeete	Spinal fluid	smooth	+	-	++	+	A+, M-		Tb-, Wb+, Iz+, R/C-_x000B_	10+, 20+, 40+	10+, 20+, 40+	10-, 20-	10-, 20-	100-	100-		French Polynesia	Oceania	2	3	6	10	4	1	5	2	4	38	38	9	6	8	6	5	3
2018Vergnaud#0148	BCCN#74-367	Swine	Belgium	B. suis bv2	B.suis biovar 2	1974	16	46	57	69/315				smooth	+	-	++	-	A+, M-		Tb-,Wb-,Iz-,R/C+l	10+,20nl,40-	10+,20nl,40-	10-,20-	10-,20-	100-	100-		Belgium	Europe (west)	2	5	8	14	5	1	5	7	4	43	43	9	12	11	19	2	6
2018Vergnaud#0149	BCCN#74-369	Swine	Belgium	B. suis bv2	B.suis biovar 2	1974	16	46	57	69-319				smooth	+	-	++	-	A+, M-		Tb-, Wb-, Iz-, R/C+l_x000B_	10+,20+,40-	10+,20+,40-	10-,20-	10-,20-	100-	100-		Belgium	Europe (west)	2	5	8	14	5	1	5	7	4	43	43	9	11	11	21	2	6
2018Vergnaud#0150	BCCN#74-372	Swine	Belgium	B. suis bv2	B.suis biovar 2	1974	16	46	57	69-322				smooth	+	-	++	-	A+, M-		Tb-,Wb-,Iz-,R/C+l_x000B_	10+,20nl,40-	10+,20nl,40-	10-,20-	10-,20-	100-	100-		Belgium	Europe (west)	2	5	8	14	5	1	5	7	4	43	43	9	12	10	18	2	6
2018Vergnaud#0151	BCCN#74-374	Swine	Belgium	B. suis bv2	B.suis biovar 2	1974	16	46	57	69/324				smooth	+	-	++	-	A+, M-		Tb-, Wb-,Iz6, R/C+l_x000B_	10+,20+,40-	10+,20nl,40-	10-,20-	10-,20-	100-	100-		Belgium	Europe (west)	2	5	8	14	5	1	5	7	4	43	43	9	12	10	6	2	6
2018Vergnaud#0152	BCCN#74-375	Swine	Belgium	B. suis bv2	B.suis biovar 2	1974	16	46	57	69-325				smooth	+	-	++	-	A+, M-		Tb-, Wb-, Iz-, R/C+l_x000B_	10+,20+,40-	10+,20nl,40-	10-,20-	10-,20-	100-	100-		Belgium	Europe (west)	2	5	8	14	5	1	5	7	4	43	43	9	12	10	18	2	6
2018Vergnaud#0153	BCCN#74-376	Swine	Belgium	B. suis bv2	B.suis biovar 2	1974	16	46	57	69/326				smooth	+	-	++	-	A+, M-		Tb-,Wb-, Iz-, R/C+l_x000B_	10+,20nl,40-	10+,20nl,40-	10-,20-	10-,20-	100-	100-		Belgium	Europe (west)	2	5	8	14	5	1	5	7	4	43	43	9	11	10	20	2	6
2018Vergnaud#0154	BCCN#74-377	Swine	Belgium	B. suis bv2	B.suis biovar 2	1974	16	46	57	69-327				smooth	+	-	++	-	A+, M-		Tb-, Wb-, Iz-, R/C+l_x000B_	10+,20nl,40-	10+,20nl,40-	10-,20-	10-,20-	100-	100-		Belgium	Europe (west)	2	5	8	14	5	1	5	7	4	43	43	9	13	10	19	2	6
2018Vergnaud#0155	BCCN#74-379	Hare		B. suis bv2	B.suis biovar 2	1974	9	75	50	CIP 52/158	Institut pasteur Paris			smooth	+						Tb_x000B_										2	4	8	14	6	1	5	2	6	43	43	9	15	5	12	2	5
2018Vergnaud#0156	BCCN#74-380	Hare		B. suis bv2	B.suis biovar 2	1974	9	75	50	CIP 52/159	Institut pasteur Paris			smooth	+						Tb_x000B_										2	4	8	14	6	1	5	2	6	43	43	9	5	5	11	2	5
2018Vergnaud#0157	BCCN#93-22	Hare	Vaucluse, France	B. suis bv2	B.suis biovar 2	1993	9	75	50	LCRV 13000	LCRV Alfort	LCRV Alfort	Liver, spleen, abscess	smooth	+	-	++	-	A+,M-		Tb-, Wb+l, Iz+l, RC-	10+, 20+, 40-	10+, 20+, 40+	10v, 20v	10v, 20v	100v	100v		France	Europe (west)	2	4	8	14	6	1	5	2	6	43	43	9	12	10	5	2	5
2018Vergnaud#0158	BCCN#93-75	Swine	Saragosse, Spain	B. suis bv2	B.suis biovar 2	1993	19	31	60	Saragosse 804	Blasco	Blasco		smooth	+	-	++	-	A+,M-		Tb-, Wb-, Iz-, RC-	10+, 20+, 40nl		10-, 20-		100-			Spain	Europe (west)	2	5	8	9	5	1	5	5	5	38	38	9	9	7	13	2	7
2018Vergnaud#0159	BCCN#93-80	Swine	Saragosse, Spain	B. suis bv2	B.suis biovar 2	1993	19	31	60	Saragosse 809	Blasco	Blasco		smooth	+	-	++	-	A+,M-		Tb-, Wb-, Iz-, RC-	10+, 20+, 40nl		10-, 20-		100-			Spain	Europe (west)	2	5	8	9	5	1	5	5	5	38	38	9	15	9	13	2	7
2018Vergnaud#0160	BCCN#94-10	Hare	Haut-Rhin, France	B. suis bv2	B.suis biovar 2	1994	15	52	240	LCRV 12421	LCRV Alfort	LVD 68	Spleen,uterus and lymph nodes	smooth	+	-	++	-	A+,M-		Tb-, Wb-, Iz-, RC-	10+, 20nl, 40-	10+, 20+, 40nl	10-, 20-	10-, 20-	100-	100-		France	Europe (west)	2	4	9	14	6	1	5	7	5	43	43	9	18	7	11	2	11
2018Vergnaud#0161	BCCN#94-9	Hare	Haut-Rhin, France	B. suis bv2	B.suis biovar 2	1994	9	64	47	LCRV 12420	LCRV Alfort	LVD 68	Spleen and testicles	smooth	+	-	++	-	A+,M-		Tb-, Wb-, Iz-, RC-	10+, 20nl, 40v	10+, 20+, 40+	10-, 20-	10-, 20-	100-	100-		France	Europe (west)	2	4	8	14	6	1	5	2	5	43	43	9	5	7	20	2	4
2018Vergnaud#0162	BCCN#96-122	Wild boar	Moselle, France	B. suis bv2	B.suis biovar 2	1996	9	63	248	LCRV 96/6378	LCRV Alfort	LVD 57	Spleen	smooth	+	-	++	-	A+,M-		Tb-, Wb-, Iz-, RC-	10+, 20nl, 40v	10+, 20nl, 40v	10-, 20-	106, 20-	100-	100-		France	Europe (west)	2	4	8	14	6	1	5	2	2	43	43	9	8	7	14	2	4
2018Vergnaud#0163	BCCN#96-123	Swine	Cote d'Or, France	B. suis bv2	B.suis biovar 2	1996	7	73	44	LCRV 96/7028	LCRV Alfort	LVD 21	Aborted fetus	smooth	+	-	++	-	A+,M-		Tb-, Wb-, Iz-, RC-	10+, 20+, 40v	10+, 20+, 40v	10-, 20-	106, 20-	100-	100-		France	Europe (west)	2	4	8	14	6	1	5	6	6	43	43	9	16	5	16	2	9
2018Vergnaud#0164	BCCN#01-14	Swine	Charente, France	B. suis bv2	B.suis biovar 2	2001	7	73	44		LVD 87 (Couquet)	LVD 87	Foandus	smooth	+	-	++	-	A+,M-		Tb-, Wb+l, Iz+l, RC-	10+, 20+, 40v	10+, 20+, 40nl	10-, 20-	10-, 20-	100-	100-		France	Europe (west)	2	4	8	14	6	1	5	6	6	43	43	9	5	4	11	2	9
2018Vergnaud#0165	BCCN#02-19	Hare	Maine-et-Loire, France	B. suis bv2	B.suis biovar 2	2002	9	75	50	01/8604b	LCRV Alfort	LCRV Alfort		smooth	+	-	++	-	A+,M-		Tb-, Wb-, Iz-, RC-	10+, 20nl, 40-	10+, 20+, 40v	10-, 20-	10-, 20-	100-	100-		France	Europe (west)	2	4	8	14	6	1	5	2	6	43	43	9	20	7	11	2	5
2018Vergnaud#0166	BCCN#02-22	Swine	Nièvre, France	B. suis bv2	B.suis biovar 2	2002	16	46	57	01/1306	LCRV Alfort	LCRV Alfort		smooth	+	-	++	-	A+,M-		Tb-, Wb-, Iz-, RC-	10+, 20nl, 40-	10+, 20+, 40v	10-, 20-	10-, 20-	100-	100-		France	Europe (west)	2	5	8	14	5	1	5	7	4	43	43	9	6	14	14	2	6
2018Vergnaud#0167	BCCN#02-24	Wild boar	Creuse, France	B. suis bv2	B.suis biovar 2	2002	7	70	41	1955-01-01	LCRV Alfort	LCRV Alfort		smooth	+	-	++	-	A+,M-		Tb-, Wb-, Iz-, RC-	10+, 20+, 40v	10+, 20+, 40v	10-, 20-	10-, 20-	100-	100-		France	Europe (west)	2	4	8	14	6	1	5	6	4	43	43	9	14	4	11	2	7
2018Vergnaud#0168	BCCN#02-25	Wild boar	Germany	B. suis bv2	B.suis biovar 2	2002	16	46	57	01/1107	LCRV Alfort	LCRV Alfort		smooth	+	-	++	-	A+,M-		Tb-, Wb-, Iz-, RC-	10+, 20nl, 40-	10+, 20nl, 40v	10-, 20-	10-, 20-	100-	100-		Germany	Europe (west)	2	5	8	14	5	1	5	7	4	43	43	9	6	14	19	2	6
2018Vergnaud#0169	BCCN#02-27	Swine	Portugal	B. suis bv2	B.suis biovar 2	2002	19	35	58	2017-01-01	LCRV Alfort	LCRV Alfort		smooth	+	-	++	-	A+,M-		Tb-, Wb-, Iz-, RC-	10+, 20nl, 40-	10+, 20nl, 40v	10-, 20-	10-, 20-	100-	100-		Portugal	Europe (west)	2	5	8	9	5	1	5	5	6	38	38	9	9	5	15	2	7
2018Vergnaud#0170	BCCN#06-58	Swine	France	B. suis bv2	B.suis biovar 2	2006	7	73	44	05-1150-1875	AFSSA Maisons Alfort			smooth	+						Tb_x000B_								France	Europe (west)	2	4	8	14	6	1	5	6	6	43	43	9	10	6	7	2	10
2018Vergnaud#0171	BCCN#06-61	Swine	France	B. suis bv2	B.suis biovar 2	2006	7	67	247	05-2883-4577	AFSSA Maisons Alfort			smooth	+						Tb_x000B_								France	Europe (west)	2	4	8	14	6	1	5	6	8	43	43	9	6	8	18	2	12
2018Vergnaud#0172	BCCN#06-62		United Kingdom	B. suis bv2	B.suis biovar 2	2006	16	46	238	05-2884-4579	AFSSA Maisons Alfort			smooth	+						Tb_x000B_								United Kingdom	Europe (west)	2	5	8	14	5	1	5	7	4	45	45	9	14	6	17	2	7
2018Vergnaud#0173	BCCN#06-63		United Kingdom	B. suis bv2	B.suis biovar 3	2006	4	90	31	05-2884-4580	AFSSA Maisons Alfort			smooth	+						Tb_x000B_								United Kingdom	Europe (west)	2	3	4	11	3	1	5	2	4	38	38	9	7	5	10	4	5
2018Vergnaud#0174	BCCN#06-66		United Kingdom	B. suis bv2	B.suis biovar 2	2006	9	75	50	AFSSA	AFSSA Maisons Alfort			smooth	+						Tb_x000B_								United Kingdom	Europe (west)	2	4	8	14	6	1	5	2	6	43	43	9	9	9	18	2	4
2018Vergnaud#0175	BCCN#06-67		United Kingdom	B. suis bv2	B.suis biovar 2	2006	9	65	48	AFSSA	AFSSA Maisons Alfort			smooth	+						Tb_x000B_								United Kingdom	Europe (west)	2	4	8	14	6	1	5	2	7	43	43	9	6	7	17	2	7
2018Vergnaud#0176	BCCN#06-69		United Kingdom	B. suis bv2	B.suis biovar 2	2006	9	75	50	AFSSA	AFSSA Maisons Alfort			smooth	+						Tb_x000B_								United Kingdom	Europe (west)	2	4	8	14	6	1	5	2	6	43	43	9	19	8	10	2	4
2018Vergnaud#0177	BCCN#06-73	Swine	France	B. suis bv2	B.suis biovar 2	2006	7	73	44	AFSSA	AFSSA Maisons Alfort			smooth	+						Tb_x000B_								France	Europe (west)	2	4	8	14	6	1	5	6	6	43	43	9	13	7	17	2	8
2018Vergnaud#0178	BCCN#77-179	Cattle	Ndoumbouthie ,Kaolack, Senegal	B. abortus bv1	abortus B	1977	34	238	63	Senegal Kao5	ISRA(Diallo)	ISRA Dakar	Hygroma, knee	smooth	-	+	+	+	A+,M-		Tb+, Bm+		10-, 20-, 40-		10+, 20+		100+	glu2,ala1,asp1,arg1,orn1,cit1,lys1,ara1,gal1,rib2,xyl2,ery2	Senegal	Africa (west)	3	5	4	11	2	2	3	3	6	41	41	8	4	5	3	5	7
2018Vergnaud#0179	BCCN#03-33	Human	Mauritania	B. abortus bv3	abortus B	2003	34	239	64	AFSSA 034278	AFSSA Maisons Alfort	CH Annecy	Hemoculture	smooth	+/-	+	+	+	A+, M-	Croissance améliorée avec sérum	Tb+, Wb+, Iz+, R/C-_x000B_		10nl, 20v, 40-		10+, 20+		100+		Mauritania	Africa (west)	3	5	4	11	2	2	3	3	8	41	41	8	6	8	3	5	7
2018Vergnaud#0180	BCCN#77-192	Cattle	Nioro du Rip ,Kaolack, Senegal	B. abortus bv3	abortus B	1977	139	234	314	Senegal Kao21	ISRA(Diallo)	ISRA Dakar	Hygroma, knee	smooth	+	+	+	+	A+,M-		Tb+, Bm+		10+, 20nl, 40v		10+, 20+		100+		Senegal	Africa (west)	2	5	4	11	2	2	3	3	7	41	41	8	5	7	3	5	7
2018Vergnaud#0181	BCCN#91-244	Ovine	Tunisia	B. melitensis bv3	W. Mediterranean	1991	51	123	96	Tunisia 4	Institut de Recherches Veterinaires,Tunis(Debeya Rafika)	Institut De Recherches Veterinaires Tunis	Aborted fetus	smooth	+	-	+	-	A+,M+		Tb-, Wb+l, Iz+, RC-	10nl, 20v, 40-	10+, 20nl, 40v	10+, 20+	10+, 20+	100+	100+		Tunisia	Africa (north)	3	5	3	13	1	1	3	3	7	43	43	8	5	4	8	8	3
2018Vergnaud#0182	BCCN#76-393	Cattle	Bignona, Senegal	B. abortus bv3	abortus B	1976	34	236	316	Senegal H22	ISRA(Diallo)	ISRA Dakar	Hygroma, knee	smooth	-	+	+	+	A+,M-		Tb+, Bm+		10+, 20+, 40nl		10+, 20+		100+	glu2,ala2,asp1,arg1,orn1,cit1,lys1,ara1,gal1,rib3,xyl2,ery3	Senegal	Africa (west)	3	5	4	11	2	2	3	3	9	41	41	8	4	5	3	5	5
2018Vergnaud#0183	BCCN#76-402	Cattle	Bignona, Senegal	B. abortus bv3	abortus B	1976	34	239	64	Senegal HSN3	ISRA(Diallo)	ISRA Dakar	Hygroma, knee	smooth	-	+	+	+	A+,M-		Tb+, Bm+		10+, 20+, 40nl		10+, 20+		100+	glu2,ala2,asp1,arg1,orn1,cit1,lys1,ara1,gal1,rib3,xyl2,ery3	Senegal	Africa (west)	3	5	4	11	2	2	3	3	8	41	41	8	4	5	3	4	6
2018Vergnaud#0184	BCCN#76-411	Cattle	Bignona, Senegal	B. abortus bv3	abortus B	1976	34	236	316	Senegal B5	IEMVT(Perreau)	ISRA Dakar	Hygroma, knee	smooth	-	+	+	+	A+,M-		Tb+, Bm+		10+, 20+, 40nl		10+, 20+		100+	glu2,ala2,asp1,arg1,orn1,cit1,lys1,ara1,gal1,rib3,xyl2,ery3	Senegal	Africa (west)	3	5	4	11	2	2	3	3	9	41	41	8	4	6	8	5	7
2018Vergnaud#0185	BCCN#77-116	Cattle	Tankon ,Senegal-Gambia border, Senegal	B. abortus bv3	abortus B	1977	34	237	317	Senegal Front O	ISRA(Diallo)	ISRA Dakar	Hygroma, knee	smooth	-	+	+	+	A+,M-		Tb+, Bm+		10+, 20+, 40v		10+, 20+		100+		Senegal	Africa (west)	3	5	4	11	2	2	3	3	7	41	41	8	5	4	8	5	6
2018Vergnaud#0186	BCCN#77-19	Cattle	Diatouma ,Sedhiou Nord, Senegal	B. abortus bv3	abortus B	1977	142	231	312	Senegal Sedno B	ISRA(Diallo)	ISRA Dakar	Hygroma, knee	smooth	-	+	+	+	A+,M-		Tb+, Bm+		10+, 20v, 40v		10+, 20+		100+	glu2,ala2,asp1,arg1,orn1,cit1,lys1,ara1,gal1,rib3,xyl2,ery3	Senegal	Africa (west)	3	5	4	11	3	2	2	3	7	41	41	8	4	7	8	3	5
2018Vergnaud#0187	BCCN#77-27	Cattle	Ndiama ,Sedhiou Nord, Senegal	B. abortus bv3	abortus B	1977	142	230	311	Senegal Sedno S	ISRA(Diallo)	ISRA Dakar	Hygroma, knee	smooth	-	+	+	+	A+,M-		Tb+, Bm+		10+, 20+, 40nl		10+, 20+		100+	glu2,ala2,asp1,arg1,orn1,cit1,lys1,ara1,gal1,rib3,xyl2,ery3	Senegal	Africa (west)	3	5	4	11	3	2	2	3	9	41	41	8	4	6	3	5	6
2018Vergnaud#0188	BCCN#77-50	Cattle	Tankon ,Senegal-Gambia border, Senegal	B. abortus bv3	abortus B	1977	34	237	317	Senegal Front N	ISRA(Diallo)	ISRA Dakar	Hygroma, knee	smooth	-	+	+	+	A+,M-		Tb+, Bm+		10+, 20+, 40nl		10+, 20+		100+	glu3,ala2,asp1,arg1,orn1,cit1,lys1,ara1,gal1,rib3,xyl2,ery2	Senegal	Africa (west)	3	5	4	11	2	2	3	3	7	41	41	8	4	4	3	5	5
2018Vergnaud#0189	BCCN#77-53	Cattle	Kenewal ,Sedhiou Sud, Senegal	B. abortus bv3	abortus B	1977	34	237	317	Senegal Sedsud E	ISRA(Diallo)	ISRA Dakar	Hygroma, knee	smooth	-	+	+	+	A+,M-		Tb+, Bm+		10+, 20+, 40nl		10+, 20+		100+	glu2,ala2,asp1,arg1,orn1,cit1,lys1,ara1,gal1,rib3,xyl2,ery3	Senegal	Africa (west)	3	5	4	11	2	2	3	3	7	41	41	8	4	3	3	7	9
2018Vergnaud#0190	BCCN#77-58	Cattle	Bounkiling ,Senegal-Gambia border, Senegal	B. abortus bv3	abortus B	1977	34	239	64	Senegal Front L	ISRA(Diallo)	ISRA Dakar	Hygroma, knee	smooth	-	+	+	+	A+,M-		Tb+, Bm+		10+, 20+, 40v		10+, 20+		100+	glu3,ala2,asp1,arg1,orn1,cit1,lys1,ara1,gal1,rib3,xyl2,ery3	Senegal	Africa (west)	3	5	4	11	2	2	3	3	8	41	41	8	4	6	3	5	6
2018Vergnaud#0191	BCCN#77-65	Cattle	Mandina ,Sedhiou Sud, Senegal	B. abortus bv3	abortus B	1977	34	237	317	Senegal Sedsud S	ISRA(Diallo)	ISRA Dakar	Hygroma, knee	smooth	-	+	+	+	A+,M-		Tb+, Bm+		10+, 20+, 40nl		10+, 20+		100+	glu2,ala2,asp1,arg1,orn1,cit1,lys1,ara1,gal1,rib3,xyl2,ery3	Senegal	Africa (west)	3	5	4	11	2	2	3	3	7	41	41	8	4	4	3	5	7
2018Vergnaud#0192	BCCN#77-70	Cattle	Kaour ,Sedhiou Sud, Senegal	B. abortus bv3	abortus B	1977	34	239	64	Senegal Sedsud X	ISRA(Diallo)	ISRA Dakar	Hygroma, knee	smooth	-	+	+	+	A+,M-		Tb+, Bm+		10+, 20+, 40nl		10+, 20+		100+	glu2,ala2,asp1,arg1,orn1,cit1,lys1,ara1,gal1,rib3,xyl2,ery3	Senegal	Africa (west)	3	5	4	11	2	2	3	3	8	41	41	8	5	5	3	4	7
2018Vergnaud#0193	BCCN#78-129	Cattle	Pilapitiance ,Velingara, Senegal	B. abortus bv3	abortus B	1978	34	237	317	Senegal Vel2	ISRA(Diallo)	ISRA Dakar	Hygroma, knee	smooth	-	+	+	+	A+,M-		Tb+, Bm+		10+, 20+, 40+		10+, 20+		100+	glu2,ala2,asp1,arg1,orn1,cit1,lys1,ara1,gal1,rib2,xyl2,ery2	Senegal	Africa (west)	3	5	4	11	2	2	3	3	7	41	41	8	5	6	3	3	5
2018Vergnaud#0194	BCCN#78-132	Cattle	Sare Konco I ,Velingara, Senegal	B. abortus bv3	abortus B	1978	34	237	317	Senegal Vel5	ISRA(Diallo)	ISRA Dakar	Hygroma, knee	smooth	-	+	+	+	A+,M-		Tb+, Bm+		10+, 20+, 40nl		10+, 20+		100+	glu2,ala2,asp1,arg1,orn1,cit1,lys1,ara1,gal1,rib3,xyl2,ery3	Senegal	Africa (west)	3	5	4	11	2	2	3	3	7	41	41	8	4	5	3	3	4
2018Vergnaud#0195	BCCN#78-134	Cattle	Temento Madia ,Velingara, Senegal	B. abortus bv3	abortus B	1978	34	237	317	Senegal Vel7	ISRA(Diallo)	ISRA Dakar	Hygroma, knee	smooth	-	+	+	+	A+,M-		Tb+, Bm+		10+, 20+, 40+		10+, 20+		100+	glu2,ala2,asp1,arg1,orn1,cit1,lys1,ara1,gal1,rib2,xyl2,ery2	Senegal	Africa (west)	3	5	4	11	2	2	3	3	7	41	41	8	5	6	3	3	5
2018Vergnaud#0196	BCCN#78-138	Cattle	Sare Boukagano ,Velingara, Senegal	B. abortus bv3	abortus B	1978	34	237	317	Senegal Vel16	ISRA(Diallo)	ISRA Dakar	Hygroma, knee	smooth	-	+	+	+	A+,M-		Tb+, Bm+		10+, 20+, 40+		10+, 20+		100+	glu2,ala2,asp1,arg1,orn1,cit1,lys1,ara1,gal1,rib3,xyl2,ery3	Senegal	Africa (west)	3	5	4	11	2	2	3	3	7	41	41	8	4	5	3	3	4
2018Vergnaud#0197	BCCN#78-143	Cattle	Batata Demba ,Velingara, Senegal	B. abortus bv3	B.suis biovar 1	1978	6	89	33	Senegal Vel21	ISRA(Diallo)	ISRA Dakar	Hygroma, knee	smooth	-	+	+	+	A+,M-		Tb+, Bm+		10+, 20+, 40+		10+, 20+		100+		Senegal	Africa (west)	2	3	6	10	4	1	5	2	4	38	38	9	5	7	7	6	3
2018Vergnaud#0198	BCCN#78-32	Cattle	Toubacouta ,Ziguinchor, Senegal	B. abortus bv3	abortus B	1978	34	239	64	Senegal Zig24	ISRA(Diallo)	ISRA Dakar	Hygroma, knee	smooth	-	+	+	+	A+,M-		Tb+, Bm+		10+, 20+, 40+		10+, 20+		100+	glu2,ala2,asp1,arg1,orn1,cit1,lys1,ara1,gal1,rib3,xyl2,ery3	Senegal	Africa (west)	3	5	4	11	2	2	3	3	8	41	41	8	4	5	3	4	6
2018Vergnaud#0199	BCCN#78-37	Cattle	Loudia Wolof ,Ziguinchor, Senegal	B. abortus bv3	abortus B	1978	34	235	315	Senegal Zig30	ISRA(Diallo)	ISRA Dakar	Hygroma, knee	smooth	-	+	+	+	A+,M-		Tb+, Bm+		10+, 20+, 40+		10+, 20+		100+	glu2,ala2,asp1,arg1,orn1,cit1,lys1,ara1,gal1,rib3,xyl2,ery3	Senegal	Africa (west)	3	5	4	11	2	2	3	3	10	41	41	8	5	6	3	9	6
2018Vergnaud#0200	BCCN#78-42	Cattle	Santiaba Wolof ,Ziguinchor, Senegal	B. abortus bv3	abortus B	1978	34	236	316	Senegal Zig35	ISRA(Diallo)	ISRA Dakar	Hygroma, knee	smooth	-	+	+	+	A+,M-		Tb+, Bm+		10+, 20+, 40+		10+, 20+		100+	glu2,ala2,asp1,arg1,orn1,cit1,lys1,ara1,gal1,rib3,xyl2,ery3	Senegal	Africa (west)	3	5	4	11	2	2	3	3	9	41	41	8	5	6	3	8	6
2018Vergnaud#0201	BCCN#78-47	Cattle	Oussouye ,Ziguinchor, Senegal	B. abortus bv3	abortus B	1978	34	237	317	Senegal Zig40	ISRA(Diallo)	ISRA Dakar	Hygroma, knee	smooth	-	+	+	+	A+,M-		Tb+, Bm+		10+, 20+, 40+		10+, 20+		100+	glu2,ala2,asp1,arg1,orn1,cit1,lys1,ara1,gal1,rib2,xyl2,ery3	Senegal	Africa (west)	3	5	4	11	2	2	3	3	7	41	41	8	5	4	3	7	6
2018Vergnaud#0202	BCCN#78-55	Cattle	Diatene ,Ziguinchor, Senegal	B. abortus bv3	abortus B	1978	34	239	64	Senegal Zig48	ISRA(Diallo)	ISRA Dakar	Hygroma, knee	smooth	-	+	+	+	A+,M-		Tb+, Bm+		10+, 20+, 40+		10+, 20+		100+	glu3,ala2,asp1,arg1,orn1,cit1,lys1,ara1,gal1,rib3,xyl2,ery3	Senegal	Africa (west)	3	5	4	11	2	2	3	3	8	41	41	8	4	6	3	7	5
2018Vergnaud#0203	BCCN#78-68	Cattle	Kedougou ,Tambacounda, Senegal	B. abortus bv3	abortus B	1978	34	237	317	Senegal Tamba2	ISRA(Diallo)	ISRA Dakar	Hygroma, knee	smooth	-	+	+	+	A+,M-		Tb+, Bm+		10+, 20+, 40+		10+, 20+		100+	glu2,ala2,asp1,arg1,orn1,cit1,lys1,ara1,gal1,rib3,xyl2,ery2	Senegal	Africa (west)	3	5	4	11	2	2	3	3	7	41	41	8	4	5	3	3	7
2018Vergnaud#0204	BCCN#78-71	Cattle	Siling ,Tambacounda, Senegal	B. abortus bv3	abortus B	1978	34	237	317	Senegal Tamba5	ISRA(Diallo)	ISRA Dakar	Hygroma, knee	smooth	-	+	+	+	A+,M-		Tb+, Bm+		10+, 20+, 40+		10+, 20+		100+	glu2,ala2,asp1,arg1,orn1,cit1,lys1,ara1,gal1,rib3,xyl2,ery3	Senegal	Africa (west)	3	5	4	11	2	2	3	3	7	41	41	8	4	5	3	3	7
2018Vergnaud#0205	BCCN#92-104	Cattle	Guinea	B. abortus bv3	abortus B	1992	34	237	317	LCRV 7369/2	LCRV Alfort		Hygroma	smooth	-	+/-	+	+	A+,M-		Tb+, Wb+, Iz+, RC-		10nl, 20v, 40-		10+, 20+		100+		Guinea	Africa (west)	3	5	4	11	2	2	3	3	7	41	41	8	6	9	3	6	7
2018Vergnaud#0206	BCCN#74-242	Human	Paris, France	B. melitensis Rough	Americas	1974	47	162	135	LCRV "Perret"	LCRV Alfort(Gaumont)	LCRV Alfort		Rough	+	-	+	-	A-,M-		Tb-	10+, 20+, 40-	10+, 20+, 40+	10+, 20-	10+, 20+	200v	200+	glu2,ala1,asp2,arg1,orn1,cit1,lys1,ara1,gal1,rib1,xyl1,ery2	France	Europe (west)	3	4	2	13	4	2	3	3	7	36	36	6	2	5	6	8	4
2018Vergnaud#0207	BCCN#76-347	Human	Toulouse ,Haute-Garonne, France	B. melitensis Rough	W. Mediterranean	1976	51	123	95	INSERM 315	INSERM Montpellier(Roux)			Rough	+	-	+	-	A-,M-		Tb-, Bm-	10+, 20v, 40v		10+, 20+		100+			France	Europe (west)	3	5	3	13	1	1	3	3	7	49	48	8	9	5	10	12	3
2018Vergnaud#0208	BCCN#76-416	Human	France	B. melitensis Rough	W. Mediterranean	1976	124	118	94	IP 453-76	Institut Pasteur Paris(Piechaud)	Institut Pasteur Paris		Rough	+	-	+	-	A-,M-		Tb-, Bm-	10+, 20+, 40+		10+, 20+		100+			France	Europe (west)	3	5	3	13	1	1	3	2	7	43	43	8	5	4	8	11	3
2018Vergnaud#0209	BCCN#82-67	Human	Barcelone ,Spain	B. melitensis Rough	Americas	1982	93	151	139	Barcelone, B 20	Faculte Medecine Valladolid(Abad Fernandez)		Hemoculture	Rough	+	-	+	-	A-,M-		Tb-, Bm-, Bk-	10+, 20+, 40nl		10+, 20+		100+		glu3,ala2,asp3,arg1,orn1,cit1,lys1,ara1,gal1,rib1,xyl1,ery2	Spain	Europe (west)	3	4	3	13	6	2	3	3	7	36	36	6	2	3	9	9	5
2018Vergnaud#0210	BCCN#82-71	Human	Barcelone ,Spain	B. melitensis Rough	E. Mediterranean	1982	43	210	292	Barcelone, B 75	Faculte Medecine Valladolid(Abad Fernandez)		Hemoculture	Rough	+	-	++	-	A-,M-		Tb-, Bm-, Bk-	10+, 20+, 40v		10+, 20+		100+		glu2,ala2,asp2,arg2,orn1,cit1,lys1,ara1,gal1,rib1,xyl1,ery2	Spain	Europe (west)	1	5	3	13	3	2	3	2	4	9	9	8	4	4	3	6	5
2018Vergnaud#0211	BCCN#88-3	Human	Pampelune, Spain	B. melitensis Rough	E. Mediterranean	1988	43	209	105		Universite de Navarre (Diaz)	Universite de Navarre	Hemoculture	Rough	+	-	++	-	A-,M-,R+		Tb-, Wb-, Iz-, RC+l	10+, 20nl, 40v	10+, 20nl, 40v	10+, 20+	10+, 20+	100+	100+		Spain	Europe (west)	1	5	3	13	3	2	3	2	5	9	9	8	5	4	3	5	5
2018Vergnaud#0212	BCCN#88-4	Human	Pampelune, Spain	B. melitensis Rough	E. Mediterranean	1988	43	209	105		Universite de Navarre (Diaz)	Universite de Navarre	Hemoculture	Rough	+	-	++	-	A-,M-,R+		Tb-, Wb-, Iz-, RC+	10+, 20nl, 40v	10+, 20nl, 40nl	10+, 20+	10+, 20+	100+	100+		Spain	Europe (west)	1	5	3	13	3	2	3	2	5	9	9	8	5	4	3	5	5
2018Vergnaud#0213	BCCN#92-116	Ovine	Aveyron, France	B. melitensis Rough	W. Mediterranean	1992	51	123	96	Milk 80 CEE	LCRV Alfort	LCRV Alfort	Milk	Rough	+	-	+	-	A-,M-,R+l		Tb-, Wb-, Iz-, RC+	10nl, 20v, 40-	10+, 20+, 40nl	10+, 20+	10+, 20+	100+	100+		France	Europe (west)	3	5	3	13	1	1	3	3	7	43	43	8	6	4	9	5	3
2018Vergnaud#0214	BCCN#93-41	Human	Palestine Cis Jordanie, Jordan	B. melitensis Rough	E. Mediterranean	1993	43	210	125	LCRV 03813/264	LCRV Alfort	LCRV Alfort	Hemoculture	Rough	+	-	++	-	A-,M-,R+		Tb-, Wb-, Iz-, RC+	10+, 20-, 40-	10+, 20+, 40nl	10+, 20nl	10+, 20+	100nl	100+		Jordan	Middle-East	1	5	3	13	3	2	3	2	4	41	41	8	5	5	8	7	10
2018Vergnaud#0215	BCCN#V4B	Caprine	Mexico	B. melitensis Rough	Americas		47	163	138	Rev.1R	Elberg			Rough	+	-	+	-	A-,M-		Tb-, Wb-, Iz-, RC+	10+, 20v, 40-		10+, 20+		100nl		glu3,ala2,asp2,arg1,orn1,cit1,lys1,ara1,gal1,rib1,xyl1,ery2	Mexico	America (central)	3	4	2	13	4	2	3	3	8	36	36	6	2	8	6	3	6
2018Vergnaud#0216	BCCN#R4C	Cattle	United Kingdom	B. abortus bv1	abortus C		28	268	83	544R				rough	+	+	+	+	A-,M-		Tb-, Wb-, Iz-, RC+		10-, 20-, 40-		10+, 20+		100+		United Kingdom	Europe (west)	4	5	4	12	2	2	3	3	5	43	43	8	3	5	3	4	5
2018Vergnaud#0217	BCCN#R4D	Cattle	United Kingdom	B. abortus bv1	abortus C		28	268	83	544R				rough	+	-	+	+	A-,M-		Tb-, Wb-, Iz-, RC+		10-, 20-, 40-		10+, 20+		100+		United Kingdom	Europe (west)	4	5	4	12	2	2	3	3	5	43	43	8	3	5	3	4	5
2018Vergnaud#0218	BCCN#V1B	Cattle	USA	B. abortus bv1	abortus C		28	276	82	B19R	CVL Weybridge			rough	+	-	+	+	A-,M-		Tb-, Wb-, Iz-, RC+	10-, 20-, 40-	10-, 20-, 40-	10+, 20+	10+, 20+	100+	100+	glu3,ala2,asp2,arg1,orn1,cit1,lys1,ara2,gal2,rib2,xyl2,ery1	USA	America (north)	4	5	4	12	2	2	3	3	6	43	43	8	3	5	3	3	5
2018Vergnaud#0219	BCCN#89-8	Chamois	Rhone, France	B. melitensis bv3	W. Mediterranean	1989	51	123	96	LCRV 426	LCRV Alfort	LVD 69	Testicles	smooth	+	-	+	-	A+,M+,R-		Tb-, Wb-, Iz+, RC-	10+, 20nl, 40v	10+, 20+, 40nl	10+, 20+	10+, 20+	100+	100+		France	Europe (west)	3	5	3	13	1	1	3	3	7	43	43	8	6	7	8	9	3
2018Vergnaud#0220	BCCN#89-32	Chamois	Rhone, France	B. melitensis bv3	W. Mediterranean	1989	51	123	96	LCRV 2028	LCRV Alfort	LVD 69		smooth	+	-	+	-	A+,M+,R-		Tb-, Wb-, Iz+, RC-	10nl, 20v, 40-	10+, 20+, 40nl	10+, 20+	10+, 20+	100+	100+		France	Europe (west)	3	5	3	13	1	1	3	3	7	43	43	8	6	7	8	9	3
2018Vergnaud#0221	BCCN#91-11	Chamois	Hautes-Alpes, France	B. melitensis bv3	W. Mediterranean	1991	51	123	96	LCRV 10858/eye	LCRV Alfort	LVD 05	Eye	smooth	+	-	+	-	A+,M+		Tb-, Wb-, Iz+, RC-	10nl, 20v, 40-	10+, 20nl, 40v	10+, 20+	10+, 20+	100+	100+		France	Europe (west)	3	5	3	13	1	1	3	3	7	43	43	8	6	7	8	10	3
2018Vergnaud#0222	BCCN#91-118	Chamois	Hautes-Alpes, France	B. melitensis bv3	W. Mediterranean	1991	51	123	96	LCRV 13312	LCRV Alfort	LVD 06		smooth	+	-	+	-	A+,M+		Tb-, Wb-, Iz+, RC-	10nl, 20v, 40-	10+, 20+, 40nl	10+, 20+	10+, 20+	100+	100+		France	Europe (west)	3	5	3	13	1	1	3	3	7	43	43	8	6	7	8	10	3
2018Vergnaud#0223	BCCN#96-102	Chamois	Savoie, France	B. melitensis bv3	W. Mediterranean	1996	51	123	96	LCRV 5620	LCRV Alfort	LVD 73		smooth	+	-	+	-	A+,M+		Tb-, Wb+l, Iz+, RC-	10+, 20v, 40-	10+, 20+, 40v	10+, 20-	10+, 20+	100-	100+		France	Europe (west)	3	5	3	13	1	1	3	3	7	43	43	8	5	4	11	12	3
2018Vergnaud#0224	BCCN#01-18	Chamois	Savoie, France	B. melitensis bv3	W. Mediterranean	2001	51	122	207	LCRV 00-8770	LCRV Alfort	LCRV Alfort		smooth	+	-	+	-	A+,M+		Tb-, Wb-, Iz+, RC-	10+, 20nl, 40-	10+, 20+, 40-	10+, 20+	10+, 20+	100nl	100+		France	Europe (west)	3	5	3	13	1	1	3	3	6	43	43	8	7	4	12	12	3
2018Vergnaud#0225	BCCN#94-59	Deer/Elk/Reindeer	Allier, France	B. melitensis bv3	W. Mediterranean	1994	51	123	96	LCRV 6285	LCRV Alfort	LVD 03	Vaginal swab	smooth	+	-	+	-	A+,M+		Tb-, Wb-, Iz+, RC-	10nl, 20v, 40-	10+, 20+, 40nl	10+, 20nl	10+, 20+	100v	100+		France	Europe (west)	3	5	3	13	1	1	3	3	7	43	43	8	6	5	16	9	3
2018Vergnaud#0226	BCCN#02-29	Buffalo	India	B. abortus bv1	abortus C	2002	28	276	82	01/9216/1	LCRV Alfort	LCRV Alfort		smooth	+	+	+	+	A+,M-		Tb+, Wb+, Iz+, RC-		10-, 20-, 40-		10+, 20+		100+		India	Asia	4	5	4	12	2	2	3	3	6	43	43	8	3	3	3	3	5
2018Vergnaud#0227	BCCN#02-45	Buffalo	India	B. abortus Rough	abortus C	2002	28	276	82	AFSSA 02/3953-13	AFSSA Maisons-Alfort			Rough	+	+	+	+	A-, M-		Tb-, Wb-, Iz-, R/C+		10-, 20-, 40-		10+, 20+		100+		India	Asia	4	5	4	12	2	2	3	3	6	43	43	8	3	4	3	3	6
2018Vergnaud#0228	BCCN#00-17	Deer/Elk/Reindeer	Essonne, France	B. melitensis bv1	Americas	2000	47	164	136	5255	LCRV Alfort (Garin)	LCRV Alfort	Aborted fetus	smooth	+	-	+	-	A-,M+		Tb-, Wb+l, Iz+, RC-	10+, 20+, 40-	10+, 20+, 40v	10v, 20-	10+, 20nl	100-	100-		France	Europe (west)	3	4	2	13	4	2	3	3	5	36	36	6	2	5	8	3	6
2018Vergnaud#0229	BCCN#81-111	Deer/Elk/Reindeer	Jura, France	B. melitensis bv3	W. Mediterranean	1981	51	123	96	LCRV 9082	LCRV Alfort	LVD 39	Liver kidney and mesenteric lymph nodes	smooth	+	-	+	-	A+,M+		Tb-, Bm-, Bk+	10+, 20nl, 40-		10+, 20+		100+		glu2,alu2,asp2,arg1,orn1,lys1,ara1,gal1,rib1,ocyl1,ery2	France	Europe (west)	3	5	3	13	1	1	3	3	7	43	43	8	5	4	9	11	3
2018Vergnaud#0230	BCCN#89-111	Dog	Isère, France	B. melitensis bv3	W. Mediterranean	1989	51	123	96	LCRV 7452	LCRV Alfort	LVD 38	Mesenteric lymph nodes	smooth	+	-	+	-	A+,M+,R-		Tb-, Wb-, Iz+, RC-	10nl, 20v, 40-	10+, 20+, 40v	10+, 20+	10+, 20+	100+	100+		France	Europe (west)	3	5	3	13	1	1	3	3	7	43	43	8	9	4	10	11	3
2018Vergnaud#0231	BCCN#91-201	Dog	Hautes-Alpes, France	B. melitensis bv3	W. Mediterranean	1991	51	122	207	LCRV 7100M	LCRV Alfort	LVD 05	Uterus	smooth	+	-	+	-	A+,M+		Tb-, Wb+l, Iz+, RC-	10+, 20v, 40-	10+, 20+, 40v	10+, 20+	10+, 20+	100+	100+		France	Europe (west)	3	5	3	13	1	1	3	3	6	43	43	8	6	6	11	11	3
2018Vergnaud#0232	BCCN#91-202	Dog	Hautes-Alpes, France	B. melitensis bv3	W. Mediterranean	1991	51	122	207	LCRV 7100F	LCRV Alfort	LVD 05	Uterus	smooth	+	-	+	-	A+,M+		Tb-, Wb+l, Iz+, RC-	10+, 20v, 40-	10+, 20+, 40v	10+, 20+	10+, 20+	100+	100+		France	Europe (west)	3	5	3	13	1	1	3	3	6	43	43	8	6	6	11	11	3
2018Vergnaud#0233	BCCN#91-203	Caprine	France	B. melitensis bv3	W. Mediterranean	1991	51	123	96	LCRV Milk 3	LCRV Alfort		Milk	smooth	+	-	+	-	A+,M+		Tb-, Wb+l, Iz+, RC-	10+, 20v, 40-	10+, 20+, 40v	10+, 20+	10+, 20+	100+	100+		France	Europe (west)	3	5	3	13	1	1	3	3	7	43	43	8	9	5	10	12	3
2018Vergnaud#0234	BCCN#91-204	Caprine	France	B. melitensis bv3	W. Mediterranean	1991	51	123	96	LCRV Milk 20	LCRV Alfort		Milk	smooth	+	-	+	-	A+,M+		Tb-, Wb+l, Iz+, RC-	10+, 20v, 40-	10+, 20+, 40v	10+, 20+	10+, 20+	100+	100+		France	Europe (west)	3	5	3	13	1	1	3	3	7	43	43	8	9	5	10	12	3
2018Vergnaud#0235	BCCN#92-65	Cat	Vaucluse, France	B. melitensis bv3	W. Mediterranean	1992	51	126	91	LCRV 4169	LCRV Alfort	LVD 84	Uterus and foandus	smooth	+	-	+	-	A+,M+		Tb-, Wb-, Iz+, RC-	10nl, 20v, 40-	10+, 20nl, 40nl	10v, 20v	10+, 20+	100nl	100+		France	Europe (west)	3	5	3	13	1	1	3	3	8	43	43	8	9	6	8	6	3
2018Vergnaud#0236	BCCN#89-116	Cattle	Cameroon	B. abortus bv3	abortus B	1989	34	238	63	LCRV 7384	LCRV Alfort		Hygroma	smooth	+	-	+	+	A+,M-,R-		Tb+, Wb+, Iz+, RC-	10v, 20-, 40-	10nl, 20nl, 40v	10+, 20+	10+, 20+	100+	100+		Cameroon	Africa (west)	3	5	4	11	2	2	3	3	6	41	41	8	7	4	3	7	9
2018Vergnaud#0237	BCCN#90-45	Zebu	Cameroon	B. abortus bv3	abortus B	1990	34	238	63	LCRV 194B	LCRV Alfort		Hygroma	smooth	+	-	+	+	A+,M-,R-		Tb+l, Wb+, Iz+, RC-	10v, 20-, 40-	10+, 20v, 40-	10+, 20+	10+, 20+	100+	100+		Cameroon	Africa (west)	3	5	4	11	2	2	3	3	6	41	41	8	5	3	3	11	4
2018Vergnaud#0238	BCCN#90-46	Zebu	Cameroon	B. abortus bv3	abortus B	1990	34	238	63	LCRV 194G	LCRV Alfort		Hygroma	smooth	+	-	+	+	A+,M-,R-		Tb+l, Wb+, Iz+, RC-	10v, 20-, 40-	10nl, 20-, 40-	10+, 20+	10+, 20+	100+	100+		Cameroon	Africa (west)	3	5	4	11	2	2	3	3	6	41	41	8	4	13	3	6	5
2018Vergnaud#0239	BCCN#82-39	Cattle	Guinea-Bissau	B. abortus bv3	abortus B	1982	34	237	317	Guinee 1	ISRA(Diallo)	ISRA Dakar	Hygroma	smooth	-	+	+	+	A+,M-		Tb+, Bm+, Bk+		10+, 20v, 40-		10+, 20+		100+	glu3,ala2,asp1,arg1,orn1,cit1,lys1,ara1,gal1,rib3,xyl2,ery3	Guinea-Bissau	Africa (west)	3	5	4	11	2	2	3	3	7	41	41	8	5	4	3	8	7
2018Vergnaud#0240	BCCN#82-40	Cattle	Guinea-Bissau	B. abortus bv3	abortus B	1982	34	237	317	Guinee 2	ISRA(Diallo)	ISRA Dakar	Hygroma	smooth	-	+	+	+	A+,M-		Tb+, Bm+, Bk+		10+, 20nl, 40-		10+, 20+		100+	glu2,ala2,asp1,arg1,orn1,cit1,lys1,ara1,gal1,rib3,xyl2,ery3	Guinea-Bissau	Africa (west)	3	5	4	11	2	2	3	3	7	41	41	8	5	4	3	8	7
2018Vergnaud#0241	BCCN#82-41	Cattle	Guinea-Bissau	B. abortus bv3	abortus B	1982	34	237	317	Guinee 3	ISRA(Diallo)	ISRA Dakar	Hygroma	smooth	-	+	+	+	A+,M-		Tb+, Bm+, Bk+		10+, 20nl, 40v		10+, 20+		100+	glu3,ala2,asp1,arg1,orn1,cit1,lys1,ara1,gal1,rib3,xyl2,ery2	Guinea-Bissau	Africa (west)	3	5	4	11	2	2	3	3	7	41	41	8	5	4	3	8	7
2018Vergnaud#0242	BCCN#82-42	Cattle	Guinea-Bissau	B. abortus bv3	abortus B	1982	34	237	317	Guinee 5	ISRA(Diallo)	ISRA Dakar	Hygroma	smooth	-	+	+	+	A+,M-		Tb+, Bm+, Bk+		10+, 20nl, 40-		10+, 20+		100+	glu2,ala2,asp1,arg1,orn1,cit1,lys1,ara1,gal1,rib3,xyl2,ery2	Guinea-Bissau	Africa (west)	3	5	4	11	2	2	3	3	7	41	41	8	5	4	3	8	8
2018Vergnaud#0243	BCCN#82-43	Cattle	Guinea-Bissau	B. abortus bv3	abortus B	1982	34	237	317	Guinee 8	ISRA(Diallo)	ISRA Dakar	Hygroma	smooth	-	+	+	+	A+,M-		Tb+, Bm+, Bk+		10+, 20nl, 40v		10+, 20+		100+	glu2,ala2,asp1,arg1,orn1,cit1,lys1,ara1,gal1,rib3,xyl2,ery3	Guinea-Bissau	Africa (west)	3	5	4	11	2	2	3	3	7	41	41	8	5	4	3	7	7
2018Vergnaud#0244	BCCN#82-44	Cattle	Guinea-Bissau	B. abortus bv3	abortus B	1982	34	237	317	Guinee 9	ISRA(Diallo)	ISRA Dakar	Hygroma	smooth	-	+	+	+	A+,M-		Tb+, Bm+, Bk+		10+, 20nl, 40v		10+, 20+		100+	glu2,ala2,asp1,arg1,orn1,cit1,lys1,ara1,gal1,rib3,xyl2,ery3	Guinea-Bissau	Africa (west)	3	5	4	11	2	2	3	3	7	41	41	8	5	4	3	6	7
2018Vergnaud#0245	BCCN#92-105	Cattle	Guinea	B. abortus bv3	abortus B	1992	34	237	317	LCRV 7369/10	LCRV Alfort		Hygroma	smooth	-	+/-	+	+	A+,M-		Tb+, Wb+, Iz+, RC-		10nl, 20v, 40-		10+, 20+		100+		Guinea	Africa (west)	3	5	4	11	2	2	3	3	7	41	41	8	6	9	3	6	7
2018Vergnaud#0246	BCCN#83-20	Cattle	Niger	B. abortus bv3	abortus B	1983	134	233	313	Dakar 3	Akakpo	Akakpo	Hygroma	smooth	+	+	+	+	A+,M-		Tb+, Wb+, Bk+, RC-		10+, 20+, 40+		10+, 20+		100+	glu3,ala2,asp1,arg1,orn1,cit1,lys1,ara3,gal3,rib3,xyl2,ery3	Niger	Africa (west)	3	5	3	11	2	2	3	3	8	41	41	8	6	2	3	5	5
2018Vergnaud#0247	BCCN#83-233	Cattle	Niger	B. abortus bv3	abortus B	1983	134	233	313	Niger 3	Akakpo	Akakpo	Hygroma	smooth	+/-	+	+	+	A+,M-		Tb+, Wb+, Bk+, RC-		10+, 20+, 40+		10+, 20+		100+	glu2,ala1,asp1,arg1,orn1,cit1,lys1,ara3,gal3,rib3,xyl2,ery3	Niger	Africa (west)	3	5	3	11	2	2	3	3	8	41	41	8	6	2	3	5	5
2018Vergnaud#0248	BCCN#83-234	Cattle	Niger	B. abortus bv3	abortus B	1983	134	233	313	Niger 4	Akakpo	Akakpo	Hygroma	smooth	+/-	+	+	+	A+,M-		Tb+, Wb+, Bk+, RC-		10+, 20+, 40+		10+, 20+		100+	glu3,ala2,asp1,arg1,orn1,cit1,lys1,ara2,gal2,rib3,xyl2,ery3	Niger	Africa (west)	3	5	3	11	2	2	3	3	8	41	41	8	6	2	3	5	5
2018Vergnaud#0249	BCCN#82-98A	Cattle	Le Bourget du Lac ,Savoie, France	B. abortus atypical	abortus C	1982	133	258	245	LVD73 2-274	LVD 73(Montagut)	LVD 73		smooth	+	+	+	+	A+,M+		Tb+, Wb+, Bk+, RC-		10-, 20-, 40-		10+, 20+		100+		France	Europe (west)	4	5	4	12	1	1	3	3	6	43	43	8	2	5	3	4	4
2018Vergnaud#0250	BCCN#82-98B	Cattle	Le Bourget du Lac ,Savoie, France	B. abortus atypical	abortus C	1982	133	258	245	LVD73 2-274	LVD 73(Montagut)	LVD 73		smooth	+	+	+	+	A+,M-		Tb+, Wb-, Bk+l, RC+		10-, 20-, 40-		10+, 20+		100+		France	Europe (west)	4	5	4	12	1	1	3	3	6	43	43	8	2	5	3	4	4
2018Vergnaud#0251	BCCN#83-36error	Cattle_?	La Réunion, France_?	B. abortus bv1_error	E. Mediterranean	1983_?	131	177	277		LVD 97(Poudelet)	LVD 97		smooth	+	+	+	+	A+,M-		Tb+, Wb+, Bk+, RC-		10-, 20-, 40-		10+, 20+		100+		La Réunion, France	Europe (west)	2	5	8	13	1	2	3	2	4	41	41	8	6	4	3	5	4
2018Vergnaud#0252	BCCN#03-31	Swine	Haute-Vienne,France	B. suis Rough	B.suis biovar 2	2003	7	73	44	AFSSA 03-4130(B)	AFSSA Maisons Alfort	LVD 87		rough	+	-	++	-	A-, M-		Tb-, Wb-, Iz-, R/C+l_x000B_	10+, 20+, 40-	10+, 20+, 40-	10v, 20-	10-, 20-	100-	100-		France	Europe (west)	2	4	8	14	6	1	5	6	6	43	43	9	7	5	16	2	8
2018Vergnaud#0253	BCCN#96-138B	Human	Argentina	B. suis bv1	B.suis biovar 1	1996	6	89	33	300 rough	Instituto National de Microbiologia, Buenos Aires (Lucero)	Instituto National de Microbiologia, Buenos aires		smooth	+	-	++	+	A-,M-,R+		Tb-, Wb-, Iz-, RC+	10+, 20+, 40nl	10+, 20+, 40+	10+, 20-	10+, 20nl	100-	100+		Argentina	America (south)	2	3	6	10	4	1	5	2	4	38	38	9	5	5	9	4	3
2018Vergnaud#0254	BCCN#98-22	Swine	Buenos Aires ,Argentina	B. suis bv1	B.suis biovar 1	1998	6	89	33	L-2-5	CNEA Buenos Aires (Silva Paulo)	CNEA Buenos Aires		smooth	+	-	++	-	A+,M-		Tb-, Wb+, Iz+, RC-	10+, 20+, 40+		10+, 20v		100-			Argentina	America (south)	2	3	6	10	4	1	5	2	4	38	38	9	7	8	11	9	3
2018Vergnaud#0255	BCCN#98-23	Swine	Buenos Aires ,Argentina	B. suis bv1	B.suis biovar 1	1998	6	89	33	L-2-11	CNEA Buenos Aires (Silva Paulo)	CNEA Buenos Aires		smooth	+	-	++	-	A+,M-		Tb-, Wb+, Iz+, RC-	10+, 20+, 40+		10+, 20v		100-			Argentina	America (south)	2	3	6	10	4	1	5	2	4	38	38	9	6	8	7	9	3
2018Vergnaud#0256	BCCN#98-24	Swine	Buenos Aires ,Argentina	B. suis bv1	B.suis biovar 1	1998	6	89	33	L-4-1	CNEA Buenos Aires (Silva Paulo)	CNEA Buenos Aires		smooth	+	-	++	-	A+,M-		Tb-, Wb+, Iz+, RC-	10+, 20+, 40nl		10+, 20-		100-			Argentina	America (south)	2	3	6	10	4	1	5	2	4	38	38	9	4	5	9	4	3
2018Vergnaud#0257	BCCN#98-25	Swine	Buenos Aires ,Argentina	B. suis bv1	B.suis biovar 1	1998	6	89	33	L-4-3	CNEA Buenos Aires (Silva Paulo)	CNEA Buenos Aires		smooth	+	-	++	-	A+,M-		Tb-, Wb+, Iz+, RC-	10+, 20+, 40+		10+, 20-		100-			Argentina	America (south)	2	3	6	10	4	1	5	2	4	38	38	9	5	5	6	4	3
2018Vergnaud#0258	BCCN#03-17	Human	Tahiti, French Polynesia	B. suis bv1	B.suis biovar 1	2003	6	87	32	AFSSA 02-8035	AFSSA Maisons Alfort			smooth	+	-	++	+	A+, M-		Tb-, Wb+, Iz+, R/C -_x000B_	10+, 20+, 40+	10+, 20+, 40+	10-, 20-	10-, 20-	100-	100-		French Polynesia	Oceania	2	3	6	10	4	1	5	2	5	38	38	9	7	6	5	5	3
2018Vergnaud#0259	BCCN#04-20	Wild boar	Croatia	B. suis bv1	B.suis biovar 1	2004	6	89	33	AFSSA 04/1361-D1	AFSSA Maisons Alfort			smooth	+	-	++	+	A+, M-		Tb-, Wb+, Iz+, R/C+l_x000B_	10+, 20+, 40-	10+, 20nl, 40-	10-, 20-	10-, 20-	100-	100-		Croatia	Europe (west)	2	3	6	10	4	1	5	2	4	38	38	9	7	7	7	5	3
2018Vergnaud#0260	BCCN#04-21	Wild boar	Croatia	B. suis bv1	B.suis biovar 1	2004	6	89	33	AFSSA 04/1361-D2	AFSSA Maisons Alfort			smooth	+	-	++	+	A+, M-		Tb-, Wb+, Iz+, R/C+l_x000B_	10+, 20+, 40-	10+, 20nl, 40-	10-, 20-	10-, 20-	100-	100-		Croatia	Europe (west)	2	3	6	10	4	1	5	2	4	38	38	9	7	7	8	5	3
2018Vergnaud#0261	BCCN#04-25	Wild boar	Croatia	B. suis bv1	B.suis biovar 1	2004	6	89	33	AFSSA 04/1361-S1	AFSSA Maisons Alfort			smooth	+	-	++	+	A+, M-		Tb-, Wb+, Iz+, R/C+l_x000B_	10+, 20+, 40+	10+, 20+, 40+	10-, 20-	10-, 20-	100-	100-		Croatia	Europe (west)	2	3	6	10	4	1	5	2	4	38	38	9	6	9	12	8	3
2018Vergnaud#0262	BCCN#04-26	Wild boar	Croatia	B. suis bv1	B.suis biovar 1	2004	6	89	33	AFSSA 04/1361-S2	AFSSA Maisons Alfort			smooth	+	-	++	+	A+, M-		Tb-, Wb+, Iz+, R/C+l_x000B_	10+, 20+, 40+	10+, 20+, 40+	10-, 20-	10-, 20-	100-	100-		Croatia	Europe (west)	2	3	6	10	4	1	5	2	4	38	38	9	6	7	9	5	3
2018Vergnaud#0263	BCCN#80-192	Cattle	Togo	B. abortus bv3	abortus B	1980	34	239	64	EVIE 1c	EVIE Dakar(Chantal)	Evie Dakar	Hygroma	smooth	+	+	+	+	A+,M-		Tb+, Bm+, Bk+		10+, 20+, 40+		10+, 20+		100+		Togo	Africa (west)	3	5	4	11	2	2	3	3	8	41	41	8	7	10	3	5	3
2018Vergnaud#0264	BCCN#80-193	Cattle	Togo	B. abortus bv3	abortus B	1980	34	239	64	EVIE 2c	EVIE Dakar(Chantal)	Evie Dakar	Hygroma	smooth	+	+	+	+	A+,M-		Tb+, Bm+, Bk+		10nl, 20v, 40v		10+, 20+		100+		Togo	Africa (west)	3	5	4	11	2	2	3	3	8	41	41	8	7	10	3	5	3
2018Vergnaud#0265	BCCN#80-211	Cattle	Togo	B. abortus bv3	abortus B	1980	34	239	64	EVIE 9c	EVIE Dakar(Chantal)	Evie Dakar	Hygroma	smooth	+	+	+	+	A+,M-		Tb+, Bm+, Bk+		10+, 20+, 40nl		10+, 20+		100+		Togo	Africa (west)	3	5	4	11	2	2	3	3	8	41	41	8	7	9	3	5	3
2018Vergnaud#0266	BCCN#79-142	Cattle	Togo	B. abortus bv3	abortus B	1979	34	239	64	EVIE 58A	EVIE Dakar(Chantal)	Evie Dakar	Hygroma	smooth	+	+	+	+	A+,M-		Tb+, Bm+, Bk+		10+, 20+, 40nl		10+, 20+		100+		Togo	Africa (west)	3	5	4	11	2	2	3	3	8	41	41	8	7	10	3	5	3
2018Vergnaud#0267	BCCN#79-151	Cattle	Togo	B. abortus bv3	abortus B	1979	34	239	64	EVIE 70	EVIE Dakar(Chantal)	Evie Dakar	Hygroma	smooth	+	+	+	+	A+,M-		Tb+, Bm+, Bk+		10+, 20+, 40nl		10+, 20+		100+		Togo	Africa (west)	3	5	4	11	2	2	3	3	8	41	41	8	7	10	3	5	3
2018Vergnaud#0268	BCCN#83-14	Cattle	Rwanda	B. abortus bv3	abortus B	1983	34	237	317	Dakar 65	Akakpo	Akakpo	Hygroma	smooth	+	+	+	+	A+,M-		Tb+, Wb+, Bk+, RC-		10+, 20+, 40-		10+, 20+		100+		Rwanda	Africa (east)	3	5	4	11	2	2	3	3	7	41	41	8	4	5	3	6	4
2018Vergnaud#0269	BCCN#83-15	Cattle	Rwanda	B. abortus bv3	abortus B	1983	34	237	317	Dakar 112	Akakpo	Akakpo	Hygroma	smooth	+	+	+	+	A+,M-		Tb+, Wb+, Bk+, RC-		10+, 20+, 40-		10+, 20+		100+		Rwanda	Africa (east)	3	5	4	11	2	2	3	3	7	41	41	8	5	8	4	4	4
2018Vergnaud#0270	BCCN#83-16	Cattle	Rwanda	B. abortus bv3	abortus B	1983	34	237	317	Dakar 123	Akakpo	Akakpo	Hygroma	smooth	+	+	+	+	A+,M-		Tb+, Wb+, Bk+, RC-		10+, 20+, 40-		10+, 20+		100+		Rwanda	Africa (east)	3	5	4	11	2	2	3	3	7	41	41	8	5	7	3	6	4
2018Vergnaud#0271	BCCN#83-17	Cattle	Rwanda	B. abortus bv3	abortus B	1983	34	237	317	Dakar 215A	Akakpo	Akakpo	Hygroma	smooth	+	+	+	+	A+,M-		Tb+, Wb+, Bk+, RC-		10+, 20+, 40-		10+, 20+		100+		Rwanda	Africa (east)	3	5	4	11	2	2	3	3	7	41	41	8	5	6	3	5	4
2018Vergnaud#0272	BCCN#83-18	Cattle	Rwanda	B. abortus bv3	abortus B	1983	34	237	317	Dakar 215B	Akakpo	Akakpo	Hygroma	smooth	+	+	+	+	A+,M-		Tb+, Wb+, Bk+, RC-		10+, 20+, 40-		10+, 20+		100+		Rwanda	Africa (east)	3	5	4	11	2	2	3	3	7	41	41	8	5	6	3	5	4
2018Vergnaud#0273	BCCN#83-19	Cattle	Rwanda	B. abortus bv3	abortus B	1983	34	237	317	Dakar 265	Akakpo	Akakpo	Hygroma	smooth	+	+	+	+	A+,M-		Tb+, Wb+, Bk+, RC-		10+, 20+, 40-		10+, 20+		100+		Rwanda	Africa (east)	3	5	4	11	2	2	3	3	7	41	41	8	5	6	3	5	4
2018Vergnaud#0274	BCCN#83-227	Cattle	Rwanda	B. abortus bv3	abortus B	1983	34	237	317	Rwanda 151	Akakpo	Akakpo	Hygroma	smooth	+	+	+	+	A+,M-		Tb+, Wb+, Bk+, RC-		10+, 20v, 40-		10+, 20+		100+	glu3,ala2,asp1,arg1,orn1,cit1,lys1,ara2,gal2,rib2,xyl2,ery2	Rwanda	Africa (east)	3	5	4	11	2	2	3	3	7	41	41	8	6	5	3	9	4
2018Vergnaud#0275	BCCN#83-228	Cattle	Rwanda	B. abortus bv3	abortus B	1983	34	237	317	Rwanda 214	Akakpo	Akakpo	Hygroma	smooth	+	+	+	+	A+,M-		Tb+, Wb+, BK+, RC-		10+, 20+, 40v		10+, 20+		100+	glu3,ala2,asp1,arg1,orn1,cit1,lys1,ara2,gal2,rib3,xyl2,ery3	Rwanda	Africa (east)	3	5	4	11	2	2	3	3	7	41	41	8	5	6	3	4	4
2018Vergnaud#0276	BCCN#83-230	Cattle	Rwanda	B. abortus bv3	abortus B	1983	34	237	317	Rwanda 284	Akakpo	Akakpo	Hygroma	smooth	+	+	+	+	A+,M-		Tb+, Wb+, Bk+, RC-		10+, 20nl, 40-		10+, 20+		100+	glu2,ala2,asp1,arg1,orn1,cit1,lys1,ara2,gal2,rib3,xyl2,ery3	Rwanda	Africa (east)	3	5	4	11	2	2	3	3	7	41	41	8	5	6	3	4	4
2018Vergnaud#0277	BCCN#83-232	Cattle	Rwanda	B. abortus bv3	abortus B	1983	34	237	317	Rwanda 288	Akakpo	Akakpo	Hygroma	smooth	+	+	+	+	A+,M-		Tb+, Wb+, Bk+, RC-		10nl, 20-, 40-		10+, 20+		100+	glu2,ala2,asp1,arg1,orn1,cit1,lys1,ara2,gal2,rib3,xyl2,ery3	Rwanda	Africa (east)	3	5	4	11	2	2	3	3	7	41	41	8	5	8	3	9	4
2018Vergnaud#0278	BCCN#02-12	Human	Mongolia	B. melitensis bv1	E. Mediterranean	2002	42	218	116	00/5368-9	LCRV Alfort	LCRV Alfort		smooth	+	-	+	-	A-,M+		Tb-, Wb-, Iz+, RC-	10+, 20nl, 40nl	10+, 20+, 40nl	10+, 20+	10+, 20+	100v	100+		Mongolia	Asia	1	5	3	13	2	2	3	2	4	41	41	8	5	4	3	5	5
2018Vergnaud#0279	BCCN#02-41	Human	Mongolia	B. melitensis bv1	E. Mediterranean	2002	42	218	116	AFSSA 01/5368-1998-1	LCRV Alfort (Garin)	LCRV Alfort		smooth	+	-	+	-	A-, M+		Tb -, Wb -, Iz+, R/C -	10+, 20nl, 40v	10+, 20+, 40v	10+, 20nl	10+, 20+	100nl	100+		Mongolia	Asia	1	5	3	13	2	2	3	2	4	41	41	8	6	4	3	8	7
2018Vergnaud#0280	BCCN#91-137	Cattle	Salonique ,Greece	B. melitensis bv1	E. Mediterranean	1991	59	200	117	LCRV 9871/K23	LCRV Alfort	Fac De Medecine Veterinaire Salonique(Bourdji-Hatjopoulou)	Milk	smooth	+	-	++	-	A-,M+		Tb-, Wb-, Iz+, RC-	10+, 20nl, 40v	10+, 20+, 40+	10+, 20+	10+, 20+	100+	100+		Greece	Europe (west)	1	5	2	13	3	2	3	2	4	41	41	8	4	3	4	8	4
2018Vergnaud#0281	BCCN#91-138	Cattle	Salonique ,Greece	B. melitensis bv1	E. Mediterranean	1991	59	199	290	LCRV 9871/K24	LCRV Alfort	Fac De Medecine Veterinaire Salonique(Bourdji-Hatjopoulou)	Milk	smooth	+	-	++	-	A-,M+		Tb-, Wb-, Iz+, RC-	10+, 20nl, 40v	10+, 20+, 40+	10+, 20+	10+, 20+	100+	100+		Greece	Europe (west)	1	5	2	13	3	2	3	2	6	41	41	8	1	3	4	8	4
2018Vergnaud#0282	BCCN#91-78	Cattle	Salonique ,Greece	B. melitensis bv1	Americas	1991	47	163	138	LCRV 9871/65	LCRV Alfort	Fac De Medecine Veterinaire Salonique(Bourdji-Hatjopoulou)	Milk	smooth	+	-	+	-	A-,M+		Tb-, Wb-, Iz+, RC-	10+, 20nl, 40-	10+, 20+, 40nl	10+, 20+	10+, 20+	100+	100+		Greece	Europe (west)	3	4	2	13	4	2	3	3	8	36	36	6	2	5	6	3	6
2018Vergnaud#0283	BCCN#96-19	Human	Israel	B. melitensis bv1	Americas	1996	47	163	138	50001	Institut Veterinaire Beit Dagan	Institut Veterinaire Beit-Dagan		smooth	+	-	+	-	A-,M+		Tb-, Wb-, Iz+, RC-	10+, 20+, 40-	10+, 20+, 40nl	10+, 20nl	10+, 20+	100v	100+		Israel	Middle-East	3	4	2	13	4	2	3	3	8	36	36	6	2	4	6	3	6
2018Vergnaud#0284	BCCN#96-20	Ovine	Israel	B. melitensis bv1	Americas	1996	47	163	138	58151	Institut Veterinaire Beit Dagan	Institut Veterinaire Beit-Dagan	Milk	smooth	+	-	+	-	A-,M+		Tb-, Wb-, Iz+, RC-	10+, 20nl, 40-	10+, 20+, 40nl	10nl, 20v	10+, 20+	100-	100+		Israel	Middle-East	3	4	2	13	4	2	3	3	8	36	36	6	4	4	6	3	6
2018Vergnaud#0285	BCCN#96-99	Caprine	South Africa	B. melitensis bv1	E. Mediterranean	1996	132	167	276	96/04/26	ARC-LNR Pretoria (Cloete)	ARC-LNR Pretoria	Lymph nodes	smooth	+	-	++	-	A-,M+		Tb-, Wb-, Iz+, RC-	10nl, 20-, 40-	10+, 20-, 40-	10+, 20+	10+, 20+	100v	100+		South Africa	Africa (south)	3	5	3	13	4	2	3	5	6	36	36	8	5	7	4	4	5
2018Vergnaud#0286	BCCN#98-51	Human	Buenos Aires ,Argentina	B. melitensis bv1	Americas	1998	47	162	135	340	Institut de Santé "Dr Carlos G. Malbran" Buenos Aires (Lucero)	Institut de Santé "Dr Carlos G. Malbran" Buenos Aires		smooth	+	-	+	-	A-,M+		Tb-, Wb-, Iz+, RC-	10+, 20v, 40-	10+, 20nl, 40-	10+, 20v	10+, 20+	100-	100+		Argentina	America (south)	3	4	2	13	4	2	3	3	7	36	36	6	2	7	8	5	6
2018Vergnaud#0287	BCCN#74-370	Swine	Belgium	B. suis bv2	B.suis biovar 2	1974	16	46	57	69-320				smooth	+	-	++	-	A+, M-		Tb-, Wb-, Iz-, R/C+l_x000B_	10+,20+,40-	10+,20+,40-	10-,20-	10-,20-	100-	100-		Belgium	Europe (west)	2	5	8	14	5	1	5	7	4	43	43	9	12	10	18	2	6
2018Vergnaud#0288	BCCN#93-72	Swine	Saragosse, Spain	B. suis bv2	B.suis biovar 2	1993	19	31	60	Saragosse 801	Blasco	Blasco		smooth	+	-	++	-	A+,M-		Tb-, Wb-, Iz-, RC+	10+, 20+, 40nl		10-, 20-		100-			Spain	Europe (west)	2	5	8	9	5	1	5	5	5	38	38	9	15	9	13	2	7
2018Vergnaud#0289	BCCN#93-73	Swine	Saragosse, Spain	B. suis bv2	B.suis biovar 2	1993	19	31	60	Saragosse 802	Blasco	Blasco		smooth	+	-	++	-	A+,M-		Tb-, Wb-, Iz-, RC-	10+, 20+, 40nl		10-, 20-		100-			Spain	Europe (west)	2	5	8	9	5	1	5	5	5	38	38	9	14	9	13	2	7
2018Vergnaud#0290	BCCN#87-56	Cattle	Canada	B. abortus atypical	abortus C	1987	32	259	182	ADRI 514	Animal Deseases Research Institute,Ontario,Canada(Rigby)	Animal Pathology Laboratory Saskatoon Canada	Uterus	smooth	+	+	+	+	A-,M+	serum	Tb+, Wb+, Iz+, RC-		10-, 20-, 40-		10-, 20-		100-		Canada	America (north)	4	5	4	12	1	2	3	3	6	43	43	8	1	4	3	5	4
2018Vergnaud#0291	BCCN#94-2	Wild boar	Belgium	B. suis bv2	B.suis biovar 2	1994	7	66	246	INRV S120	INRV Bruxelles(Godfroid)	INRV Bruxelles	Tonsils	smooth	+	-	++	-	A+,M-		Tb-, Wb-, Iz-, RC-	10+, 20+, 40+		10-, 20-		100-			Belgium	Europe (west)	2	4	8	14	6	1	5	6	5	43	43	9	15	7	10	2	11
2018Vergnaud#0292	BCCN#01-27	Wild boar	Berlin ,Germany	B. suis bv2	B.suis biovar 2	2001	16	48	54	LCRV 00-5732/C	LCRV Alfort			smooth	+	-	++	-	A+,M-		Tb-, Wb-, Iz-, RC-	10+, 20+, 40-	10+, 20+, 40v	10-, 20-	10-, 20-	100-	100-		Germany	Europe (west)	2	5	8	14	5	1	5	7	6	41	41	9	13	14	11	2	6
2018Vergnaud#0293	BCCN#01-33	Swine	Badajoz, Portugal	B. suis bv2	B.suis biovar 2	2001	18	33	234	S11	Blasco	Blasco		smooth	+	-	++	+/-	A+,M-		Tb-, Wb+l, Iz+l, RC-	10+, 20+, 40-	10+, 20+, 40nl	10-, 20-	10-, 20-	100-	100-		Portugal	Europe (west)	2	5	8	9	5	1	5	4	7	38	38	9	7	7	11	2	7
2018Vergnaud#0294	BCCN#01-35	Swine	Badajoz, Portugal	B. suis bv2	B.suis biovar 2	2001	18	34	59	S13	Blasco	Blasco		smooth	+	-	++	-	A+,M-		Tb-, Wb+l, Iz+l, RC-	10+, 20+, 40-	10+, 20+, 40nl	10-, 20-	10-, 20-	100-	100-		Portugal	Europe (west)	2	5	8	9	5	1	5	4	6	38	38	9	7	7	12	2	7
2018Vergnaud#0295	BCCN#01-37	Swine	Salamanque, Spain	B. suis bv2	B.suis biovar 2	2001	19	35	58	S22	Blasco	Blasco		smooth	+	-	++	-	A+,M-		Tb-, Wb+l, Iz+l, RC-	10+, 20+, 40-	10+, 20+, 40nl	10-, 20-	10-, 20-	100-	100-		Spain	Europe (west)	2	5	8	9	5	1	5	5	6	38	38	9	10	5	20	2	7
2018Vergnaud#0296	BCCN#01-52	Swine	Badajoz, Portugal	B. suis bv2	B.suis biovar 2	2001	19	35	58	S37	Blasco	Blasco		smooth	+	-	++	-	A+,M-		Tb-, Wb-, Iz+l, RC-	10+, 20+, 40v	10+, 20+, 40nl	10-, 20-	10-, 20-	100-	100-		Portugal	Europe (west)	2	5	8	9	5	1	5	5	6	38	38	9	8	5	15	2	6
2018Vergnaud#0297	BCCN#01-53	Swine	Badajoz, Portugal	B. suis bv2	B.suis biovar 2	2001	19	35	58	S38	Blasco	Blasco		smooth	+	-	++	-	A+,M-		Tb-, Wb-, Iz+l, RC-	10+, 20+, 40v	10+, 20+, 40nl	10-, 20-	10-, 20-	100-	100-		Portugal	Europe (west)	2	5	8	9	5	1	5	5	6	38	38	9	8	5	15	2	6
2018Vergnaud#0298	BCCN#01-54	Swine	Badajoz, Portugal	B. suis bv2	B.suis biovar 2	2001	19	35	58	S39	Blasco	Blasco		smooth	+	-	++	-	A+,M-		Tb-, Wb-, Iz+l, RC-	10+, 20+, 40v	10+, 20+, 40nl	10-, 20-	10-, 20-	100-	100-		Portugal	Europe (west)	2	5	8	9	5	1	5	5	6	38	38	9	8	5	15	2	6
2018Vergnaud#0299	BCCN#01-56	Wild boar	Haute-Vienne, France	B. suis bv2	B.suis biovar 2	2001	7	70	41	LVD87 84775	LVD 87 (Couquet)	LVD 87	Testicles	smooth	+	-	++	-	A+,M-		Tb-, Wb-, Iz+l, RC-	10+, 20+, 40-	10+, 20+, 40v	10-, 20-	10-, 20-	100-	100-		France	Europe (west)	2	4	8	14	6	1	5	6	4	43	43	9	14	4	8	2	7
2018Vergnaud#0300	BCCN#02-49	Hare	Maine-et-Loire, France	B. suis bv2	B.suis biovar 2	2002	9	75	50	AFSSA 02/7277-12480	AFSSA Maisons-Alfort			smooth	+	-	++	-	A+, M-		Tb-, Wb-, Iz-, R/C-	10+, 20+, 40v	10+, 20+, 40v	10-, 20-	10-, 20-	100-	100-		France	Europe (west)	2	4	8	14	6	1	5	2	6	43	43	9	13	5	15	2	6
2018Vergnaud#0301	BCCN#03-16	Hare	Haute-Vienne, France	B. suis bv2	B.suis biovar 2	2003	7	73	44		LVD 87 (Couquet)	LVD 87		smooth	+	-	++	-	A+,M-		Tb-, Wb -, Iz-, R/C-_x000B_	10+, 20nl, 40-	10+, 20v, 40-	10-, 20-	10-, 20-	100-	100-		France	Europe (west)	2	4	8	14	6	1	5	6	6	43	43	9	15	5	17	2	8
2018Vergnaud#0302	BCCN#03-21	Wild boar	Lot, France	B. suis bv2	B.suis biovar 2	2003	7	73	44	AFSSA 03-1330-205	Afssa Maisons Alfort	LVD 35	Spleen	smooth	+	-	++	-	A+, M-		Tb-, Wb-, Iz-, R/C +l_x000B_	10+, 20v, 40-	10+, 20v, 40-	10-, 20-	10-, 20-	100-	100-		France	Europe (west)	2	4	8	14	6	1	5	6	6	43	43	9	9	6	12	2	8
2018Vergnaud#0303	BCCN#03-28	Wild boar	Croatia	B. suis bv2	B.suis biovar 2	2003	16	46	57	AFSSA 03-3081-5213 (3)	AFSSA Maisons Alfort			smooth	+	-	++	-	A+, M-		Tb-, Wb-, Iz-, R/C-_x000B_	10+, 20nl, 40-	10+, 20+, 40v	10-, 20-	10-, 20-	100-	100-		Croatia	Europe (west)	2	5	8	14	5	1	5	7	4	43	43	9	11	5	3	2	8
2018Vergnaud#0304	BCCN#04-15	Hare	Bas-Rhin, France	B. suis bv2	B.suis biovar 2	2004	9	64	47	AFSSA 03/5816	AFSSA Maisons Alfort	LVD 67		smooth	+	-	++	-	A+, M-		Tb-, Wb-, Iz-, R/C-_x000B_	10+, 20nl, 40-	10+, 20nl, 40-	10-, 20-	10-, 20-	100-	100-		France	Europe (west)	2	4	8	14	6	1	5	2	5	43	43	9	8	12	18	2	4
2018Vergnaud#0305	BCCN#04-16	Wild boar	Italy	B. suis bv2	B.suis biovar 2	2004	7	73	44	AFSSA 04/770-1(610)	AFSSA Maisons Alfort			smooth	+	-	++	-	A+, M-		Tb-, Wb+l, Iz-, R/C-_x000B_	10+, 20nl, 40-	10+, 20-, 40-	10-, 20-	10-, 20-	100-	100-		Italy	Europe (west)	2	4	8	14	6	1	5	6	6	43	43	9	6	6	16	2	10
2018Vergnaud#0306	BCCN#04-17	Wild boar	Italy	B. suis bv2	B.suis biovar 2	2004	10	59	242	AFSSA 04770-2(858)	AFSSA Maisons Alfort			smooth	+	-	++	-	A+, M-		Tb_x000B_	10+, 20nl, 40-	10+, 20+, 40v	10-, 20-	10-, 20-	100-	100-		Italy	Europe (west)	2	4	8	14	5	1	5	2	7	43	43	9	13	10	14	2	6
2018Vergnaud#0307	BCCN#82-21	Cattle	Butare ,Bugesera, Rwanda	B. abortus bv3	abortus B	1982	34	237	317	UNR B6624	Vandepitte	Augustin Iyamuremye	Hygroma	smooth	+	+	+	+	A+,M-		Tb+, Bm+, Bk+		10-, 20-, 40-		10+, 20+		100+	glu2,ala2,asp1,arg1,orn1,cit1,lys1,ara2,gal2,rib3,xyl2,ery3	Rwanda	Africa (east)	3	5	4	11	2	2	3	3	7	41	41	8	6	5	3	10	4
2018Vergnaud#0308	BCCN#82-27	Human	Rwanda	B. abortus bv3	abortus B	1982	34	237	317	H 70	Vandepitte	J. Bogaerts	Hemoculture	smooth	+	+	+	+	A+,M-		Tb+, Bm+l, Bk+		10+, 20+, 40nl		10+, 20+		100+	glu2,ala2,asp1,arg1,orn1,cit1,lys1,ara2,gal2,rib3,xyl2,ery3	Rwanda	Africa (east)	3	5	4	11	2	2	3	3	7	41	41	8	7	5	3	6	4
2018Vergnaud#0309	BCCN#83-231	Cattle	Rwanda	B. abortus bv3	abortus B	1983	34	237	317	Rwanda 285	Akakpo	Akakpo	Hygroma	smooth	+	+	+	+	A+,M-		Tb+, Wb+, Bk+, RC-		10+, 20nl, 40-		10+, 20+		100+	glu2,ala2,asp1,arg1,orn1,cit1,lys1,ara2,gal2,rib3,xyl2,ery3	Rwanda	Africa (east)	3	5	4	11	2	2	3	3	7	41	41	8	5	6	3	4	4
2018Vergnaud#0310	BCCN#00-18	Ovine	India	B. melitensis bv1	E. Mediterranean	2000	42	218	116	3683/1	LCRV Alfort (Garin)	LCRV Alfort		smooth	+	-	++	-	A-,M+		Tb-, Wb-, Iz+, RC-	10+, 20v, 40-	10+, 20+, 40v	10v, 20-	10+, 20nl	100-	100nl		India	Asia	1	5	3	13	2	2	3	2	4	41	41	8	5	4	3	6	4
2018Vergnaud#0311	BCCN#79-150	Cattle	Togo	B. abortus bv3	abortus B	1979	34	239	64	EVIE 69	EVIE Dakar(Chantal)	Evie Dakar	Hygroma	smooth	+	+	+	+	A+,M-		Tb+, Bm+, Bk+		10+, 20+, 40nl		10+, 20+		100+		Togo	Africa (west)	3	5	4	11	2	2	3	3	8	41	41	8	7	5	7	5	3
2018Vergnaud#0312	BCCN#83-229	Cattle	Rwanda	B. abortus bv3	abortus B	1983	34	237	317	Rwanda 244	Akakpo	Akakpo	Hygroma	smooth	+	+	+	+	A+,M-		Tb+, Wb+, Bk+, RC-		10+, 20+, 40-		10+, 20+		100+	glu2,ala2,asp2,arg1,orn1,cit1,lys1,ara2,gal2,rib3,xyl2,ery3	Rwanda	Africa (east)	3	5	4	11	2	2	3	3	7	41	41	8	5	6	3	4	4
2018Vergnaud#0313	BCCN#94-48	Ovine	India	B. melitensis atypical	E. Mediterranean	1994	42	218	116	LCRV 3210/1	LCRV Alfort	Haryana Agricultural University	Aborted fetus stomach	smooth	+	-	++	-	A+l,M+		Tb-, Wb-, Iz+, RC-	10+, 20nl, 40v	10+, 20+, 40nl	10nl, 20nl	10+, 20+	100nl	100+		India	Asia	1	5	3	13	2	2	3	2	4	41	41	8	5	4	3	6	4
2018Vergnaud#0314	BCCN#02-9	Ovine	India	B. melitensis atypical	E. Mediterranean	2002	42	218	116	00/3683/1	LCRV Alfort	LCRV Alfort		smooth	+	-	+	-	A+l,M+		Tb-, Wb-, Iz+, RC-	10+, 20nl, 40v	10+, 20+, 40nl	10+, 20+	10+, 20+	100v	100+		India	Asia	1	5	3	13	2	2	3	2	4	41	41	8	5	4	3	6	4
2018Vergnaud#0315	BCCN#02-10	Ovine	India	B. melitensis atypical	E. Mediterranean	2002	42	218	116	00/3683/2	LCRV Alfort	LCRV Alfort		smooth	+	-	+	-	A+l,M+		Tb-, Wb-, Iz+, RC-	10+, 20nl, 40v	10+, 20+, 40nl	10+, 20+	10+, 20+	100v	100+		India	Asia	1	5	3	13	2	2	3	2	4	41	41	8	6	4	3	6	4
2018Vergnaud#0316	BCCN#02-11	Ovine	India	B. melitensis atypical	E. Mediterranean	2002	42	218	116	00/3683/3	LCRV Alfort	LCRV Alfort		smooth	+	-	+	-	A+l,M+		Tb-, Wb-, Iz+, RC-	10+, 20nl, 40v	10+, 20+, 40nl	10+, 20+	10+, 20+	100v	100+		India	Asia	1	5	3	13	2	2	3	2	4	41	41	8	5	4	3	7	4
2018Vergnaud#0317	BCCN#02-16	Human	Mongolia	B. melitensis atypical	E. Mediterranean	2002	42	218	116	00/5368-7	LCRV Alfort	LCRV Alfort		smooth	+	-	+	-	A+l,M+		Tb-, Wb+, Iz+, RC-	10+, 20nl, 40v	10+, 20+, 40nl	10+, 20+	10+, 20+	100nl	100+		Mongolia	Asia	1	5	3	13	2	2	3	2	4	41	41	8	4	4	3	3	6
2018Vergnaud#0318	BCCN#02-31	Ovine	India	B. melitensis atypical	E. Mediterranean	2002	42	218	116	01/9216/3	LCRV Alfort	LCRV Alfort		smooth	+	-	+	-	A+l,M+		Tb-, Wb-, Iz+, RC-	10+, 20nl, 40v	10+, 20+, 40v	10+, 20+	10+, 20+	100nl	100+		India	Asia	1	5	3	13	2	2	3	2	4	41	41	8	5	4	3	6	4
2018Vergnaud#0319	BCCN#04-30	Human	Gard, France	B. suis bv2	B.suis biovar 2	2004	8	74	45	AFSSA 04/1487	AFSSA Maisons Alfort			smooth	+	-	++	-	A+, M-		Tb-, Wb+l, Iz-, R/C-_x000B_	10+, 20-, 40-	10+, 20-, 40-	10-, 20-	10-, 20-	100-	100-		France	Europe (west)	2	4	8	14	6	1	5	7	6	43	43	9	4	8	3	2	7
2018Vergnaud#0320	BCCN#04-9	Wild boar	Ille-et-Vilaine, France	B. suis bv2	B.suis biovar 2	2004	7	73	44	AFSSA 03/1483-7	AFSSA Maisons Alfort	LVD 35		smooth	+	-	++	-	A+, M-		Tb-, Wb-, Iz-, R/C -_x000B_	10+, 20nl, 40-	10+, 20nl, 40-	10-, 20-	10-, 20-	100-	100-		France	Europe (west)	2	4	8	14	6	1	5	6	6	43	43	9	15	7	9	2	8
2018Vergnaud#0321	BCCN#76-315	Cattle	Senegal	B. abortus bv3	abortus B	1976	34	239	64	ISRA H1	ISRA Dakar(Doutre)	ISRA Dakar	Hygroma	smooth	-	+	+	+	A+,M-		Tb+, Bm+		10+, 20+, 40nl		10+, 20+		100+		Senegal	Africa (west)	3	5	4	11	2	2	3	3	8	41	41	8	4	5	3	5	6
2018Vergnaud#0322	BCCN#76-392	Cattle	Bignona, Senegal	B. abortus bv3	abortus B	1976	34	239	64	Senegal H16	ISRA(Diallo)	ISRA Dakar	Hygroma, knee	smooth	-	+	+	+	A+,M-		Tb+, Bm+		10+, 20+, 40nl		10+, 20+		100+	glu2,ala2,asp1,arg1,orn1,cit1,lys1,ara1,gal1,rib3,xyl2,ery3	Senegal	Africa (west)	3	5	4	11	2	2	3	3	8	41	41	8	4	5	3	5	5
2018Vergnaud#0323	BCCN#77-11	Cattle	Bantancouyel ,Kolda, Senegal	B. abortus bv3	abortus B	1977	34	237	317	Senegal Kolda B	ISRA(Diallo)	ISRA Dakar	Hygroma, knee	smooth	-	+	+	+	A+,M-		Tb+, Bm+		10+, 20nl, 40v		10+, 20+		100+	glu3,ala2,asp1,arg1,orn1,cit1,lys1,ara1,gal1,rib3,xyl2,ery3	Senegal	Africa (west)	3	5	4	11	2	2	3	3	7	41	41	8	4	3	3	10	7
2018Vergnaud#0324	BCCN#77-118	Cattle	Senoba ,Senegal-Gambia border, Senegal	B. abortus bv3	abortus B	1977	34	237	317	Senegal Front R	ISRA(Diallo)	ISRA Dakar	Hygroma, knee	smooth	-	+	+	+	A+,M-		Tb+, Bm+		10+, 20+, 40nl		10+, 20+		100+		Senegal	Africa (west)	3	5	4	11	2	2	3	3	7	41	41	8	5	6	3	3	5
2018Vergnaud#0325	BCCN#77-197	Cattle	Keur Ilo ,Kaolack, Senegal	B. abortus bv3	abortus B	1977	34	237	317	Senegal Kao26	ISRA(Diallo)	ISRA Dakar	Hygroma, knee	smooth	-	+	+	+	A+,M-		Tb+, Bm+		10+, 20+, 40nl		10+, 20+		100+		Senegal	Africa (west)	3	5	4	11	2	2	3	3	7	41	41	8	4	5	3	3	5
2018Vergnaud#0326	BCCN#77-198	Cattle	Medina Sabakh ,Kaolack, Senegal	B. abortus bv3	abortus B	1977	34	237	317	Senegal Kao28	ISRA(Diallo)	ISRA Dakar	Hygroma, knee	smooth	-	+	+	+	A+,M-		Tb+, Bm+		10+, 20nl, 40v		10+, 20+		100+		Senegal	Africa (west)	3	5	4	11	2	2	3	3	7	41	41	8	4	5	3	3	5
2018Vergnaud#0327	BCCN#77-207	Cattle	Mbayene ,Kaolack, Senegal	B. abortus bv3	abortus B	1977	34	239	64	Senegal Kao34	ISRA(Diallo)	ISRA Dakar	Hygroma, knee	smooth	-	+	+	+	A+,M-		Tb+, Bm+		10+, 20+, 40nl		10+, 20+		100+		Senegal	Africa (west)	3	5	4	11	2	2	3	3	8	41	41	8	4	6	3	4	5
2018Vergnaud#0328	BCCN#78-17	Cattle	Sindone ,Ziguinchor, Senegal	B. abortus bv3	abortus B	1978	34	237	317	Senegal Zig3	ISRA(Diallo)	ISRA Dakar	Hygroma, knee	smooth	-	+	+	+	A+,M-		Tb+, Bm+		10+, 20+, 40+		10+, 20+		100+		Senegal	Africa (west)	3	5	4	11	2	2	3	3	7	41	41	8	5	5	3	4	5
2018Vergnaud#0329	BCCN#79-152	Cattle	Senegal	B. abortus bv3	abortus B	1979	34	237	317	EVIE DK2	EVIE Dakar(Chantal)	Evie Dakar	Hygroma	smooth	-	+	+	+	A+,M-		Tb+, Bm+, Bk+		10+, 20+, 40nl		10+, 20+		100+		Senegal	Africa (west)	3	5	4	11	2	2	3	3	7	41	41	8	6	4	3	6	6
2018Vergnaud#0330	BCCN#79-180	Cattle	Senegal	B. abortus bv3	abortus B	1979	34	237	317	EVIE DK37	EVIE Dakar(Chantal)	Evie Dakar	Hygroma	smooth	-	+	+	+	A+,M-		Tb+, Bm+, Bk+		10+, 20nl, 40-		10+, 20+		100+		Senegal	Africa (west)	3	5	4	11	2	2	3	3	7	41	41	8	4	5	3	5	5
2018Vergnaud#0331	BCCN#77-208	Cattle	Ouakngouna ,Kaolack, Senegal	B. abortus bv3	abortus B	1977	34	237	317	Senegal Kao35	ISRA(Diallo)	ISRA Dakar	Hygroma, knee	smooth	-	+	+	+	A+,M-		Tb+, Bm+		10+, 20+, 40nl		10+, 20+		100+		Senegal	Africa (west)	3	5	4	11	2	2	3	3	7	41	41	8	5	6	3	4	6
2018Vergnaud#0332	BCCN#78-128	Cattle	Pilapitiance ,Velingara, Senegal	B. abortus bv3	abortus B	1978	34	237	317	Senegal Vel1	ISRA(Diallo)	ISRA Dakar	Hygroma, knee	smooth	-	+	+	+	A+,M-		Tb+, Bm+		10+, 20+, 40+		10+, 20+		100+		Senegal	Africa (west)	3	5	4	11	2	2	3	3	7	41	41	8	5	6	3	3	5
2018Vergnaud#0333	BCCN#78-141	Cattle	Dialakha ,Velingara, Senegal	B. abortus bv3	abortus B	1978	34	237	317	Senegal Vel19	ISRA(Diallo)	ISRA Dakar	Hygroma, knee	smooth	-	+	+	+	A+,M-		Tb+, Bm+		10+, 20+, 40+		10+, 20+		100+		Senegal	Africa (west)	3	5	4	11	2	2	3	3	7	41	41	8	5	4	3	8	8
2018Vergnaud#0334	BCCN#78-142	Cattle	Sare Demba Assett ,Velingara, Senegal	B. abortus bv3	abortus B	1978	34	239	64	Senegal Vel20	ISRA(Diallo)	ISRA Dakar	Hygroma, knee	smooth	-	+	+	+	A+,M-		Tb+, Bm+		10+, 20+, 40+		10+, 20+		100+		Senegal	Africa (west)	3	5	4	11	2	2	3	3	8	41	41	8	4	5	3	5	7
2018Vergnaud#0335	BCCN#78-16	Cattle	Fanda ,Ziguinchor, Senegal	B. abortus bv3	abortus B	1978	34	237	317	Senegal Zig1	ISRA(Diallo)	ISRA Dakar	Hygroma, knee	smooth	-	+	+	+	A+,M-		Tb+, Bm+		10+, 20+, 40+		10+, 20+		100+	glu3,ala2,asp1,arg1,orn1,cit1,lys1,ara1,gal1,rib3,xyl2,ery3	Senegal	Africa (west)	3	5	4	11	2	2	3	3	7	41	41	8	4	4	3	5	6
2018Vergnaud#0336	BCCN#78-18	Cattle	Adeane ,Ziguinchor, Senegal	B. abortus bv3	abortus B	1978	34	239	64	Senegal Zig4	ISRA(Diallo)	ISRA Dakar	Hygroma, knee	smooth	-	+	+	+	A+,M-		Tb+, Bm+		10+, 20+, 40+		10+, 20+		100+		Senegal	Africa (west)	3	5	4	11	2	2	3	3	8	41	41	8	4	5	3	5	5
2018Vergnaud#0337	BCCN#78-69	Cattle	Kedougou ,Tambacounda, Senegal	B. abortus bv3	abortus B	1978	137	229	310	Senegal Tamba3	ISRA(Diallo)	ISRA Dakar	Hygroma, knee	smooth	-	+	+	+	A+,M-		Tb+, Bm+		10+, 20+, 40+		10+, 20+		100+		Senegal	Africa (west)	3	5	4	11	2	2	2	3	7	41	41	8	4	5	3	3	7
2018Vergnaud#0338	BCCN#78-70	Cattle	Kedougou ,Tambacounda, Senegal	B. abortus bv3	abortus B	1978	34	237	317	Senegal Tamba4	ISRA(Diallo)	ISRA Dakar	Hygroma, knee	smooth	-	+	+	+	A+,M-		Tb+, Bm+		10+, 20+, 40+		10+, 20+		100+		Senegal	Africa (west)	3	5	4	11	2	2	3	3	7	41	41	8	4	5	3	3	7
2018Vergnaud#0339	BCCN#78-72	Cattle	Nianghe ,Tambacounda, Senegal	B. abortus bv3	abortus B	1978	34	237	317	Senegal Tamba6	ISRA(Diallo)	ISRA Dakar	Hygroma, knee	smooth	-	+	+	+	A+,M-		Tb+, Bm+		10+, 20+, 40+		10+, 20+		100+		Senegal	Africa (west)	3	5	4	11	2	2	3	3	7	41	41	8	4	5	3	3	7
2018Vergnaud#0340	BCCN#79-179	Cattle	Senegal	B. abortus bv3	abortus B	1979	34	237	317	EVIE DK35	EVIE Dakar(Chantal)	Evie Dakar	Hygroma	smooth	-	+	+	+	A+,M-		Tb+, Bm+, Bk+		10+, 20nl, 40-		10+, 20+		100+		Senegal	Africa (west)	3	5	4	11	2	2	3	3	7	41	41	8	5	3	3	6	6
2018Vergnaud#0341	BCCN#79-99	Cattle	Senegal	B. abortus bv3	abortus B	1979	34	237	317		ISRA Dakar(Doutre)	ISRA Dakar	Prescapular lymph nodes	smooth	-	+	+	+	A+,M-		Tb+, Bm+, Bk+		10+, 20+, 40-		10+, 20+		100+		Senegal	Africa (west)	3	5	4	11	2	2	3	3	7	41	41	8	4	5	3	3	5
2018Vergnaud#0342	BCCN#02-32	Ovine	India	B. melitensis atypical	E. Mediterranean	2002	42	218	116	01/9216/4	LCRV Alfort	LCRV Alfort		smooth	+	-	+	-	A+l,M+		Tb-, Wb-, Iz+, RC-	10+, 20nl, 40v	10+, 20+, 40v	10+, 20+	10+, 20+	100nl	100+		India	Asia	1	5	3	13	2	2	3	2	4	41	41	8	5	4	3	5	4
2018Vergnaud#0343	BCCN#02-33	Ovine	India	B. melitensis atypical	E. Mediterranean	2002	42	218	116	01/9216/5	LCRV Alfort	LCRV Alfort		smooth	+	-	+	-	A+l,M+		Tb-, Wb-, Iz+, RC-	10+, 20nl, 40-	10+, 20nl, 40v	10+, 20+	10+, 20+	100nl	100+		India	Asia	1	5	3	13	2	2	3	2	4	41	41	8	5	4	3	5	4
2018Vergnaud#0344	BCCN#02-35	Human	India	B. melitensis atypical	E. Mediterranean	2002	42	218	116	01/9216/7	LCRV Alfort	LCRV Alfort		smooth	+	-	+	-	A+l,M+		Tb-, Wb-, Iz+, RC-	10+, 20nl, 40v	10+, 20+, 40v	10+, 20+	10+, 20+	100nl	100+		India	Asia	1	5	3	13	2	2	3	2	4	41	41	8	5	4	3	5	4
2018Vergnaud#0345	BCCN#93-25	Dromedary	Sudan	B. abortus bv3	abortus B	1993	34	238	63	LCRV 759/14	LCRV Alfort	LCRV Alfort		smooth	-	-	+	+	A+,M-		Tb+, Wb+, Iz+, RC-	10-, 20-, 40-	10nl, 20v, 40-	10+, 20nl	10+, 20+	100-	100+		Sudan	Africa (east)	3	5	4	11	2	2	3	3	6	41	41	8	6	8	3	7	7
2018Vergnaud#0346	BCCN#93-27	Dromedary	Sudan	B. abortus bv3	abortus B	1993	34	238	63	LCRV 759/486	LCRV Alfort	LCRV Alfort		smooth	-	-	+	+	A+,M-		Tb+, Wb+, Iz+, RC-	10-, 20-, 40-	10nl, 20v, 40-	10+, 20nl	10+, 20+	100-	100+		Sudan	Africa (east)	3	5	4	11	2	2	3	3	6	41	41	8	6	8	3	7	7
2018Vergnaud#0347	BCCN#93-91	Ovine	Saragosse ,Spain	B. melitensis bv2	E. Mediterranean	1993	43	209	105	Saragosse 525	Blasco	Blasco		smooth	+	-	++	-	A+,M-		Tb-, Wb-, Iz+, RC-	10nl, 20v, 40-	10nl, 20v, 40-	10+, 20nl	10+, 20+	100nl	100+		Spain	Europe (west)	1	5	3	13	3	2	3	2	5	9	9	8	4	4	3	4	5
2018Vergnaud#0348	BCCN#93-92	Ovine	Spain	B. melitensis bv2	E. Mediterranean	1993	43	209	105	Saragosse 456	Blasco	Blasco		smooth	+	-	++	-	A+,M-		Tb-, Wb-, Iz+, RC-	10nl, 20v, 40-	10nl, 20v, 40-	10+, 20nl	10+, 20+	100nl	100+		Spain	Europe (west)	1	5	3	13	3	2	3	2	5	9	9	8	4	4	3	4	5
2018Vergnaud#0349	BCCN#76-325	Human	Strasbourg ,Bas-Rhin, France	B. melitensis Rough	E. Mediterranean	1976	43	209	105	INSERM 306	INSERM Montpellier(Roux)			Rough	+	-	+	-	A-,M-		Tb-, Bm-	10+, 20v, 40v		10+, 20v		100v			France	Europe (west)	1	5	3	13	3	2	3	2	5	9	9	8	5	4	3	9	5
2018Vergnaud#0350	BCCN#76-334	Human	Clermont-Ferrand ,Puy-de-Dome, France	B. melitensis Rough	E. Mediterranean	1976	43	209	105	INSERM 373	INSERM Montpellier(Roux)			Rough	+	-	+	-	A-,M-		Tb-, Bm-	10+, 20v, 40-		10+, 20+		100+			France	Europe (west)	1	5	3	13	3	2	3	2	5	9	9	8	4	4	3	4	5
2018Vergnaud#0351	BCCN#76-365	Human	Strasbourg ,Bas-Rhin, France	B. melitensis Rough	E. Mediterranean	1976	43	209	105	INSERM 442	INSERM Montpellier(Roux)			Rough	+	-	+	-	A-,M-		Tb-, Bm-	10nl, 20v, 40v		10+, 20v		100v			France	Europe (west)	1	5	3	13	3	2	3	2	5	9	9	8	4	4	3	9	5
2018Vergnaud#0352	BCCN#82-61	Human	Asturies, Spain	B. melitensis Rough	E. Mediterranean	1982	42	218	116	CH Asturias, H 4163	Faculte Medecine Valladolid(Abad Fernandez)		Hemoculture	Rough	+	-	++	-	A-,M-		Tb-, Bm-, Bk-	10+, 20+, 40v		10+, 20-		100-		glu2,ala2,asp2,arg1,orn1,cit1,lys1,ara1,gal1,rib1,xyl1,ery3	Spain	Europe (west)	1	5	3	13	2	2	3	2	4	41	41	8	6	7	3	4	5
2018Vergnaud#0353	BCCN#83-21	Human	France	B. melitensis Rough	E. Mediterranean	1983	60	182	99		Institut Pasteur(Wagener)	CH Hotel-Dieu Paris	Hemoculture	Rough	+	-	++	-	A-,M-		Tb-, Wb-, Bk-, RC+	10+, 20nl, 40-		10+, 20nl		100v		glu2,ala2,asp2,arg1,orn1,cit1,lys1,ara1,gal1,rib1,xyl1,ery2	France	Europe (west)	1	5	3	13	3	2	2	2	6	9	9	8	4	4	21	6	5
2018Vergnaud#0354	BCCN#83-208	Human	France	B. melitensis Rough	W. Mediterranean	1983	51	123	96	CH75 H18114	CH Pitie-Salpetriere Paris(Sednaoui)	CH Pitie-Salpetriere Paris	Hemoculture	Rough	+	-	+	-	A-,M-		Tb-, Wb-, Bk-, RC+l	10+, 20+, 40nl		10+, 20+		100+		glu2,ala2,asp2,arg1,orn1,cit1,lys1,ara1,gal1,rib1,xyl1,ery2	France	Europe (west)	3	5	3	13	1	1	3	3	7	43	43	8	5	5	8	7	3
2018Vergnaud#0355	BCCN#88-8	Human	Ille-et-Vilaine, France	B. melitensis Rough	W. Mediterranean	1988	51	123	96	CH35 4376	CH Rennes(Auge)	CH Rennes	Hemoculture	Rough	+	-	+	-	A-,M-,R+		Tb-, Wb-, Iz-, RC-	10+, 20nl, 40v	10+, 20+, 40+	10+, 20+	10+, 20+	100+	100+	glu2,ala2,asp2,arg1,orn1,cit1,lys1,ara1,gal1,rib1,xyl1,ery2	France	Europe (west)	3	5	3	13	1	1	3	3	7	43	43	8	8	5	9	5	3
2018Vergnaud#0356	BCCN#04-19	Wild boar	Italy	B. suis bv2	B.suis biovar 2	2004	7	73	44	AFSSA 04/770-4 (1074)	AFSSA Maisons Alfort			smooth	+	-	++	-	A+, M-		Tb-, Wb+l, Iz-, R/C-_x000B_	10+, 20nl, 40-	10+, 20nl, 40-	10-, 20-	10-, 20-	100-	100-		Italy	Europe (west)	2	4	8	14	6	1	5	6	6	43	43	9	7	6	18	2	10
2018Vergnaud#0357	BCCN#91-287	Caprine	France	B. melitensis Rough	W. Mediterranean	1991	51	123	96	LCRV CEE/milk 18	LCRV Alfort		Milk	Rough	+	-	+	-	A-,M-,R+		Tb-, Wb-, Iz-, RC+l	10+, 20v, 40-	10+, 40nl	10+, 20+	10+, 20+	100nl	100+		France	Europe (west)	3	5	3	13	1	1	3	3	7	43	43	8	9	5	11	13	3
2018Vergnaud#0358	BCCN#92-2	Human	Hautes-Alpes, France	B. melitensis Rough	W. Mediterranean	1992	51	123	96		CH Briancon(Fasquelle)	CH Briancon	Hemoculture and bile	Rough	+	-	+	-	A-,M-,R+		Tb-, Wb-, Iz-, RC+	10nl, 20v, 40-	10+, 20+, 40nl	10+, 20+	10+, 20+	100nl	100+		France	Europe (west)	3	5	3	13	1	1	3	3	7	43	43	8	7	5	9	8	3
2018Vergnaud#0359	BCCN#92-85	Ovine	Murcie ,Spain	B. melitensis Rough	E. Mediterranean	1992	42	218	116	Saragosse 403	Blasco	Blasco		Rough	+	-	++	-	A-,M-,R+		Tb-, Wb-, Iz-, RC+		10+, 20+, 40nl		10+, 20+		100+		Spain	Europe (west)	1	5	3	13	2	2	3	2	4	41	41	8	5	8	3	6	6
2018Vergnaud#0360	BCCN#92-119	Human	Sfax ,Tunisia	B. melitensis Rough	W. Mediterranean	1992	51	123	94	Sfax HA 59/92	CH Sfax (Hammami)	CH Sfax Sud Tunisia		Rough	+	-	+	-	A-,M-,R+		Tb-, Wb-, Iz-, RC+	10nl, 20-, 40-	10+, 20+, 40v	10+, 20+	10+, 20+	100+	100+		Tunisia	Africa (north)	3	5	3	13	1	1	3	3	7	45	45	8	10	2	8	4	3
2018Vergnaud#0361	BCCN#93-33	Caprine	Alpes-de-Haute-Provence, France	B. melitensis Rough	W. Mediterranean	1993	51	123	96	LCRV 92/6603/6	LCRV Alfort	LCRV Alfort	Milk	Rough	+	-	+	-	A-,M-,R+		Tb-, Wb-, Iz-, RC+	10v, 20v, 40-	10nl, 20v, 40-	10nl, 20v	10+, 20+	100v	100+		France	Europe (west)	3	5	3	13	1	1	3	3	7	43	43	8	7	4	9	9	3
2018Vergnaud#0362	BCCN#93-34	Caprine	Var, France	B. melitensis Rough	W. Mediterranean	1993	51	123	96	LCRV 92/6382/7	LCRV Alfort	LCRV Alfort	Milk	Rough	+	-	+	-	A-,M-,R+		Tb-, Wb-, Iz-, RC+	10v, 20-, 40-	10+, 20nl, 40-	10nl, 20v	10+, 20+	100v	100+		France	Europe (west)	3	5	3	13	1	1	3	3	7	43	43	8	5	4	7	9	3
2018Vergnaud#0363	BCCN#93-40	Human	Palestine Cis Jordanie, Jordan	B. melitensis Rough	E. Mediterranean	1993	43	210	125	LCRV 03813/264	LCRV Alfort	LCRV Alfort	Hemoculture	Rough	+	-	++	-	A-,M-,R+		Tb-, Wb-, Iz-, RC+	10+, 20nl, 40-	10+, 20+, 40nl	10+, 20nl	10+, 20+	100nl	100+		Jordan	Middle-East	1	5	3	13	3	2	3	2	4	41	41	8	6	4	3	5	6
2018Vergnaud#0364	BCCN#96-26	Ovine	Israel	B. melitensis Rough	Americas	1996	47	163	138	71036	Institut Veterinaire Beit-Dagan (Banai)	Institut Veterinaire Beit-Dagan	Milk	Rough	+	-	+	-	A-,M-,R+		Tb-, Wb-, Iz-, RC+	10+, 20-, 40-	10+, 20nl, 40-	10nl, 20-	10+, 20+	100-	100-		Israel	Middle-East	3	4	2	13	4	2	3	3	8	36	36	6	2	4	6	3	6
2018Vergnaud#0365	BCCN#96-145	Human	Algeria	B. melitensis Rough	W. Mediterranean	1996	51	123	94	S67/93	Institut Pasteur, Alger (Ouar)	Institut Pasteur, Alger		Rough	+	-	+	-	A-,M-,R+		Tb-, Wb-, Iz-, RC+l	10+, 20-, 40-	10+, 20nl, 40-	10+, 20+	10+, 20+	100+	100+		Algeria	Africa (north)	3	5	3	13	1	1	3	3	7	45	45	8	6	2	5	4	3
2018Vergnaud#0366	BCCN#00-2	Human	Mongolia	B. melitensis Rough	E. Mediterranean	2000	42	218	116	AFSSA99/9971	AFSSA Maisons-Alfort (Calvez)			Rough	+	-	++	-	A-,M-		Tb-, Wb-, Iz-, RC-	10+, 20nl, 40v	10+, 20+, 40nl	10+, 20+	10+, 20+	100+	100+	glu2,ala1,asp2,arg1,orn1,cit1,lys1,ara1,gal2,rib1,xyl1,ery2	Mongolia	Asia	1	5	3	13	2	2	3	2	4	41	41	8	4	4	3	3	6
2018Vergnaud#0367	BCCN#02-15	Human	Mongolia	B. melitensis Rough	E. Mediterranean	2002	42	218	116	00/5368-Myst	LCRV Alfort	LCRV Alfort		Rough	+	-	+	-	A-,M-		Tb-, Wb-, Iz-, RC+l	10+, 20nl, 40nl	10+, 20+, 40+	10+, 20+	10+, 20+	100+	100+		Mongolia	Asia	1	5	3	13	2	2	3	2	4	41	41	8	4	4	3	3	6
2018Vergnaud#0368	BCCN#02-40	Human	Mongolia	B. melitensis Rough	E. Mediterranean	2002	42	218	116	Afssa 01/5368-5		LCRV Alfort		Rough	+	-	+	-	A-,M-		Tb-, Wb-, Iz-, R/C-	10+, 20nl, 40v	10+, 20+, 40v	10+, 20nl	10+, 20+	100nl	100nl		Mongolia	Asia	1	5	3	13	2	2	3	2	4	41	41	8	4	4	3	3	5
2018Vergnaud#0369	BCCN#02-46	Human	Seine-et-Marne, France	B. melitensis Rough	E. Mediterranean	2002	42	218	116	AFSSA 02/6425	AFSSA Maisons-Alfort			Rough	+	-	+	-	A-, M-		Tb-, Wb-, Iz-, R/C-	10+, 20v, 40-	10+, 20+, 40-	10nl, 20-	10+, 20-	100-	100-		France	Europe (west)	1	5	3	13	2	2	3	2	4	41	41	8	7	7	11	4	5
2018Vergnaud#0370	BCCN#97-34	Caprine	Sicile, Italy	B. melitensis bv3	W. Mediterranean	1997	49	111	162	147CT	Institut Zooprofilactique Experimental de Sicile	Institut Zooprofilactique Expérimental de Sicile		smooth	+	-	+	-	A+,M+		Tb-, Wb+l, Iz+, RC-	10nl, 20v, 40-	10+, 20v, 40-	10+, 20nl	10+, 20+	100nl	100+		Italy	Europe (west)	3	6	3	14	1	1	3	3	8	43	43	8	8	6	14	7	6
2018Vergnaud#0371	BCCN#04-6	Caprine	Oman	B. melitensis Rough	E. Mediterranean	2004	41	221	85	AFSSA 03-5528 (15)	AFSSA Maisons Alfort			Rough	+	-		-	A-, M-		Tb-, Wb-, Iz-, R/C+_x000B_	10nl, 20-, 40-	10nl, 20-, 40-	10+, 20+	10+, 20+	100+	100+		Oman	Middle-East	3	5	3	12	4	2	3	5	7	36	36	8	5	5	6	5	6
2018Vergnaud#0372	BCCN#04-7	Caprine	Oman	B. melitensis Rough	E. Mediterranean	2004	41	221	85	AFSSA 03-5528 (16)	AFSSA Maisons Alfort			Rough	+	-		-	A-, M-		Tb-, R/C+_x000B_	10nl, 20-, 40-	10nl, 20-, 40-	10+, 20+	10+, 20+	100+	100+		Oman	Middle-East	3	5	3	12	4	2	3	5	7	36	36	8	5	5	6	5	6
2018Vergnaud#0373	BCCN#00-21	Human	Switzerland	B. melitensis bv3	E. Mediterranean	2000	42	190	180	CIMB0722	Institut Pasteur Paris (Le Flèche)	Hopital de Genäve	Hip	smooth	+	-	++	-	A+,M+		Tb-, Wb-, Iz+, RC-	10+, 20nl, 40-	10+, 20nl, 40v	10-, 20-	10+, 20+	100-	100nl		Switzerland	Europe (west)	1	5	3	13	2	2	3	2	5	41	41	8	5	7	9	5	5
2018Vergnaud#0374	BCCN#03-18	Human	Portugal	B. melitensis bv3	E. Mediterranean	2003	42	218	116	AFSSA 03-342	AFSSA Maisons Alfort	CH Chalon/Saone	Hemoculture	smooth	+	-	++	-	A+, M+		Tb-, Wb-, Iz+l, R/C-_x000B_	10+, 20nl, 40v	10+, 20+, 40v	10nl, 20-	10+, 20nl	100-	100-		Portugal	Europe (west)	1	5	3	13	2	2	3	2	4	41	41	8	7	7	3	8	5
2018Vergnaud#0375	BCCN#03-20	Human	Egypt	B. melitensis bv3	W. Mediterranean	2003	51	126	91	AFSSA 03-801	AFSSA Maisons Alfort	Ployclinique d’Aubervilliers	Hemoculture	smooth	+	-	+	-	A+,M+		Tb-, Wb-, IZ+l, R/C-_x000B_	10nl, 20v, 40-	10+, 20-, 40-	10+, 20+	10+, 20+	100+	100+		Egypt	Middle-East	3	5	3	13	1	1	3	3	8	43	43	8	6	13	6	4	3
2018Vergnaud#0376	BCCN#04-12	Human	Turkey	B. melitensis bv3	E. Mediterranean	2004	43	209	106	AFSSA 03/5074	AFSSA Maisons Alfort			smooth	+	-	+	-	A+, M+		Tb-, Wb-, Iz-, R/C -_x000B_	10+, 20v, 40v	10+, 20+, 40-	10+, 20nl	10+, 20+	100nl	100+		Turkey	Middle-East	1	5	3	13	3	2	3	2	5	41	41	8	4	4	6	4	6
2018Vergnaud#0377	BCCN#04-4	Human	Turkey	B. melitensis bv3	E. Mediterranean	2004	43	209	104	AFSSA 239 (origine)	AFSSA Maisons Alfort			smooth	+	-	+	-	A+, M+		Tb+l, Wb+l, Iz+, R/C+l_x000B_	10+, 20nl, 40v	10+, 20v, 40-	10+, 20+	10+, 20+	100+	100+		Turkey	Middle-East	1	5	3	13	3	2	3	2	5	36	36	8	5	4	6	5	5
2018Vergnaud#0378	BCCN#04-8	Cattle	Sicile, Italy	B. melitensis bv3	W. Mediterranean	2004	49	112	87	Sicile B/14	AFSSA Maisons Alfort	Institut Zooprofilactique Expérimental de Sicile		smooth	+	-	+	-	A+, M+		Tb-, Wb-, Iz+, R/C-_x000B_	10-, 20-, 40-	10nl, 20-, 40-	10+, 20+	10+, 20+	100+	100+		Italy	Europe (west)	3	6	3	14	1	1	3	3	7	43	43	8	4	3	12	11	6
2018Vergnaud#0379	BCCN#81-109	Human	Landen ,Province Du Limbourg, Belgium	B. melitensis bv3	W. Mediterranean	1981	51	123	95		Academisch Ziekenhuis Sint-Rafael(Vandepitte)		Hemoculture	smooth	+	-	+	-	A+,M-		Tb-, Bm-, Bk+	10+, 20+, 40v		10+, 20+		100+			Belgium	Europe (west)	3	5	3	13	1	1	3	3	7	49	48	8	9	5	10	5	3
2018Vergnaud#0380	BCCN#81-141	Hare	Yvelines, France	B. melitensis bv3	W. Mediterranean	1981	51	123	96		LCRV Alfort		Uterus	smooth	+	-	+	-	A+,M+		Tb-, Bm-, Bk+	10+, 20nl, 40v		10+, 20+		100+			France	Europe (west)	3	5	3	13	1	1	3	3	7	43	43	8	4	4	6	5	3
2018Vergnaud#0381	BCCN#82-82	Human	Belgium	B. melitensis bv3	W. Mediterranean	1982	51	123	96		Vandepitte	CH Ostende	Hemoculture	smooth	+	-	+	-	A+,M+		Tb-, Bm-, Bk+l	10+, 20nl, 40v		10+, 20+		100+			Belgium	Europe (west)	3	5	3	13	1	1	3	3	7	43	43	8	7	6	10	10	3
2018Vergnaud#0382	BCCN#82-87	Human	Paris, France	B. melitensis bv3	E. Mediterranean	1982	42	218	116		CH Cochin Paris(Philippon)	CH Cochin Paris	Hemoculture	smooth	+	-	++	-	A+,M+		Tb-, Bm-, Bk+l, RC-	10+, 20+, 40+		10+, 20+		100+			France	Europe (west)	1	5	3	13	2	2	3	2	4	41	41	8	6	7	3	4	5
2018Vergnaud#0383	BCCN#82-96	Human	Belgium	B. melitensis bv3	W. Mediterranean	1982	51	123	96		Vandepitte	Vandepitte	Hemoculture	smooth	+	-	+	-	A+,M+		Tb-, Bm-, Bk+l, RC-	10+, 20+, 40v		10+, 20+		100+			Belgium	Europe (west)	3	5	3	13	1	1	3	3	7	43	43	8	8	6	10	10	3
2018Vergnaud#0384	BCCN#83-164	Caprine	Greece	B. melitensis bv3	E. Mediterranean	1983	43	209	106	Thessalonique 27	Yantzis	Yantzis	Aborted fetus, stomach liquid	smooth	+	-	+	-	A+,M+		Tb-, Wb-, Bk+, RC-	10+, 20+, 40nl		10+, 20+		100v			Greece	Europe (west)	1	5	3	13	3	2	3	2	5	41	41	8	4	4	3	4	4
2018Vergnaud#0385	BCCN#83-165	Ovine	Greece	B. melitensis bv3	E. Mediterranean	1983	43	210	125	Thessalonique 28	Yantzis	Yantzis	Aborted fetus, stomach liquid	smooth	+	-	+	-	A+,M+		Tb-, Wb-, Bk+, RC-	10+, 20+, 40nl		10+, 20+		100v			Greece	Europe (west)	1	5	3	13	3	2	3	2	4	41	41	8	7	4	3	8	8
2018Vergnaud#0386	BCCN#83-166	Ovine	Greece	B. melitensis bv3	E. Mediterranean	1983	43	210	125	Thessalonique 29	Yantzis	Yantzis	Aborted fetus, liver	smooth	+	-	+	-	A+,M+		Tb-, Wb-, Bk+, RC-	10+, 20+, 40nl		10+, 20+		100v			Greece	Europe (west)	1	5	3	13	3	2	3	2	4	41	41	8	7	4	3	7	8
2018Vergnaud#0387	BCCN#83-168	Caprine	Greece	B. melitensis bv3	E. Mediterranean	1983	43	210	125	Thessalonique 31	Yantzis	Yantzis	Aborted fetus, liver	smooth	+	-	+	-	A+,M+		Tb-, Wb-, Bk+, RC-	10+, 20+, 40nl		10+, 20+		100v			Greece	Europe (west)	1	5	3	13	3	2	3	2	4	41	41	8	7	7	3	6	7
2018Vergnaud#0388	BCCN#79-153	Cattle	Senegal	B. abortus bv3	abortus B	1979	34	237	317	EVIE DK4	EVIE Dakar(Chantal)	Evie Dakar	Hygroma	smooth	-	+	+	+	A+,M-		Tb+, Bm+, Bk+		10+, 20+, 40nl		10+, 20+		100+		Senegal	Africa (west)	3	5	4	11	2	2	3	3	7	41	41	8	6	4	3	6	6
2018Vergnaud#0389	BCCN#79-98	Cattle	Senegal	B. abortus bv3	abortus B	1979	34	238	63		ISRA Dakar(Doutre)	ISRA Dakar	Iliac lymph nodes	smooth	-	+	+	+	A+,M-		Tb+, Bm+, Bk+		10+, 20+, 40+		10+, 20+		100+		Senegal	Africa (west)	3	5	4	11	2	2	3	3	6	41	41	8	4	5	6	5	6
2018Vergnaud#0390	BCCN#03-35	Human	Turkey	B. melitensis bv2	E. Mediterranean	2003	43	210	125	AFSSA 03-4922	AFSSA Maisons Alfort	CH Etampes	Hemoculture	smooth	+	-	+	-	A+, M-		Tb-, Wb-, Iz+l, R/C-_x000B_	10nl, 20v, 40-	10+, 20nl, 40v	10+, 20nl	10+, 20+	100nl	100+		Turkey	Middle-East	1	5	3	13	3	2	3	2	4	41	41	8	9	4	9	6	5
2018Vergnaud#0391	BCCN#82-66	Human	San Lazaro ,Spain	B. melitensis Rough	W. Mediterranean	1982	51	123	95	Valladolid, H 1253	Faculte Medecine Valladolid (Abad Fernandez)		Hemoculture	Rough	+	-	++	-	A-,M-		Tb-, Bm-, Bk-	10+, 20+, 40nl		10+, 20+		100+			Spain	Europe (west)	3	5	3	13	1	1	3	3	7	49	48	8	10	5	7	9	3
2018Vergnaud#0392	BCCN#83-35	Human	Ankara ,Turkey	B. melitensis bv3	E. Mediterranean	1983	42	218	116		IP(Cerisier)	Faculte De Medecine Ankara		smooth	+	-	++	-	A+,M+		Tb-, Wb-, Bk+, RC-	10+, 20+, 40nl		10-, 20-		100-		glu3,ala2,asp2,arg1,orn1,cit1,lys1,ara1,gal1,rib1,xyl1,ery2	Turkey	Middle-East	1	5	3	13	2	2	3	2	4	41	41	8	7	6	3	5	5
2018Vergnaud#0393	BCCN#85-12	Human	Portugal	B. melitensis bv3	E. Mediterranean	1985	42	218	116		CH Antoine Beclere Clamart(Guibert)	CH Antoine Beclerc Clamart		smooth	+	-	++	-	A+,M+		Tb-, Wb-, Bk+, RC-	10+, 20nl, 40v	10+, 20+, 40+	10v, 20-	10+, 20+	100-	100+	glu2,ala2,asp2,arg1,orn1,cit1,lys1,ara1,gal1,rib1,xyl1,ery2	Portugal	Europe (west)	1	5	3	13	2	2	3	2	4	41	41	8	6	7	3	4	5
2018Vergnaud#0394	BCCN#85-37	Human	Portugal	B. melitensis bv3	E. Mediterranean	1985	42	218	116		CH Laennec Paris(Chovin)	CH Laennec Paris	Hemoculture	smooth	+	-	++	-	A+,M+		Tb-, Wb-, Bk+l, RC-	10+, 20nl, 40v	10+, 20+, 40nl	10-, 20-	10+, 20+	100-	100+		Portugal	Europe (west)	1	5	3	13	2	2	3	2	4	41	41	8	6	5	3	6	5
2018Vergnaud#0395	BCCN#90-134	Cattle	Salonique ,Greece	B. melitensis bv3	E. Mediterranean	1990	43	210	125	LCRV 4021/19	LCRV Alfort	Fac De Medecine Veterinaire Salonique(Bourdji-Hatjopoulou)	Milk	smooth	+	-	+	-	A+,M+,R-		Tb-, Wb-, Iz+l, RC-	10+, 20nl, 40v	10+, 20+, 40nl	10+, 20+	10+, 20+	100nl	100+		Greece	Europe (west)	1	5	3	13	3	2	3	2	4	41	41	8	9	4	3	5	7
2018Vergnaud#0396	BCCN#90-165	Dog	Isère, France	B. melitensis bv3	W. Mediterranean	1990	51	123	96	LCRV 5880/2256	LCRV Alfort	LVD 38	Mesenteric and retropharyngeal lymph nodes	smooth	+	-	+	-	A+,M+,R-		Tb-, Wb-, Iz+l, RC-	10nl, 20v, 40-	10+, 20+, 40nl	10+, 20+	10+, 20+	100+	100+		France	Europe (west)	3	5	3	13	1	1	3	3	7	43	43	8	10	4	9	10	3
2018Vergnaud#0397	BCCN#90-27	Human	Algeria	B. melitensis bv3	W. Mediterranean	1990	51	123	94	LCRV 11818	LCRV Alfort		Hemoculture	smooth	+	-	+	-	A+,M+,R-		Tb-, Wb+l, Iz+, RC-	10nl, 20v, 40-	10+, 20+, 40v	10+, 20+	10+, 20+	100+	100+		Algeria	Africa (north)	3	5	3	13	1	1	3	3	7	45	45	8	6	5	6	4	3
2018Vergnaud#0398	BCCN#90-28	Human	Algeria	B. melitensis bv3	W. Mediterranean	1990	51	123	94	LCRV 11818/7	LCRV Alfort		Hemoculture	smooth	+	-	+	-	A+,M+,R-		Tb-, Wb+l, Iz+, RC-	10nl, 20v, 40-	10+, 20nl, 40v	10+, 20+	10+, 20+	100+	100+		Algeria	Africa (north)	3	5	3	13	1	1	3	3	7	45	45	8	8	2	7	4	3
2018Vergnaud#0399	BCCN#90-29	Ovine	Algeria	B. melitensis bv3	W. Mediterranean	1990	51	123	94	LCRV 11819/8	LCRV Alfort			smooth	+	-	+	-	A+,M+,R-		Tb-, Wb+l, Iz+, RC-	10nl, 20v, 40-	10+, 20nl, 40v	10+, 20+	10+, 20+	100+	100+		Algeria	Africa (north)	3	5	3	13	1	1	3	3	7	45	45	8	8	2	7	4	3
2018Vergnaud#0400	BCCN#91-100	Cattle	Salonique ,Greece	B. melitensis bv3	E. Mediterranean	1991	43	209	104	LCRV 9871/K22	LCRV Alfort	Fac De Medecine Veterinaire Salonique(Bourdji-Hatjopoulou)	Milk	smooth	+	-	+	-	A+,M+		Tb-, Wb-, Iz+, RC-	10+, 20nl, 40v	10+, 20+, 40nl	10+, 20nl	10+, 20+	100nl	100+		Greece	Europe (west)	1	5	3	13	3	2	3	2	5	36	36	8	5	4	3	6	6
2018Vergnaud#0401	BCCN#91-112	Cattle	Palampur ,India	B. melitensis bv3	E. Mediterranean	1991	42	218	116	LCRV 851/1	LCRV Alfort	Departement Microbio. Parasito. Palampur(Dhanwantar Swigh)	Aborted fetus, stomach liquid	smooth	+	-	++	-	A+,M+		Tb-, Wb+l, Iz+, RC-	10+, 20nl, 40v	10+, 20+, 40nl	10+, 20nl	10+, 20+	100nl	100+		Palampur ,India	Asia	1	5	3	13	2	2	3	2	4	41	41	8	4	3	3	4	6
2018Vergnaud#0402	BCCN#91-113	Cattle	Palampur ,India	B. melitensis bv3	E. Mediterranean	1991	42	218	116	LCRV 851/2	LCRV Alfort	Departement Microbio. Parasito. Palampur(Dhanwantar Swigh)	Aborted fetus, stomach liquid	smooth	+	-	++	-	A+,M+		Tb-, Wb+l, Iz+, RC-	10+, 20nl, 40v	10+, 20+, 40nl	10+, 20nl	10+, 20+	100nl	100+		Palampur ,India	Asia	1	5	3	13	2	2	3	2	4	41	41	8	4	5	7	4	5
2018Vergnaud#0403	BCCN#91-114	Cattle	Palampur ,India	B. melitensis bv3	E. Mediterranean	1991	42	218	116	LCRV 851/3	LCRV Alfort	Departement Microbio. Parasito. Palampur(Dhanwantar Swigh)	Aborted fetus, stomach liquid	smooth	+	-	++	-	A+,M+		Tb-, Wb+, Iz+, RC-	10+, 20+, 40nl	10+, 20+, 40+	10+, 20v	10+, 20+	100v	100+		Palampur ,India	Asia	1	5	3	13	2	2	3	2	4	41	41	8	5	3	3	4	6
2018Vergnaud#0404	BCCN#91-115	Cattle	Palampur ,India	B. melitensis bv3	E. Mediterranean	1991	42	218	116	LCRV 851/4	LCRV Alfort	Departement Microbio. Parasito. Palampur(Dhanwantar Swigh)	Aborted fetus, stomach liquid	smooth	+	-	++	-	A+,M+		Tb-, Wb+l, Iz+, RC-	10+, 20nl, 40nl	10+, 20+, 40+	10+, 20v	10+, 20+	100v	100+		Palampur ,India	Asia	1	5	3	13	2	2	3	2	4	41	41	8	4	5	3	4	6
2018Vergnaud#0405	BCCN#91-131	Cattle	Salonique ,Greece	B. melitensis bv3	E. Mediterranean	1991	43	210	125	LCRV 9871/K35	LCRV Alfort	Fac De Medecine Veterinaire Salonique(Bourdji-Hatjopoulou)	Milk	smooth	+	-	+	-	A+,M+		Tb-, Wb-, Iz+, RC-	10+, 20nl, 40-	10+, 20+, 40nl	10+, 20v	10+, 20+	100v	100+		Greece	Europe (west)	1	5	3	13	3	2	3	2	4	41	41	8	7	5	3	6	5
2018Vergnaud#0406	BCCN#91-139	Ovine	Salonique ,Greece	B. melitensis bv3	E. Mediterranean	1991	43	209	106	LCRV 9872/7	LCRV Alfort	Fac De Medecine Veterinaire Salonique(Bourdji-Hatjopoulou)	Milk	smooth	+	-	+	-	A+,M+		Tb-, Wb-, Iz+, RC-	10+, 20nl, 40v	10+, 20+, 40nl	10+, 20nl	10+, 20+	100nl	100+		Greece	Europe (west)	1	5	3	13	3	2	3	2	5	41	41	8	4	6	3	4	4
2018Vergnaud#0407	BCCN#03-19	Human	Algeria	B. melitensis bv3	W. Mediterranean	2003	51	124	92	AFSSA 03-524	AFSSA Maisons Alfort	CH Le Havre	Hemoculture	smooth	+	-	+	-	A+,M+		Tb-, Wb-, Iz+l, R/C-_x000B_	10nl, 20v, 40-	10+, 20v, 40-	10+, 20+	10+, 20+	100+	100+		Algeria	Africa (north)	3	5	3	13	1	1	3	3	9	43	43	8	5	5	3	7	3
2018Vergnaud#0408	BCCN#82-38	Human	Belgium	B. melitensis bv3	W. Mediterranean	1982	51	123	96		Vandepitte	CH Ostende	Abscess	smooth	+	-	+	-	A+,M+		Tb-, Bm-, Bk+	10+, 20nl, 40-		10+, 20+		100+			Belgium	Europe (west)	3	5	3	13	1	1	3	3	7	43	43	8	7	6	10	10	3
2018Vergnaud#0409	BCCN#91-14	Ovine	Hautes-Pyrénées, France	B. melitensis bv3	W. Mediterranean	1991	51	123	95	LCRV 11195	LCRV Alfort	LVD 65	Aborted fetus, liver and lungs	smooth	+	-	+	-	A+,M+		Tb-, Wb-, Iz+, RC-	10nl, 20v, 40-	10+, 20nl, 40v	10+, 20nl	10+, 20+	100nl	100+		France	Europe (west)	3	5	3	13	1	1	3	3	7	49	48	8	9	5	10	7	3
2018Vergnaud#0410	BCCN#93-37	Human	Tunisia	B. melitensis bv3	W. Mediterranean	1993	51	123	94	HA 71/92	CH Sfax Tunisia(Hammami)	CH Sfax Sud Tunisia	Hemoculture	smooth	+	-	+	-	A+,M+		Tb-, Wb-, Iz+, RC-	10+, 20-, 40-	10+, 20nl, 40-	10+, 20+	10+, 20+	100nl	100+		Tunisia	Africa (north)	3	5	3	13	1	1	3	3	7	45	45	8	5	2	7	4	3
2018Vergnaud#0411	BCCN#93-38	Human	Tunisia	B. melitensis bv3	W. Mediterranean	1993	50	108	86	HA 114/93	CH Sfax , Sud Tunisia(Hammami)	CH Sfax Sud Tunisia	Cerebrospinal fluid	smooth	+	-	+	-	A+,M+		Tb-, Wb-, Iz+, RC-	10nl, 20-, 40-	10+, 20v, 40-	10+, 20nl	10+, 20+	100nl	100+		Tunisia	Africa (north)	3	5	3	14	1	1	3	3	7	43	43	8	8	4	8	12	3
2018Vergnaud#0412	BCCN#93-39	Human	Tunisia	B. melitensis bv3	W. Mediterranean	1993	51	123	96	HA 117/93	Ch Sfax Sud Tunisia (Hammami)	CH Sfax Sud Tunisia	Cerebrospinal fluid	smooth	+	-	+	-	A+,M+		Tb-, Wb-, Iz+, RC-	10v, 20-, 40-	10+, 20v, 40-	10nl, 20nl	10+, 20+	100v	100+		Tunisia	Africa (north)	3	5	3	13	1	1	3	3	7	43	43	8	8	5	5	6	3
2018Vergnaud#0413	BCCN#94-36	Human	Portugal	B. melitensis bv3	E. Mediterranean	1994	42	218	116	CH75 H477	CH Delafontaine Saint Denis(Gros)	CH Saint Denis	Hemoculture	smooth	+	-	++	-	A+,M+		Tb-, Wb-, Iz+, RC-	10+, 20v, 40-	10+, 20+, 40nl	10-, 20-	10+, 20+	100-	100nl		Portugal	Europe (west)	1	5	3	13	2	2	3	2	4	41	41	8	6	7	3	4	5
2018Vergnaud#0414	BCCN#94-61	Human	Gers ,Haute-Garonne, France	B. melitensis bv3	W. Mediterranean	1994	51	123	95	CH31 71976	CH Purpan Toulouse(Lemozy)	CH Auch	Hemoculture	smooth	+	-	+	-	A+,M+		Tb-, Wb-, Iz+, RC-	10nl, 20v, 40-	10+, 20+, 40nl	10+, 20nl	10+, 20+	100nl	100+		France	Europe (west)	3	5	3	13	1	1	3	3	7	49	48	8	9	5	7	6	5
2018Vergnaud#0415	BCCN#95-32	Ovine	Sicile, Italy	B. melitensis bv3	W. Mediterranean	1995	49	112	306	A/439-95	Institut Zooprofilactique Expérimental de Sicile(Piraino)	Institut Zooprofilactique Expérimental de Sicile	Brain	smooth	+	-	+	-	A+,M+		Tb-, Wb+l, Iz+, RC-	10nl, 20v, 40-	10+, 20nl, 40v	10nl, 20nl	10+, 20+	100v	100+		Italy	Europe (west)	3	6	3	14	1	1	3	3	7	36	36	8	8	5	7	6	3
2018Vergnaud#0416	BCCN#96-146	Human	Algeria	B. melitensis bv3	W. Mediterranean	1996	51	126	91	2406/93	Institut Pasteur, Alger (Ouar)	Institut Pasteur, Alger		smooth	+	-	+	-	A+,M+		Tb-, Wb+l, Iz+, RC-	10nl, 20-, 40-	10+, 20nl, 40-	10+, 20v	10+, 20+	100-	100+		Algeria	Africa (north)	3	5	3	13	1	1	3	3	8	43	43	8	9	4	8	8	3
2018Vergnaud#0417	BCCN#96-149	Human	Algeria	B. melitensis bv3	W. Mediterranean	1996	51	123	94	4388/93	Institut Pasteur, Alger (Ouar)	Institut Pasteur, Alger		smooth	+	-	+	-	A+,M+		Tb-, Wb-, Iz+, RC-	10v, 20-, 40-	10+, 20v, 40-	10-, 20-	10nl, 20v	100-	100-		Algeria	Africa (north)	3	5	3	13	1	1	3	3	7	45	45	8	7	2	9	4	3
2018Vergnaud#0418	BCCN#97-43	Human	Sud Tunisia, Tunisia	B. melitensis bv3	W. Mediterranean	1997	51	123	96	C1746HC	CH Sfax Sud Tunisia (Hammami)	CH Sfax Sud Tunisia	Hemoculture	smooth	+	-	+	-	A+,M+		Tb-, Wb-, Iz+, RC-	10+, 20v, 40-	10+, 20nl, 40v	10+, 20+	10+, 20+	100nl	100+		Tunisia	Africa (north)	3	5	3	13	1	1	3	3	7	43	43	8	10	4	9	7	3
2018Vergnaud#0419	BCCN#97-44	Human	Sud Tunisia, Tunisia	B. melitensis bv3	W. Mediterranean	1997	51	123	96	C1744HC	CH Sfax Sud Tunisia (Hammami)	CH Sfax Sud Tunisia	Hemoculture	smooth	+	-	+	-	A+,M+		Tb-, Wb-, Iz+, RC-	10+, 20v, 40-	10+, 20nl, 40v	10+, 20+	10+, 20+	100nl	100+		Tunisia	Africa (north)	3	5	3	13	1	1	3	3	7	43	43	8	10	4	9	7	3
2018Vergnaud#0420	BCCN#97-50	Human	France	B. melitensis bv3	W. Mediterranean	1997	51	123	96	CH34 13-6-270	CH Montpellier	CH Montpellier	Hemoculture	smooth	+	-	+	-	A+,M+		Tb-, Wb+l, Iz+, RC-	10+, 20nl, 40v	10+, 20+, 40nl	10+, 20nl	10+, 20+	100v	100+		France	Europe (west)	3	5	3	13	1	1	3	3	7	43	43	8	8	5	8	8	3
2018Vergnaud#0421	BCCN#97-57	Human	Aragon, Spain	B. melitensis bv3	E. Mediterranean	1997	42	218	116		Faculte de Medecine Pamplona (Diaz)	Faculte de Medecine de Pamplona		smooth	+	-	++	-	A+,M+		Tb-, Wb-, Iz+, RC-	10+, 20nl, 40v	10+, 20+, 40nl	10-, 20-	10+, 20+	100-	100+		Spain	Europe (west)	1	5	3	13	2	2	3	2	4	41	41	8	8	7	3	4	3
2018Vergnaud#0422	BCCN#97-6	Human	Bouches-du-Rhone, France	B. melitensis bv3	W. Mediterranean	1997	51	123	96		CH Arles (Hautefort)	CH Arles	Hemoculture	smooth	+	-	+	-	A+,M+		Tb-, Wb+l, Iz+, RC-	10+, 20nl, 40v	10+, 20v, 40-	10+, 20+	10nl, 20v	10+	20-		France	Europe (west)	3	5	3	13	1	1	3	3	7	43	43	8	7	5	10	8	5
2018Vergnaud#0423	BCCN#97-62	Ovine	Sicile, Italy	B. melitensis bv3	W. Mediterranean	1997	49	112	87	A/1342	Institut Zooprofilactique de Sicile (Loria)	Institut Zooprofilactique Expérimental de Sicile	Milk	smooth	+	-	+	-	A+,M+		Tb-, Wb-, Iz+l, RC-		10+, 20nl, 40v		10+, 20+		100+		Italy	Europe (west)	3	6	3	14	1	1	3	3	7	43	43	8	6	4	4	7	3
2018Vergnaud#0424	BCCN#97-63	Cattle	Sicile, Italy	B. melitensis bv3	W. Mediterranean	1997	49	112	87	A/242CT	Institut Zooprofilactique de Sicile (Loria)	Institut Zooprofilactique Expérimental de Sicile	Aborted fetus	smooth	+	-	+	-	A+,M+		Tb-, Wb-, Iz+, RC-		10+, 20nl, 40-		10+, 20+		100+		Italy	Europe (west)	3	6	3	14	1	1	3	3	7	43	43	8	8	4	6	5	3
2018Vergnaud#0425	BCCN#98-18	Human	Nador ,Morocco	B. melitensis bv3	E. Mediterranean	1998	42	218	297	CH67 15553	FacultÇ de MÇdecine Strabourg(Monteil)	Faculte de Medecine Strasbourg	Hemoculture	smooth	+	-	++	-	A+,M+		Tb-, Wb-, Iz+l, RC-	10+, 20nl, 40v	10+, 20+, 40nl	10-, 20-	10+, 20+	100-	100+		Morocco	Africa (north)	1	5	3	13	2	2	3	2	4	46	46	8	5	7	3	5	5
2018Vergnaud#0426	BCCN#98-50	Human	Buenos Aires ,Argentina	B. melitensis bv3	W. Mediterranean	1998	49	112	87	312	Institut de Santé "Dr Carlos G. Malbran" Buenos Aires (Lucero) "	Institut de Santé "Dr Carlos G. Malbran" Buenos Aires		smooth	+	-	+	-	A+,M+		Tb-, Wb-, Iz+, RC-	10-, 20-, 40-	10+, 20-, 40-	10+, 20nl	10+, 20+	100nl	100+		Argentina	America (south)	3	6	3	14	1	1	3	3	7	43	43	8	5	4	7	5	3
2018Vergnaud#0427	BCCN#96-108	Human	Iraq	B. melitensis bv3	E. Mediterranean	1996	43	210	125	CH44 588554	CH Nantes (Caroff)	CH Nantes	Hemoculture	smooth	+	-	+	-	A+,M+		Tb-, Wb-, Iz+, RC-	10+, 20nl, 40-	10+, 20+, 40v	10+, 20nl	10+, 20+	100+	100-		Iraq	Middle-East	1	5	3	13	3	2	3	2	4	41	41	8	5	4	3	5	4
2018Vergnaud#0428	BCCN#02-13	Human	Mongolia	B. melitensis bv1	E. Mediterranean	2002	42	218	116	00/5368-sugar	LCRV Alfort	LCRV Alfort		smooth	+	-	+	-	A-,M+		Tb-, Wb-, Iz+, RC-	10+, 20nl, 40nl	10+, 20+, 40nl	10+, 20+	10+, 20+	100-	100+		Mongolia	Asia	1	5	3	13	2	2	3	2	4	41	41	8	6	4	3	8	7
2018Vergnaud#0429	BCCN#02-14	Human	Mongolia	B. melitensis bv1	E. Mediterranean	2002	42	218	116	00/5368-1998-239	LCRV Alfort	LCRV Alfort		smooth	+	-	+	-	A-,M+		Tb-, Wb-, Iz+, RC-	10+, 20nl, 40v	10+, 20+, 40nl	10+, 20nl	10+, 20+	100-	100+		Mongolia	Asia	1	5	3	13	2	2	3	2	4	41	41	8	5	4	3	5	5
2018Vergnaud#0430	BCCN#02-8	Human	France	B. melitensis bv1	Americas	2002	52	148	129		CH Versailles (Ghnassia)	CH Versailles	Hemoculture	smooth	+	-	+	-	A-,M+		Tb-, Wb-, Iz-, RC-	10+, 20nl, 40-	10+, 20nl, 40-	10+, 20+	10+, 20+	100nl	100+		France	Europe (west)	3	4	3	14	5	2	3	3	6	36	36	5	2	4	6	5	4
2018Vergnaud#0431	BCCN#75-204	Ovine	Alpes-Maritimes, France	B. melitensis bv1	E. Mediterranean	1975	43	209	105	LPPRA 1879	LPPRA(Giauffret)	Lppra	Placenta	smooth	+	-	++	-	A-,M+		Tb-, Bm+l	10-, 20-, 40-		10nl, 20v		200-			France	Europe (west)	1	5	3	13	3	2	3	2	5	9	9	8	3	4	3	5	5
2018Vergnaud#0432	BCCN#91-101	Cattle	Salonique ,Greece	B. melitensis bv3	E. Mediterranean	1991	43	210	125	LCRV 9871/K26	LCRV Alfort	Fac De Medecine Veterinaire Salonique(Bourdji-Hatjopoulou)	Milk	smooth	+	-	+	-	A+,M+		Tb-, Wb-, Iz+, RC-	10+, 20nl, 40v	10+, 20+, 40+	10+, 20nl	10+, 20+	100v	100+		Greece	Europe (west)	1	5	3	13	3	2	3	2	4	41	41	8	7	4	3	6	5
2018Vergnaud#0433	BCCN#91-152	Caprine	Salonique ,Greece	B. melitensis bv3	E. Mediterranean	1991	43	209	106	LCRV 9872/K-7	LCRV Alfort	Fac De Medecine Veterinaire Salonique(Bourdji-Hatjopoulou)	Milk	smooth	+	-	+	-	A+,M+		Tb-, Wb-, Iz+, RC-	10+, 20nl, 40v	10+, 20+, 40nl	10+, 20nl	10+, 20+	100nl	100+		Greece	Europe (west)	1	5	3	13	3	2	3	2	5	41	41	8	4	7	3	4	6
2018Vergnaud#0434	BCCN#95-35	Cattle	Sicile, Italy	B. melitensis bv3	W. Mediterranean	1995	49	112	87	A/2786-94	Institut Zooprofilactique Expérimental de Sicile(Piraino)	Institut Zooprofilactique Expérimental de Sicile	Vagina	smooth	+	-	+	-	A+,M+		Tb-, Wb-, Iz+, RC-	10nl, 20v, 40-	10+, 20nl, 40v	10+, 20+	10+, 20+	100nl	100+		Italy	Europe (west)	3	6	3	14	1	1	3	3	7	43	43	8	5	5	8	8	3
2018Vergnaud#0435	BCCN#97-36	Ovine	Sicile, Italy	B. melitensis bv3	W. Mediterranean	1997	51	123	96	947	Institut Zooprofilactique Experimental de Sicile	Institut Zooprofilactique Expérimental de Sicile		smooth	+	-	+	-	A+,M+		Tb-, Wb+l, Iz+, RC-	10+, 20v, 40-	10+, 20v, 40-	10+, 20nl	10+, 20+	100+	100+		Italy	Europe (west)	3	5	3	13	1	1	3	3	7	43	43	8	6	4	7	6	3
2018Vergnaud#0436	BCCN#97-37	Ovine	Sicile, Italy	B. melitensis bv3	W. Mediterranean	1997	49	112	87	168CT	Institut Zooprofilactique Experimental de Sicile	Institut Zooprofilactique Expérimental de Sicile		smooth	+	-	+	-	A+,M+		Tb-, Wb+l, Iz+, RC-	10nl, 20-, 40-	10+, 20v, 40-	10+, 20nl	10+, 20+	100+	100+		Italy	Europe (west)	3	6	3	14	1	1	3	3	7	43	43	8	5	6	13	7	5
2018Vergnaud#0437	BCCN#76-280	Cattle	Israel	B. melitensis bv1	E. Mediterranean	1976	43	210	125	KVI 76/669	KVI Beit Dagan(Feinhaken)	Kvi Beit Dagan	Milk	smooth	+	-	+	-	A-,M+		Tb-, Bm-	10+, 20nl, 40v	10+, 20+, 40+	10-, 20-	10-, 20-	100-	100-	glu3,ala3,asp3,arg1,orn1,cit1,lys1,ara1,gal1,rib1,xyl1,ery3	Israel	Middle-East	1	5	3	13	3	2	3	2	4	41	41	8	4	5	3	5	4
2018Vergnaud#0438	BCCN#76-281	Cattle	Israel	B. melitensis bv1	E. Mediterranean	1976	43	210	125	KVI 76/504	KVI Beit Dagan(Feinhaken)	Kvi Beit Dagan	Udder	smooth	+	-	+	-	A-,M+		Tb-, Bm-	10+, 20nl, 40v	10+, 20+, 40+	10-, 20-	10-, 20-	100-	100-	glu2,ala2,asp2,arg1,orn1,cit1,lys1,ara1,gal1,rib1,xyl1,ery2	Israel	Middle-East	1	5	3	13	3	2	3	2	4	41	41	8	5	5	3	5	4
2018Vergnaud#0439	BCCN#78-158	Ovine	Haute-Vienne, France	B. melitensis bv1	E. Mediterranean	1978	43	210	292	LVD87 41952	LVD 87(Nicolas)	LVD 87	Aborted fetus	smooth	+	-	++	-	A-,M+		Tb-, Bm-	10+, 20nl, 40v		10+, 20+		100+			France	Europe (west)	1	5	3	13	3	2	3	2	4	9	9	8	4	4	3	5	7
2018Vergnaud#0440	BCCN#81-136	Ovine	Domaine du Merle ,Bouches-du-Rhone, France	B. melitensis bv1	Americas	1981	47	163	138	INRA 77489, Rev.1		INRA Nouzilly	Vaginal swab	smooth	+	-	+	-	A-,M+		Tb-, Bm-, Bk+	10nl, 20v, 40-		10+, 20nl		100nl			France	Europe (west)	3	4	2	13	4	2	3	3	8	36	36	6	2	4	6	3	7
2018Vergnaud#0441	BCCN#81-137	Ovine	Domaine du Merle ,Bouches-du-Rhone, France	B. melitensis bv1	Americas	1981	47	163	138	INRA 88566, Rev.1		INRA Nouzilly	Vaginal swab	smooth	+	-	+	-	A-,M+		Tb-, Bm-, Bk+	10nl, 20v, 40-		10+, 20nl		100nl			France	Europe (west)	3	4	2	13	4	2	3	3	8	36	36	6	2	4	6	3	5
2018Vergnaud#0442	BCCN#82-92	Ovine	France	B. melitensis bv1	Americas	1982	47	163	138	INRA 664638G, Rev.1	INRA(Fensterbank)	INRA Nouzilly		smooth	+	-	+	-	A-,M+		Tb-, Bm-, Bk-, RC-	10+, 20v, 40-	10+, 20nl, 40v	10nl, 20v	10+, 20+	100-	100+		France	Europe (west)	3	4	2	13	4	2	3	3	8	36	36	6	2	4	6	3	8
2018Vergnaud#0443	BCCN#83-154	Ovine	Greece	B. melitensis bv1	E. Mediterranean	1983	59	200	117	Thessalonique 16	Yantzis	Yantzis	Aborted fetus, stomach liquid	smooth	+	-	++	-	A-,M+		Tb-, Wb-, Bk+, RC-	10+, 20+, 40nl		10+, 20+		100v			Greece	Europe (west)	1	5	2	13	3	2	3	2	4	41	41	8	6	3	6	4	5
2018Vergnaud#0444	BCCN#83-162	Human	Greece	B. melitensis bv1	E. Mediterranean	1983	59	200	117	Thessalonique 24	Yantzis	Yantzis	Hemoculture	smooth	+	-	++	-	A-,M+		Tb-, Wb-, Bk+, RC-	10+, 20+, 40nl		10+, 20+		100v			Greece	Europe (west)	1	5	2	13	3	2	3	2	4	41	41	8	6	3	8	8	5
2018Vergnaud#0445	BCCN#83-194	Caprine	Greece	B. melitensis bv1	E. Mediterranean	1983	43	210	125	Thessalonique 58	Yantzis	Yantzis	Placenta	smooth	+	-	++	-	A-,M+		Tb-, Wb-, Bk+, RC-	10+, 20+, 40nl		10+, 20+		100v			Greece	Europe (west)	1	5	3	13	3	2	3	2	4	41	41	8	7	4	3	8	6
2018Vergnaud#0446	BCCN#86-26	Ovine	Saragosse, Spain	B. melitensis bv1	E. Mediterranean	1986	43	210	292	Saragosse 1314	Blasco	Blasco		smooth	+	-	++	-	A-,M+		Tb-, Wb-, Bk+l, Iz+, RC-	10+, 20nl, 40v	10+, 20+, 40nl	10+, 20v	10+, 20+	100v	100+		Spain	Europe (west)	1	5	3	13	3	2	3	2	4	9	9	8	5	4	4	4	7
2018Vergnaud#0447	BCCN#86-44	Ovine	Saragosse, Spain	B. melitensis bv1	E. Mediterranean	1986	43	210	292	Saragosse EG1	Blasco	Blasco		smooth	+	-	++	-	A-,M+		Tb-, Wb-, Iz+, RC-	10+, 20nl	10+, 20nl	10+, 20+	10+, 20+	100+	100+		Spain	Europe (west)	1	5	3	13	3	2	3	2	4	9	9	8	5	6	4	7	8
2018Vergnaud#0448	BCCN#86-84	Ovine	Saragosse, Spain	B. melitensis bv1	E. Mediterranean	1986	43	210	292	Saragosse LB2	Blasco	Blasco	Vaginal swab	smooth	+	-	++	-	A-,M+		Tb-, Wb-, Iz+, RC-	10+, 20v, 40-	10+, 20nl, 40v	10nl, 20v	10+, 20+	100-	100+		Spain	Europe (west)	1	5	3	13	3	2	3	2	4	9	9	8	5	3	3	6	5
2018Vergnaud#0449	BCCN#86-92	Ovine	Saragosse, Spain	B. melitensis bv1	E. Mediterranean	1986	43	209	105	Saragosse NC3	Blasco	Blasco	Vaginal swab	smooth	+	-	++	-	A-,M+		Tb-, Wb-, Iz+, RC-	10nl, 20nl, 40v	10+, 20nl, 40nl	10+, 20+	10+, 20+	100+	100+		Spain	Europe (west)	1	5	3	13	3	2	3	2	5	9	9	8	4	4	3	6	5
2018Vergnaud#0450	BCCN#86-93	Ovine	Saragosse, Spain	B. melitensis bv1	E. Mediterranean	1986	43	209	105	Saragosse NC1	Blasco	Blasco	Vaginal swab	smooth	+	-	++	-	A-,M+		Tb-, Wb-, Iz+, RC-	10+, 20nl, 40v	10+, 20+, 40nl	10+, 20+	10+, 20+	100+	100+		Spain	Europe (west)	1	5	3	13	3	2	3	2	5	9	9	8	4	4	3	6	5
2018Vergnaud#0451	BCCN#86-94	Ovine	Saragosse, Spain	B. melitensis bv1	E. Mediterranean	1986	43	209	105	Saragosse NC6	Blasco	Blasco	Vaginal swab	smooth	+	-	++	-	A-,M+		Tb-, Wb-, Iz+, RC-	10+, 20v, 40-	10+, 20nl, 40v	10+, 20+	10+, 20+	100+	100+		Spain	Europe (west)	1	5	3	13	3	2	3	2	5	9	9	8	4	4	3	6	2
2018Vergnaud#0452	BCCN#88-5	Human	Pampelune, Spain	B. melitensis bv1	E. Mediterranean	1988	43	209	105		Universite de Navarre (Diaz)	Universite de Navarre	Hemoculture	smooth	+	-	++	-	A-,M+,R-		Tb-, Wb-, Iz+, RC-	10+, 20nl, 40v	10+, 20nl, 40v	10+, 20+	10+, 20+	100+	100+		Spain	Europe (west)	1	5	3	13	3	2	3	2	5	9	9	8	5	4	3	5	5
2018Vergnaud#0453	BCCN#88-52	Cattle	Haute-Marne, France	B. melitensis bv1	E. Mediterranean	1988	43	209	105	LCRV 10850	LCRV Alfort	LVD 52	Milk	smooth	+	-	++	-	A-,M+,R-		Tb-, Wb-, Iz+, RC-	10+, 20nl, 40v	10+, 20nl, 40v	10nl, 20v	10+, 20+	100v	100+		France	Europe (west)	1	5	3	13	3	2	3	2	5	9	9	8	3	4	3	8	7
2018Vergnaud#0454	BCCN#89-136	Ovine	Saragosse, Spain	B. melitensis bv1	E. Mediterranean	1989	43	209	105	Saragosse 83-3	Blasco	Blasco		smooth	+	-	++	-	A-,M+,R-		Tb-, Wb+l, Iz+l, RC-	10nl, 20nl, 40-	10nl, 20nl, 40v	10+, 20+	10+, 20+	100nl	100+		Spain	Europe (west)	1	5	3	13	3	2	3	2	5	9	9	8	6	4	3	4	5
2018Vergnaud#0455	BCCN#89-42	Cattle	Pyrénées-Atlantiques, France	B. melitensis bv1	E. Mediterranean	1989	43	210	292	LCRV 2133/43	LCRV Alfort	LVD 64	Placenta	smooth	+	-	++	-	A-,M+,R-		Tb-, Wb-, Iz+, RC-	10nl, 20v, 40-	10+, 20nl, 40v	10+, 20-	10+, 20+	100-	100+		France	Europe (west)	1	5	3	13	3	2	3	2	4	9	9	8	6	4	3	4	6
2018Vergnaud#0456	BCCN#89-70	Cattle	Somme, France	B. melitensis bv1	E. Mediterranean	1989	43	209	105	LCRV 4485	LCRV Alfort	LVD 80	Uterus and lymph nodes	smooth	+	-	++	-	A-,M+,R-		Tb-, Wb-, Iz+, RC-	10+, 20nl, 40-	10+, 20nl, 40v	10nl, 20nl	10+, 20+	100-	100+		France	Europe (west)	1	5	3	13	3	2	3	2	5	9	9	8	4	4	3	5	9
2018Vergnaud#0457	BCCN#89-73	Ovine	Pyrénées-Atlantiques, France	B. melitensis bv1	E. Mediterranean	1989	43	210	292	LCRV 4003	LCRV Alfort	LVD 64		smooth	+	-	++	-	A-,M+,R-		Tb-, Wb-, Iz+l, RC-	10+, 20v, 40-	10+, 20+, 40v	10+, 20v	10+, 20+	100+	100+		France	Europe (west)	1	5	3	13	3	2	3	2	4	9	9	8	8	4	3	5	5
2018Vergnaud#0458	BCCN#89-84	Ovine	Saragosse, Spain	B. melitensis bv1	E. Mediterranean	1989	43	210	292	Saragosse 442-3	Blasco	Blasco		smooth	+	-	++	-	A-,M+,R-		Tb-, Wb-, Iz+, RC-	10+, 20+, 40v		10+, 20+		100v			Spain	Europe (west)	1	5	3	13	3	2	3	2	4	9	9	8	4	4	3	4	5
2018Vergnaud#0459	BCCN#89-85	Ovine	Saragosse, Spain	B. melitensis bv1	E. Mediterranean	1989	128	176	303	Saragosse 442-1	Blasco	Blasco		smooth	+	-	++	-	A-,M+,R-		Tb-, Wb-, Iz+, RC-	10+, 20+, 40v		10+, 20+		100v			Spain	Europe (west)	1	5	3	14	3	1	3	3	4	43	43	8	4	4	3	4	5
2018Vergnaud#0460	BCCN#90-12	Ovine	Saragosse, Spain	B. melitensis bv1	E. Mediterranean	1990	135	175	302	Saragosse 59-1	Blasco	Blasco		smooth	+	-	++	-	A-,M+,R-		Tb-, Wb-, Iz+, RC-	10nl, 20v, 40-	10+, 20nl, 40v	10+, 20-	10+, 20+	100-	100+		Spain	Europe (west)	1	5	3	13	3	1	3	3	4	43	43	8	7	4	3	6	5
2018Vergnaud#0461	BCCN#90-84	Ovine	Somme, France	B. melitensis bv1	E. Mediterranean	1990	43	209	106	LCRV 2471	LCRV Alfort	LVD 80		smooth	+	-	++	-	A-,M+,R-		Tb-, Wb-, Iz+, RC-	10+, 20nl, 40-	10+, 20nl, 40v	10+, 20+	10+, 20+	100-	100+		France	Europe (west)	1	5	3	13	3	2	3	2	5	41	41	8	4	4	3	4	7
2018Vergnaud#0462	BCCN#91-158	Ovine	Somme, France	B. melitensis bv1	E. Mediterranean	1991	135	174	300	LCRV 309/1810	LCRV Alfort	LVD 80	Placenta	smooth	+	-	++	-	A-,M+		Tb-, Wb-, Iz+, RC-	10+, 20nl, 40-	10+, 20+, 40nl	10+, 20+	10+, 20+	100+	100+		France	Europe (west)	1	5	3	13	3	1	3	3	5	49	48	8	3	4	3	6	6
2018Vergnaud#0463	BCCN#91-227	Ovine	Saragosse, Spain	B. melitensis bv1	E. Mediterranean	1991	43	210	292	Saragosse 2d	Blasco	Blasco		smooth	+	-	++	-	A-,M+		Tb-, Wb+l, Iz+, RC-	10+, 20+, 40-	10+, 20+, 40nl	10nl, 40v	10+, 20+	100+	100+		Spain	Europe (west)	1	5	3	13	3	2	3	2	4	9	9	8	6	4	3	7	6
2018Vergnaud#0464	BCCN#91-228	Ovine	Saragosse, Spain	B. melitensis bv1	E. Mediterranean	1991	127	173	299	Saragosse s/u	Blasco	Blasco		smooth	+	-	++	-	A-,M+		Tb-, Wb+l, Iz+, RC-	10+, 20nl, 40-	10+, 20nl, 40v	10v, 20-	10+, 20+	100-	100+		Spain	Europe (west)	1	5	3	13	3	1	2	3	6	43	43	8	4	4	3	8	5
2018Vergnaud#0465	BCCN#91-233	Ovine	Navarre, Spain	B. melitensis bv1	E. Mediterranean	1991	135	175	301	Saragosse 1-1	Blasco	Blasco		smooth	+	-	++	-	A-,M+		Tb-, Wb+l, Iz+, RC-	10+, 20v, 40-	10+, 20nl, 40v	10+, 20-	10+, 20+	100-	100+		Spain	Europe (west)	1	5	3	13	3	1	3	3	4	45	45	8	3	4	3	7	5
2018Vergnaud#0466	BCCN#91-234	Ovine	Navarre, Spain	B. melitensis bv1	E. Mediterranean	1991	43	210	292	Saragosse 1-2	Blasco	Blasco		smooth	+	-	++	-	A-,M+		Tb-, Wb+l, Iz+, RC-	10+, 20v, 40-	10+, 20nl, 40v	10nl, 20v	10+, 20+	100v	100+		Spain	Europe (west)	1	5	3	13	3	2	3	2	4	9	9	8	3	4	3	7	5
2018Vergnaud#0467	BCCN#91-263	Cattle	Somme, France	B. melitensis bv1	E. Mediterranean	1991	43	209	105	LCRV 11768	LCRV Alfort	LVD 80	Placenta	smooth	+	-	++	-	A-,M+		Tb-, Wb+l, Iz+, RC-	10+, 20v, 40-	10+, 20nl, 40v	10+, 20-	10+, 20+	100-	100+		France	Europe (west)	1	5	3	13	3	2	3	2	5	9	9	8	4	4	3	5	8
2018Vergnaud#0468	BCCN#94-34	Human	Portugal	B. melitensis bv3	E. Mediterranean	1994	42	218	116	CH35 594914	CH Rennes(Donnio)	CH Rennes	Hemoculture	smooth	+	-	++	-	A+,M+		Tb-, Wb-, Iz+, RC-	10nl, 20v, 40-	10+, 20nl, 40v	10-, 20-	10+, 20nl	100-	100nl		Portugal	Europe (west)	1	5	3	13	2	2	3	2	4	41	41	8	5	7	3	7	5
2018Vergnaud#0469	BCCN#97-45	Human	Ain, France	B. melitensis bv3	W. Mediterranean	1997	51	123	96		CH Bourg en Bresse (De Montclos)	CH Bourg en Bresse	Hemoculture	smooth	+	-	+	-	A+,M+		Tb-, Wb-, Iz+, RC-	10+, 20nl, 40v	10+, 20+, 40v	10+, 20nl	10+, 20+	100nl	100+		France	Europe (west)	3	5	3	13	1	1	3	3	7	43	43	8	6	6	6	6	3
2018Vergnaud#0470	BCCN#02-38	Human	France	B. melitensis bv1	E. Mediterranean	2002	140	166	275		Ch Toulouse (Dabernat)	CH Toulouse	Hemoculture	smooth	+	-	+	-	A-,M+		Tb-, Wb-, Iz+l, RC-	10nl, 20v, 40-	10+, 20nl, 40-	10+, 20+	10+, 20+	100nl	100+		France	Europe (west)	2	5	3	13	4	2	3	5	6	36	36	8	5	8	5	3	5
2018Vergnaud#0471	BCCN#86-85	Ovine	Saragosse, Spain	B. melitensis bv1	E. Mediterranean	1986	43	210	292	Saragosse LB6	Blasco	Blasco	Vaginal swab	smooth	+	-	++	-	A-,M+		Tb-, Wb-, Iz+, RC-	10+, 20v, 40-	10+, 20nl, 40v	10nl, 20v	10+, 20+	100v	100+		Spain	Europe (west)	1	5	3	13	3	2	3	2	4	9	9	8	5	3	3	6	5
2018Vergnaud#0472	BCCN#91-288	Cattle	Somme, France	B. melitensis bv1	E. Mediterranean	1991	43	209	105	LCRV 12218	LCRV Alfort	LVD 80	Placenta	smooth	+	-	++	-	A-,M+		Tb-, Wb-, Iz+, RC-	10+, 20v, 40-	10+, 20nl, 40v	10nl, 20-	10+, 20+	100-	100+		France	Europe (west)	1	5	3	13	3	2	3	2	5	9	9	8	4	4	3	5	6
2018Vergnaud#0473	BCCN#91-29	Ovine	Saragosse, Spain	B. melitensis bv1	E. Mediterranean	1991	43	210	292	Saragosse LM1	Blasco	Blasco	Vaginal swab	smooth	+	-	++	-	A-,M+		Tb-, Wb-, Iz+, RC-	10+, 20v, 40-	10+, 20nl, 40v	10nl, 20-	10+, 20+	100-	100+		Spain	Europe (west)	1	5	3	13	3	2	3	2	4	9	9	8	5	4	3	6	8
2018Vergnaud#0474	BCCN#92-84	Ovine	Murcie ,Spain	B. melitensis bv1	E. Mediterranean	1992	43	209	105	Saragosse 401	Blasco	Blasco		smooth	+	-	++	-	A-,M+		Tb-, Wb-, Iz+, RC-		10+, 20nl, 40v		10+, 20+		100+		Spain	Europe (west)	1	5	3	13	3	2	3	2	5	9	9	8	5	4	3	7	5
2018Vergnaud#0475	BCCN#92-88	Human	Navarre, Spain	B. melitensis bv1	E. Mediterranean	1992	61	206	288	Pamplune 55-1	Universite de Navarre (Diaz)	Universite de Navarre	Hemoculture	smooth	+	-	++	-	A-,M+		Tb-, Wb-, Iz+, RC-	10nl, 20v, 40-	10+, 20+, 40nl	10+, 20+	10+, 20+	100-	100+		Spain	Europe (west)	1	5	3	14	3	2	3	2	4	9	9	8	4	4	3	5	5
2018Vergnaud#0476	BCCN#94-20	Human	Portugal	B. melitensis bv1	Americas	1994	97	140	187		CH Henri Mondor Creteil(Tankovic)	CH Henri Mondor Creteil	Hemoculture	smooth	+	-	+	-	A-,M+		Tb-, Wb-, Iz+l, RC-	10+, 20nl, 40v	10+, 20nl, 40v	10v, 20-	10+, 20+	100-	100nl		Portugal	Europe (west)	3	4	3	11	4	2	3	3	6	36	36	5	2	7	7	7	5
2018Vergnaud#0477	BCCN#95-56	Cattle	Navarre, Spain	B. melitensis bv1	E. Mediterranean	1995	43	209	105	Diaz1	Universite de Navarre (Diaz)	Universite de Navarre		smooth	+	-	++	-	A-,M+		Tb-, Wb-, Iz+l, RC-	10+, 20nl, 40v	10+, 20+, 40nl	10nl, 20nl	10+, 20+	100nl	100+		Spain	Europe (west)	1	5	3	13	3	2	3	2	5	9	9	8	4	6	3	6	7
2018Vergnaud#0478	BCCN#95-6	Human	Die ,Drome, France	B. melitensis bv1	Americas	1995	47	163	138		CH Valence (Sartre)	CH Valence	Hemoculture	smooth	+	-	+	-	A-,M+		Tb-, Wb-, Iz+, RC-	10+, 20v, 40-	10+, 20+, 40v	10-, 20-	10+, 20+	100-	100+		France	Europe (west)	3	4	2	13	4	2	3	3	8	36	36	6	2	8	6	3	6
2018Vergnaud#0479	BCCN#96-117	Cattle	Navarre, Spain	B. melitensis bv1	E. Mediterranean	1996	43	210	292	NA 96227	Diaz Pamplona	Universite de Navarre		smooth	+	-	++	-	A-,M+		Tb-, Wb+l, Iz+, RC-	10+, 20nl, 40-	10+, 20nl, 40v	10+, 20v	10+, 20+	100-	100+		Spain	Europe (west)	1	5	3	13	3	2	3	2	4	9	9	8	4	3	3	6	5
2018Vergnaud#0480	BCCN#74-231	Human	Rhone, France	B. melitensis bv2	W. Mediterranean	1974	51	123	96	EVL L277	Ecole Veterinaire Lyon(Joubert)	Env Lyon		smooth	+	-	+	-	A+,M-		Tb-	10+, 20nl, 40-	10+, 20+, 40nl	10+, 20+	10+, 20+	200+	200+	glu2,ala3,asp2,arg1,orn1,cit1,lys1,ara1,gal1,rib1,xyl1,ery2	France	Europe (west)	3	5	3	13	1	1	3	3	7	43	43	8	7	5	10	9	3
2018Vergnaud#0481	BCCN#74-243	Ovine	Nice ,Alpes-Maritimes, France	B. melitensis bv2	W. Mediterranean	1974	51	123	95	LPPRA N431	LPPRA(Giauffret)	Lppra	Aborted fetus, stomach liquid	smooth	+	-	+	-	A+,M-		Tb-	10+, 20v, 40-	10+, 20+, 40+	10+, 20nl	10+, 20+	200nl	200+	glu2,ala2,asp2,arg1,orn1,cit1,lys1,ara1,gal1,rib1,xyl1,ery2	France	Europe (west)	3	5	3	13	1	1	3	3	7	49	48	8	6	4	8	6	5
2018Vergnaud#0482	BCCN#74-254	Human	Corse, France	B. melitensis bv2	W. Mediterranean	1974	51	122	207		CH Cochin Paris(Philippon)	CH Cochin Paris		smooth	+	-	+	-	A+,M-		Tb-	10nl, 20v, 40v		10v, 20v		200v		glu2,ala2,asp2,arg1,orn1,cit1,lys1,ara1,gal1,rib1,xyl1,ery2	France	Europe (west)	3	5	3	13	1	1	3	3	6	43	43	8	9	4	8	7	3
2018Vergnaud#0483	BCCN#76-354	Human	Montpellier ,Hérault, France	B. melitensis bv2	W. Mediterranean	1976	51	123	95	INSERM 404	INSERM Montpellier(Roux)			smooth	+	-	+	-	A+,M-		Tb-, Bm-	10nl, 20v, 40v		10+, 20+		100+			France	Europe (west)	3	5	3	13	1	1	3	3	7	49	48	8	6	6	10	6	3
2018Vergnaud#0484	BCCN#76-360	Human	Grenoble ,Haute-Savoie, France	B. melitensis bv2	W. Mediterranean	1976	51	123	96	INSERM 431	INSERM Montpellier(Roux)			smooth	+	-	+	-	A+,M-		Tb-, Bm-	10+, 20nl, 40nl		10+, 20+		100+			France	Europe (west)	3	5	3	13	1	1	3	3	7	43	43	8	8	4	6	12	5
2018Vergnaud#0485	BCCN#97-118	Caprine	Hauts-de-Seine, France	B. melitensis bv1	E. Mediterranean	1997	43	210	292	CH92 310214	CH Percy	CH Percy		smooth	+	-	++	-	A-,M+		Tb-, Wb-, Iz+, RC-	10+, 20nl, 40-	10+, 20nl, 40v	10nl, 20-	10+, 20+	100-	100+		France	Europe (west)	1	5	3	13	3	2	3	2	4	9	9	8	7	4	3	4	5
2018Vergnaud#0486	BCCN#98-96	Human	Correze, France	B. melitensis bv1	Americas	1998	48	149	130		CH Brive	CH Brive	Hemoculture	smooth	+	-	+	-	A-,M+		Tb-, Wb-, Iz+l, RC-	10+, 20v, 40-	10+, 20nl, 40-	10nl, 20-	10+, 20+	100-	100nl		France	Europe (west)	3	4	3	13	5	2	3	3	6	36	36	5	2	6	7	3	5
2018Vergnaud#0487	BCCN#76-361	Human	Nice ,Alpes-Maritimes, France	B. melitensis bv2	W. Mediterranean	1976	51	121	93	INSERM 433	INSERM Montpellier(Roux)			smooth	+	-	+	-	A+,M-		Tb-, Bm-	10+, 20v, 40v		10+, 20+		100v			France	Europe (west)	3	5	3	13	1	1	3	3	5	43	43	8	6	5	8	9	3
2018Vergnaud#0488	BCCN#76-366	Human	Ales ,Gard, France	B. melitensis bv2	W. Mediterranean	1976	51	123	96	INSERM 446	INSERM Montpellier(Roux)			smooth	+	-	+	-	A+,M-		Tb-, Bm-	10+, 20+, 40nl		10+, 20+		100+			France	Europe (west)	3	5	3	13	1	1	3	3	7	43	43	8	6	4	7	6	3
2018Vergnaud#0489	BCCN#76-368	Human	Montpellier ,Hérault, France	B. melitensis bv2	W. Mediterranean	1976	51	123	96	INSERM 452	INSERM Montpellier(Roux)			smooth	+	-	+	-	A+,M-		Tb-, Bm-	10+, 20+, 40v		10+, 20+		100+			France	Europe (west)	3	5	3	13	1	1	3	3	7	43	43	8	6	4	8	7	6
2018Vergnaud#0490	BCCN#00-14	Human	Seine-et-Marne, France	B. melitensis bv3	E. Mediterranean	2000	42	218	116		CH Fontainebleau (Chabert)	CH Fontainebleau	Hemoculture	smooth	+	-	++	-	A+,M+		Tb-, Wb-, Iz+l, RC-	10+, 20v, 40-	10+, 20nl, 40v	10v, 20-	10+, 20+	100-	100-		France	Europe (west)	1	5	3	13	2	2	3	2	4	41	41	8	8	7	3	4	5
2018Vergnaud#0491	BCCN#00-5	Human	Navarre, Spain	B. melitensis bv3	E. Mediterranean	2000	42	218	116		Université de Navarre (Diaz)	Universite de Navarre	Hemoculture	smooth	+	-	++	-	A+,M+		Tb-, Wb-, Iz+, RC-	10+, 20nl, 40-	10+, 20+, 40nl	10-, 20-	10v, 20-	100-	100-		Spain	Europe (west)	1	5	3	13	2	2	3	2	4	41	41	8	5	8	3	5	7
2018Vergnaud#0492	BCCN#01-19	Human	Portugal	B. melitensis bv3	E. Mediterranean	2001	42	218	116	LCRV 00-6453	LCRV Alfort	CH 91		smooth	+	-	++	-	A+,M+		Tb-, Wb-, Iz+, Rc-	10+, 20nl, 40-	10+, 20+, 40v	10-, 20-	10+, 20nl	100-	100-		Portugal	Europe (west)	1	5	3	13	2	2	3	2	4	41	41	8	5	9	3	5	3
2018Vergnaud#0493	BCCN#01-20	Human	Portugal	B. melitensis bv3	E. Mediterranean	2001	42	218	116	LCRV 00-6305	LCRV Alfort	CH 93		smooth	+	-	++	-	A+,M+		Tb-, Wb-, Iz+, Rc-	10+, 20nl, 40v	10+, 20+, 40v	10v, 20-	10+, 20nl	100-	100-		Portugal	Europe (west)	1	5	3	13	2	2	3	2	4	41	41	8	5	7	3	6	4
2018Vergnaud#0494	BCCN#01-21	Human	France	B. melitensis bv3	E. Mediterranean	2001	42	218	116	LCRV 00-5498	LCRV Alfort	CH 93		smooth	+	-	++	-	A+,M+		Tb-, Wb-, Iz+, Rc-	10+, 20v, 40-	10+, 20+, 40v	10v, 20-	10+, 20nl	100-	100-		France	Europe (west)	1	5	3	13	2	2	3	2	4	41	41	8	5	7	3	6	4
2018Vergnaud#0495	BCCN#01-22	Human	Portugal	B. melitensis bv3	E. Mediterranean	2001	42	218	116	LCRV 00-4713/1	LCRV Alfort	CH 93		smooth	+	-	++	-	A+,M+		Tb-, Wb+l, Iz+, Rc-	10+, 20nl, 40v	10+, 20+, 40nl	10+, 20-	10+, 20+	100-	100-		Portugal	Europe (west)	1	5	3	13	2	2	3	2	4	41	41	8	5	7	3	6	4
2018Vergnaud#0496	BCCN#01-23	Human	Portugal	B. melitensis bv3	E. Mediterranean	2001	42	218	116	LCRV 00-4713/2	LCRV Alfort	CH 93		smooth	+	-	++	-	A+,M+		Tb-, Wb-, Iz+, Rc-	10+, 20nl, 40v	10+, 20+, 40v	10v, 20-	10+, 20+	100-	100-		Portugal	Europe (west)	1	5	3	13	2	2	3	2	4	41	41	8	5	7	3	6	4
2018Vergnaud#0497	BCCN#01-24	Human	France	B. melitensis bv3	E. Mediterranean	2001	42	218	116	LCRV 00-2077	LCRV Alfort	CH 47		smooth	+	-	++	-	A+,M+		Tb-, Wb-, Iz+, Rc-	10+, 20nl, 40-	10+, 20+, 40v	10-, 20-	10+, 20+	100-	100-		France	Europe (west)	1	5	3	13	2	2	3	2	4	41	41	8	4	7	3	4	5
2018Vergnaud#0498	BCCN#76-418	Ovine	Alpes-Maritimes, France	B. melitensis bv3	W. Mediterranean	1976	51	123	95	LPPRA 551-76R	LPPRA(Giauffret)	Lppra	Placenta	smooth	+	-	+	-	A+,M+		Tb-, Bm-	10+, 20nl, 40-		10+, 20+		100+			France	Europe (west)	3	5	3	13	1	1	3	3	7	49	48	8	7	5	6	7	3
2018Vergnaud#0499	BCCN#76-419	Human	Navarre, Spain	B. melitensis bv3	E. Mediterranean	1976	42	218	116	Pamplona 76	Universite de Navarre (Diaz)	Universite de Navarre		smooth	+	-	+	-	A+,M+		Tb-, Bm-	10+, 20nl, 40v		10v, 20-		100-			Spain	Europe (west)	1	5	3	13	2	2	3	2	4	41	41	8	6	7	3	4	7
2018Vergnaud#0500	BCCN#78-13	Caprine	Haute-Savoie, France	B. melitensis bv3	W. Mediterranean	1978	51	123	96	LVD74 791	LVD 74(Miege)	LVD 74	Aborted fetus, spleen	smooth	+	-	+	-	A+,M+		Tb-, Bm-	10+, 20+, 40nl		10+, 20+		100+		glu2,ala2,asp2,arg1,orn1,cit1,lys1,ara1,gal1,rib1,xyl1,ery2	France	Europe (west)	3	5	3	13	1	1	3	3	7	43	43	8	6	6	11	8	3
2018Vergnaud#0501	BCCN#78-14	Caprine	Haute-Savoie, France	B. melitensis bv3	W. Mediterranean	1978	51	123	96	LVD74 446	LVD 74(Miege)	LVD 74	Aborted fetus, spleen	smooth	+	-	+	-	A+,M+		Tb-, Bm-	10+, 20+, 40nl		10+, 20+		100+		glu2,ala2,asp2,arg1,orn1,cit1,lys1,ara1,gal1,rib1,xyl1,ery2	France	Europe (west)	3	5	3	13	1	1	3	3	7	43	43	8	6	6	11	10	3
2018Vergnaud#0502	BCCN#78-64	Ovine	Alpes-Maritimes, France	B. melitensis bv3	W. Mediterranean	1978	51	123	96	LPPRA 424/78	LPPRA(Sanchis)	Lppra	Aborted fetus,rennet bag	smooth	+	-	+	-	A+,M+		Tb-, Bm-	10+, 20+, 40+		10+, 20+		100+			France	Europe (west)	3	5	3	13	1	1	3	3	7	43	43	8	5	4	7	7	3
2018Vergnaud#0503	BCCN#78-65	Ovine	Alpes-Maritimes, France	B. melitensis bv3	W. Mediterranean	1978	51	123	96	LPPRA 323/78N	LPPRA(Sanchiz)	Lppra		smooth	+	-	+	-	A+,M+		Tb-, Bm-	10+, 20+, 40+		10+, 20+		100+			France	Europe (west)	3	5	3	13	1	1	3	3	7	43	43	8	5	5	12	4	5
2018Vergnaud#0504	BCCN#78-66	Ovine	Alpes-Maritimes, France	B. melitensis bv3	W. Mediterranean	1978	51	123	96	LPPRA 323/78B	LPPRA(Sanchiz)	Lppra		smooth	+	-	+	-	A+,M+		Tb-, Bm-	10+, 20+, 40+		10+, 20+		100+			France	Europe (west)	3	5	3	13	1	1	3	3	7	43	43	8	5	5	13	4	6
2018Vergnaud#0505	BCCN#78-83	Human	Hérault, France	B. melitensis bv3	W. Mediterranean	1978	51	123	96	INSERM 486	INSERM Montpellier(Roux)			smooth	+	-	+	-	A+,M+		Tb-, Bm-	10+, 20+, 40+		10+, 20+		100+			France	Europe (west)	3	5	3	13	1	1	3	3	7	43	43	8	6	4	5	5	5
2018Vergnaud#0506	BCCN#79-134	Ovine	Haute-Vienne, France	B. melitensis bv3	W. Mediterranean	1979	51	123	95	LVD87 62730	LVD 87(Nicolas)	LVD 87		smooth	+	-	+	-	A+,M+		Tb-, Bm+l, Bk+	10+, 20+, 40nl		10+, 20+		100+			France	Europe (west)	3	5	3	13	1	1	3	3	7	49	48	8	10	5	6	7	3
2018Vergnaud#0507	BCCN#79-47	Ovine	Alpes-Maritimes, France	B. melitensis bv3	W. Mediterranean	1979	51	123	96	LPPRA 1443-78	LPPRA(Sanchis)	Lppra		smooth	+	-	+	-	A+,M+		Tb-, Bm-, Bk+	10+, 20+, 40+		10+, 20+		100+			France	Europe (west)	3	5	3	13	1	1	3	3	7	43	43	8	8	4	10	11	3
2018Vergnaud#0508	BCCN#80-165	Human	Vendome ,Indre-et-Loire, France	B. melitensis bv3	W. Mediterranean	1980	51	123	96	CH37 "6H35290"	CH Tours(Darchy)	CH Tours	Hemoculture	smooth	+	-	+	-	A+,M+		Tb-, Bm-, Bk-	10+, 20nl, 40v		10+, 20+		100+			France	Europe (west)	3	5	3	13	1	1	3	3	7	43	43	8	8	4	4	9	3
2018Vergnaud#0509	BCCN#80-289	Ovine	Hautes-Alpes, France	B. melitensis bv3	W. Mediterranean	1980	51	123	96		LVD 05(Sarrazin)	LVD 05		smooth	+	-	+	-	A+,M+		Tb-, Bm-, Bk+	10+, 20nl, 40v		10+, 20+		100+			France	Europe (west)	3	5	3	13	1	1	3	3	7	43	43	8	6	6	9	6	3
2018Vergnaud#0510	BCCN#80-291	Ovine	Gap ,Hautes-Alpes, France	B. melitensis bv3	W. Mediterranean	1980	51	123	96		LVD 05(Sarrazin)	LVD 05		smooth	+	-	+	-	A+,M+		Tb-, Bm-, Bk+	10+, 20nl, 40v		10+, 20+		100+			France	Europe (west)	3	5	3	13	1	1	3	3	7	43	43	8	5	6	9	6	3
2018Vergnaud#0511	BCCN#80-371	Cattle	Savoie, France	B. melitensis bv3	W. Mediterranean	1980	51	122	207	LVD73 373	LVD 73(Montagut)	LVD 73		smooth	+	-	+	-	A+,M+		Tb-, Bm-, Bk+	10nl, 20v, 40-		10+, 20+		100+			France	Europe (west)	3	5	3	13	1	1	3	3	6	43	43	8	6	6	8	13	3
2018Vergnaud#0512	BCCN#80-376	Cattle	Savoie, France	B. melitensis bv3	W. Mediterranean	1980	51	122	207	LVD73 436	LVD 73(Montagut)	LVD 73		smooth	+	-	+	-	A+,M+		Tb-, Bm-, Bk+	10nl, 20v, 40-		10+, 20+		100+			France	Europe (west)	3	5	3	13	1	1	3	3	6	43	43	8	6	6	8	13	3
2018Vergnaud#0513	BCCN#80-377	Ovine	Savoie, France	B. melitensis bv3	W. Mediterranean	1980	51	123	96	LVD73 400	LVD 73(Montagut)	LVD 73		smooth	+	-	+	-	A+,M+		Tb-, Bk+	10nl, 20-, 40-		10+, 20+		100+			France	Europe (west)	3	5	3	13	1	1	3	3	7	43	43	8	7	5	10	7	3
2018Vergnaud#0514	BCCN#80-40	Ovine	Corse, France	B. melitensis bv3	W. Mediterranean	1980	51	122	207	LPPRA 1431-79	LPPRA(Sanchis)	Lppra		smooth	+	-	+	-	A+,M+		Tb-, Bm-, Bk+	10+, 20+, 40v		10+, 20+		100+			France	Europe (west)	3	5	3	13	1	1	3	3	6	43	43	8	7	5	8	10	3
2018Vergnaud#0515	BCCN#81-100	Ovine	Aime ,Savoie, France	B. melitensis bv3	W. Mediterranean	1981	51	123	96	LVD73 0-488	LVD 73(Montagut)	LVD 73		smooth	+	-	+	-	A+,M+		Tb-, Bm-, Bk+	10+, 20+, 40v		10+, 20+		100+			France	Europe (west)	3	5	3	13	1	1	3	3	7	43	43	8	8	5	9	4	3
2018Vergnaud#0516	BCCN#81-114	Ovine	Var, France	B. melitensis bv3	W. Mediterranean	1981	51	123	96	LPPRA 147-81/1	LPPRA(Sanchis)	Lppra		smooth	+	-	+	-	A+,M+		Tb-, Bm-, Bk+	10+, 20nl, 40v		10+, 20+		100+			France	Europe (west)	3	5	3	13	1	1	3	3	7	43	43	8	10	5	4	4	3
2018Vergnaud#0517	BCCN#81-130	Human	Dijon,Cote d'Or, France	B. melitensis bv3	W. Mediterranean	1981	51	123	96		CH Dijon (Gaillard)	CH Dijon	Hygroma, elbow	smooth	+	-	+	-	A+,M+		Tb-, Bm-, Bk+	10+, 20nl, 40-		10+, 20+		100+			France	Europe (west)	3	5	3	13	1	1	3	3	7	43	43	8	6	5	9	10	3
2018Vergnaud#0518	BCCN#81-44	Ovine	Hautes-Alpes, France	B. melitensis bv3	W. Mediterranean	1981	51	123	96		LVD 05(Sarrazin)	LVD 05		smooth	+	-	+	-	A+,M+		Tb-, Bm-, Bk+	10+, 20nl, 40v		10+, 20+		100+			France	Europe (west)	3	5	3	13	1	1	3	3	7	43	43	8	6	6	10	8	3
2018Vergnaud#0519	BCCN#82-102	Cattle	Les Chapelles ,Savoie, France	B. melitensis bv3	W. Mediterranean	1982	51	123	96	LVD73 2-310	LVD 73(Montagut)	LVD 73		smooth	+	-	+	-	A+,M+		Tb-, Wb-, Bk+l, RC-	10+, 20nl, 40-		10+, 20+		100+			France	Europe (west)	3	5	3	13	1	1	3	3	7	43	43	8	6	5	7	11	3
2018Vergnaud#0520	BCCN#82-103	Cattle	Les Chapelles ,Savoie, France	B. melitensis bv3	W. Mediterranean	1982	51	123	96	LVD73 2-342	LVD 73(Montagut)	LVD 73		smooth	+	-	+	-	A+,M+		Tb-, Wb+l, Bk+, RC-	10+, 20nl, 40-		10+, 20+		100+			France	Europe (west)	3	5	3	13	1	1	3	3	7	43	43	8	7	5	8	11	3
2018Vergnaud#0521	BCCN#82-104	Cattle	Beaufort ,Savoie, France	B. melitensis bv3	W. Mediterranean	1982	51	123	96	LVD73 2-356	LVD 73(Montagut)	LVD 73		smooth	+	-	+	-	A+,M+		Tb-, Wb+l, Bk+, RC-	10+, 20nl, 40-		10+, 20+		100+			France	Europe (west)	3	5	3	13	1	1	3	3	7	43	43	8	3	4	10	12	3
2018Vergnaud#0522	BCCN#82-140	Cattle	Thones ,Haute-Savoie, France	B. melitensis bv3	W. Mediterranean	1982	51	123	96	LVD74 11653	LVD 74(Miege)	LVD 74		smooth	+	-	+	-	A+,M+		Tb-, Wb-, Bk+l, RC-	10+, 20nl, 40-		10+, 20+		100+			France	Europe (west)	3	5	3	13	1	1	3	3	7	43	43	8	5	6	12	5	3
2018Vergnaud#0523	BCCN#82-3	Ovine	Bourg d'Oisans ,Isère, France	B. melitensis bv3	W. Mediterranean	1982	51	123	96	LVD38 22074	LVD 38(Turquand)	LVD 38	Placenta	smooth	+	-	+	-	A+,M+		Tb-, Bm+l, Bk+		10+, 20+, 40+		10+, 20+		100+		France	Europe (west)	3	5	3	13	1	1	3	3	7	43	43	8	9	4	5	12	3
2018Vergnaud#0524	BCCN#82-48	Human	Toulouse ,Haute-Garonne, France	B. melitensis bv3	W. Mediterranean	1982	51	123	95	CH31 E 3348	CH Toulouse(Marty)	CH Toulouse	Hemoculture	smooth	+	-	+	-	A+,M+		Tb-, Bm-, Bk+	10+, 20+, 40v		10+, 20+		100+			France	Europe (west)	3	5	3	13	1	1	3	3	7	49	48	8	8	5	9	10	3
2018Vergnaud#0525	BCCN#02-17	Human	Mongolia	B. melitensis bv1	E. Mediterranean	2002	42	218	116	00/5368-1998-2	LCRV Alfort	LCRV Alfort		smooth	+	-	+	-	A-,M+		Tb-, Wb-, Iz+l, RC-	10+, 20nl, 40v	10+, 20+, 40v	10+, 20+	10+, 20+	100ln	100+		Mongolia	Asia	1	5	3	13	2	2	3	2	4	41	41	8	6	4	3	7	7
2018Vergnaud#0526	BCCN#00-1	Human	Navarre, Spain	B. melitensis bv3	E. Mediterranean	2000	42	218	116	AL-23628/99	Université de Navarre (Diaz)	Universite de Navarre	Hemoculture	smooth	+	-	++	-	A+,M+		Tb-, Wb-, Iz+, RC-	10+, 20nl, 40v	10+, 20+, 40nl	10-, 20-	10nl, 20nl	100-	100-		Spain	Europe (west)	1	5	3	13	2	2	3	2	4	41	41	8	5	7	3	6	5
2018Vergnaud#0527	BCCN#78-59	Caprine	Isère, France	B. melitensis bv3	W. Mediterranean	1978	51	123	96		LVD 38(Turquand)	LVD 38		smooth	+	-	+	-	A+,M+		Tb-, Bm-	10+, 20nl, 40v		10+, 20+		100+			France	Europe (west)	3	5	3	13	1	1	3	3	7	43	43	8	8	5	9	5	3
2018Vergnaud#0528	BCCN#79-133	Ovine	Haute-Vienne, France	B. melitensis bv3	W. Mediterranean	1979	51	123	95	LVD87 60534	LVD 87(Nicolas)	LVD 87		smooth	+	-	+	-	A+,M+		Tb-, Bm+l, Bk+	10+, 20+, 40nl		10+, 20+		100+			France	Europe (west)	3	5	3	13	1	1	3	3	7	49	48	8	10	8	14	7	3
2018Vergnaud#0529	BCCN#82-97	Cattle	Tessens ,Savoie, France	B. melitensis bv3	W. Mediterranean	1982	51	123	96	LVD73 2-246	LVD 73(Montagut)	LVD 73		smooth	+	-	+	-	A+,M+		Tb-, Bm-, Bk+l, RC-	10+, 20nl, 40v		10+, 20+		100+			France	Europe (west)	3	5	3	13	1	1	3	3	7	43	43	8	7	5	7	11	3
2018Vergnaud#0530	BCCN#82-99	Ovine	Puy-Saint-Vincent ,Hautes-Alpes, France	B. melitensis bv3	W. Mediterranean	1982	51	123	96	LVD05	LVD 05(Sarrazin)	LVD 05		smooth	+	-	+	-	A+,M+		Tb-, Wb-, Bk+l, RC-	10+, 20nl, 40-		10+, 20+		100+			France	Europe (west)	3	5	3	13	1	1	3	3	7	43	43	8	8	4	5	11	3
2018Vergnaud#0531	BCCN#83-1	Cattle	Thones ,Haute-Savoie, France	B. melitensis bv3	W. Mediterranean	1983	51	123	96	LVD74 13696	LVD 74(Miege)	LVD 74	Placenta	smooth	+	-	+	-	A+,M+		Tb-, Wb-, Bk+l, RC-	10+, 20v, 40-	10+, 20+, 40v	10+, 20+	10+, 20+	100v	100+		France	Europe (west)	3	5	3	13	1	1	3	3	7	43	43	8	7	5	7	5	3
2018Vergnaud#0532	BCCN#83-12	Cattle	Sousville ,Isère, France	B. melitensis bv3	W. Mediterranean	1983	51	123	96	LVD38 24080	LVD 38(Turquand)	LVD 38	Vaginal swab	smooth	+	-	+	-	A+,M+		Tb-, Wb-, Bk+, RC-	10+, 20-, 40-		10+, 20+		100+			France	Europe (west)	3	5	3	13	1	1	3	3	7	43	43	8	8	6	10	8	3
2018Vergnaud#0533	BCCN#83-139	Cattle	Indre, France	B. melitensis bv3	W. Mediterranean	1983	51	123	95	LCRV 3258	LCRV Alfort	LVD 36	Placenta	smooth	+	-	+	-	A+,M+		Tb-, Wb-, Bk+, RC-	10+, 20v, 40-		10+, 20+		100+		glu3,ala2,asp2,arg1,orn1,cit1,lys1,ara1,gal1,rib1,xyl1,ery2	France	Europe (west)	3	5	3	13	1	1	3	3	7	49	48	8	11	5	7	8	3
2018Vergnaud#0534	BCCN#83-143	Ovine	Greece	B. melitensis bv3	E. Mediterranean	1983	43	210	125	Thessalonique 4	Yantzis	Yantzis	Aborted fetus, stomach liquid	smooth	+	-	+	-	A+,M+		Tb-, Wb-, Bk+, RC-	10+, 20+, 40nl		10+, 20+		100v			Greece	Europe (west)	1	5	3	13	3	2	3	2	4	41	41	8	7	4	8	5	3
2018Vergnaud#0535	BCCN#83-144	Ovine	Greece	B. melitensis bv3	E. Mediterranean	1983	43	210	125	Thessalonique 5	Yantzis	Yantzis	Aborted fetus, stomach liquid	smooth	+	-	+	-	A+,M+		Tb-, Wb-, Bk+, RC-	10+, 20+, 40nl		10+, 20+		100v			Greece	Europe (west)	1	5	3	13	3	2	3	2	4	41	41	8	6	4	3	6	8
2018Vergnaud#0536	BCCN#83-191	Caprine	Greece	B. melitensis bv3	E. Mediterranean	1983	43	209	104	Thessalonique 55	Yantzis	Yantzis	Aborted fetus, stomach liquid	smooth	+	-	+	-	A+,M+		Tb-, Wb-, Bk+, RC-	10+, 20+, 40nl		10+, 20+		100v			Greece	Europe (west)	1	5	3	13	3	2	3	2	5	36	36	8	5	4	3	7	6
2018Vergnaud#0537	BCCN#83-201	Human	Spain	B. melitensis bv3	E. Mediterranean	1983	42	218	116	Valladolid 5	Abad Fernandez	Abad Fernandez	Hemoculture	smooth	+	-	++	-	A+,M+		Tb-, Wb-, Bk+, RC-	10+, 20+, 40v		10v, 20-		100-			Spain	Europe (west)	1	5	3	13	2	2	3	2	4	41	41	8	6	7	3	6	5
2018Vergnaud#0538	BCCN#83-202	Human	Spain	B. melitensis bv3	E. Mediterranean	1983	42	218	116	Valladolid 6	Abad Fernandez	Abad Fernandez	Hemoculture	smooth	+	-	++	-	A+,M+		Tb-, Wb-, Bk+, RC-	10+, 20+, 40v		10v, 20-		100-			Spain	Europe (west)	1	5	3	13	2	2	3	2	4	41	41	8	6	7	3	6	5
2018Vergnaud#0539	BCCN#83-203	Human	Spain	B. melitensis bv3	E. Mediterranean	1983	42	218	116	Valladolid 7	Abad Fernandez	Abad Fernandez	Hemoculture	smooth	+	-	++	-	A+,M+		Tb-, Wb-, Bk+, RC-	10+, 20+, 40v		10v, 20-		100-			Spain	Europe (west)	1	5	3	13	2	2	3	2	4	41	41	8	6	7	3	6	5
2018Vergnaud#0540	BCCN#83-207	Human	Spain	B. melitensis bv3	E. Mediterranean	1983	42	218	116	Valladolid 11	Abad Fernandez	Abad Fernandez	Hemoculture	smooth	+	-	++	-	A+,M+		Tb-, Wb-, BK+, RC-	10+, 20+, 40v		10v, 20-		100-			Spain	Europe (west)	1	5	3	13	2	2	3	2	4	41	41	8	6	9	3	4	5
2018Vergnaud#0541	BCCN#83-217	Cattle	Thones ,Haute-Savoie, France	B. melitensis bv3	W. Mediterranean	1983	51	123	96	LVD74 11217	LVD 74(Miege)	LVD 74	Placenta	smooth	+	-	+	-	A+,M+		Tb-, Wb-, Bk+, RC-	10+, 20-, 40-	10+, 20+, 40nl	10+, 20+	10+, 20+	100v	100+		France	Europe (west)	3	5	3	13	1	1	3	3	7	43	43	8	6	5	8	7	3
2018Vergnaud#0542	BCCN#83-22	Human	France	B. melitensis bv3	W. Mediterranean	1983	51	122	207	LCRV 1081	LCRV Alfort	LVD 26	Hemoculture	smooth	+	-	+	-	A+,M+		Tb-, Wb-, Bk+, RC-	10+, 20+, 40-		10+, 20+		100+			France	Europe (west)	3	5	3	13	1	1	3	3	6	43	43	8	6	4	9	7	3
2018Vergnaud#0543	BCCN#83-23	Ovine	Upaix ,Hautes-Alpes, France	B. melitensis bv3	W. Mediterranean	1983	51	123	96		LVD 05 (Sarrazin)	LVD 05	Placenta	smooth	+	-	+	-	A+,M+		Tb-, Wb-, Bk+, RC-	10+, 20nl, 40-		10+, 20+		100+			France	Europe (west)	3	5	3	13	1	1	3	3	7	43	43	8	9	5	14	4	3
2018Vergnaud#0544	BCCN#74-246	Human	Maine-et-Loire, France	B. melitensis bv2	W. Mediterranean	1974	51	123	96	LVD49 C45				smooth	+	-	+	-	A+,M-		Tb-	10+, 20+, 40-	10+, 20+, 40nl	10+, 20nl	10+, 20+	200nl	200+	glu2,ala2,asp2,arg1,orn1,cit1,lys1,ara1,gal1,rib1,xyl1,ery2	France	Europe (west)	3	5	3	13	1	1	3	3	7	43	43	8	8	5	8	7	3
2018Vergnaud#0545	BCCN#00-10	Human	Gironde, France	B. melitensis bv3	E. Mediterranean	2000	42	190	180		CH Pessac	CH Pessac	Hemoculture	smooth	+	-	++	-	A+,M+		Tb-, Wb-, Iz+l, RC-	10+, 20nl, 40v	10+, 20+, 40v	10-, 20-	10+, 20+	100-	100-		France	Europe (west)	1	5	3	13	2	2	3	2	5	41	41	8	4	7	3	11	5
2018Vergnaud#0546	BCCN#00-11	Cattle	Navarre, Spain	B. melitensis bv3	E. Mediterranean	2000	42	218	116	NAU8	Université de Navarre (Diaz)	Universite de Navarre		smooth	+	+	+	+	A+,M-		Tb+, Wb+, Iz+, RC-		10+, 20v, 40-		10+, 20+		100+		Spain	Europe (west)	1	5	3	13	2	2	3	2	4	41	41	8	6	7	3	7	6
2018Vergnaud#0547	BCCN#00-4	Human	Portugal	B. melitensis bv3	E. Mediterranean	2000	42	218	116		CH Versailles (Ghnassia)	CH Versailles	Hemoculture	smooth	+	-	++	-	A+,M+		Tb-, Wb-, Iz+, RC-	10+, 20v, 40-	10+, 20nl, 40v	10v, 20-	10nl, 20v	100-	100-		Portugal	Europe (west)	1	5	3	13	2	2	3	2	4	41	41	8	4	6	3	4	5
2018Vergnaud#0548	BCCN#78-149	Human	Ansouis ,Vaucluse, France	B. melitensis bv3	W. Mediterranean	1978	51	123	96		CH Aix-en-Provence(Chardon)	CH Aix-En-Provence	Hemoculture	smooth	+	-	+	-	A+,M+		Tb-, Bm-	10+, 20+, 40+		10+, 20+		100+			France	Europe (west)	3	5	3	13	1	1	3	3	7	43	43	8	7	5	11	7	3
2018Vergnaud#0549	BCCN#83-24	Ovine	Chateauroux ,Hautes-Alpes, France	B. melitensis bv3	W. Mediterranean	1983	51	123	96		LVD 05(Sarrazin)	LVD 05	Placenta	smooth	+	-	+	-	A+,M+		Tb-, Wb-, Bk+, RC-	10+, 20nl, 40-		10+, 20+		100+			France	Europe (west)	3	5	3	13	1	1	3	3	7	43	43	8	6	5	4	9	3
2018Vergnaud#0550	BCCN#83-25	Ovine	Freissinieres ,Hautes-Alpes, France	B. melitensis bv3	W. Mediterranean	1983	51	123	96		LVD 05(Sarrazin)	LVD 05	Placenta	smooth	+	-	+	-	A+,M+		Tb-, Wb-, Bk+, RC-	10+, 20nl, 40-		10+, 20+		100+			France	Europe (west)	3	5	3	13	1	1	3	3	7	43	43	8	6	5	4	9	3
2018Vergnaud#0551	BCCN#83-26	Ovine	Rambaud ,Hautes-Alpes, France	B. melitensis bv3	W. Mediterranean	1983	51	123	96		LVD 05(Sarrazin)	LVD 05	Placenta	smooth	+	-	+	-	A+,M+		Tb-, Wb-, Bk+, RC-	10+, 20nl, 40-		10+, 20+		100+			France	Europe (west)	3	5	3	13	1	1	3	3	7	43	43	8	5	5	8	6	3
2018Vergnaud#0552	BCCN#83-3	Ovine	Saint-Offenge Dessous ,Savoie, France	B. melitensis bv3	W. Mediterranean	1983	51	123	95	LVD73 2400	LVD 73(Montagut)	LVD 73	Placenta	smooth	+	-	+	-	A+,M+		Tb-, Wb-, Bk+, RC-	10+, 20-, 40-		10+, 20+		100+			France	Europe (west)	3	5	3	13	1	1	3	3	7	49	48	8	6	5	9	4	3
2018Vergnaud#0553	BCCN#83-30	Caprine	Montaimont ,Savoie, France	B. melitensis bv3	W. Mediterranean	1983	51	123	96	LVD73 3-63	LVD 73(Montagut)	LVD 73	Placenta	smooth	+	-	+	-	A+,M+		Tb-, Wb-, Bk+, RC-	10+, 20nl, 40-		10+, 20+		100+			France	Europe (west)	3	5	3	13	1	1	3	3	7	43	43	8	8	6	4	5	3
2018Vergnaud#0554	BCCN#83-32	Human	Bastia ,Haute-Corse, France	B. melitensis bv3	W. Mediterranean	1983	51	122	207		CH Versailles(Kwantes)	CH Versailles	Hemoculture	smooth	+	-	+	-	A+,M+		Tb-, Wb-, Bk+, RC-	10+, 20v, 40-		10+, 20+		100v			France	Europe (west)	3	5	3	13	1	1	3	3	6	43	43	8	8	5	5	10	3
2018Vergnaud#0555	BCCN#83-4b	Cattle	Vimines ,Savoie, France	B. melitensis bv3	W. Mediterranean	1983	51	123	96	LVD73 2-441 83-4M3	LVD 73(Montagut)	LVD 73	Placenta	smooth	+	-	+	-	A+,M+		Tb-, Wb-, Bk+, RC-	10+, 20v, 40-		10+, 20+		100+			France	Europe (west)	3	5	3	13	1	1	3	3	7	43	43	8	7	5	7	5	3
2018Vergnaud#0556	BCCN#84-5	Cattle	Corse-du-Sud, France	B. melitensis bv3	W. Mediterranean	1984	51	123	95	LCRV 1799	LCRV Alfort	LVD 20	Aborted fetus	smooth	+	-	+	-	A+,M+		Tb-, Wb-, Bk+, RC-	10+, 20v, 40-	10+, 20+, 40+	10+, 20+	10+, 20+	100+	100+		France	Europe (west)	3	5	3	13	1	1	3	3	7	49	48	8	6	5	8	4	3
2018Vergnaud#0557	BCCN#85-1	Cattle	Hautes-Pyrénées,France	B. melitensis bv3	W. Mediterranean	1985	51	123	95	LCRV 374	LCRV Alfort	LVD 65	Aborted fetus	smooth	+	-	+	-	A+,M+		Tb-, Wb-, Bk+, RC-	10+, 20nl, 40v	10+, 20+, 40+	10+, 20+	10+, 20+	100nl	100+		France	Europe (west)	3	5	3	13	1	1	3	3	7	49	48	8	7	5	8	10	3
2018Vergnaud#0558	BCCN#85-11	Ovine	Charente, France	B. melitensis bv3	W. Mediterranean	1985	51	123	95	LCRV 1856	LCRV Alfort	LVD 16	Aborted fetus	smooth	+	-	+	-	A+,M+		Tb-, Wb-, Bk+, RC-	10+, 20nl, 40-	10+, 20+, 40+	10+, 20+	10+, 20+	100+	100+		France	Europe (west)	3	5	3	13	1	1	3	3	7	49	48	8	12	5	10	10	3
2018Vergnaud#0559	BCCN#85-15	Cattle	Hautes-Alpes, France	B. melitensis bv3	W. Mediterranean	1985	51	123	96	LCRV 2428/1	LCRV Alfort	LVD 05		smooth	+	-	+	-	A+,M+		Tb-, Wb-, Bk+, RC-	10+, 20v, 40-	10+, 20+, 40+	10+, 20+	10+, 20+	100+	100+		France	Europe (west)	3	5	3	13	1	1	3	3	7	43	43	8	8	4	10	10	3
2018Vergnaud#0560	BCCN#85-16	Cattle	Hautes-Alpes, France	B. melitensis bv3	W. Mediterranean	1985	51	123	96	LCRV 2428/2	LCRV Alfort	LVD 05		smooth	+	-	+	-	A+,M+		Tb-, Wb-, Bk+, RC-	10nl, 20v, 40-	10+, 20+, 40nl	10+, 20+	10+, 20+	100+	100+		France	Europe (west)	3	5	3	13	1	1	3	3	7	43	43	8	8	4	10	10	3
2018Vergnaud#0561	BCCN#85-19	Ovine	Chalet,Massiac ,Cantal, France	B. melitensis bv3	W. Mediterranean	1985	51	123	96		LVD 15(Montagut)	LVD 15	Placenta	smooth	+	-	+	-	A+,M+		Tb-, Wb-, Bk+, RC-	10+, 20v, 40-	10+, 20+, 40nl	10+, 20+	10+, 20+	100-	100+		France	Europe (west)	3	5	3	13	1	1	3	3	7	43	43	8	5	7	5	9	3
2018Vergnaud#0562	BCCN#85-30	Cattle	Valbonnais ,Isère, France	B. melitensis bv3	W. Mediterranean	1985	51	123	96		LVD 38(Turquand)	LVD 38	Placenta	smooth	+	-	+	-	A+,M+		Tb-, Wb-, Bk+, RC-	10+, 20v, 40-	10+, 20+, 40nl	10+, 20+	10+, 20+	100+	100+		France	Europe (west)	3	5	3	13	1	1	3	3	7	43	43	8	8	4	7	6	3
2018Vergnaud#0563	BCCN#81-122	Ovine	Corse, France	B. melitensis bv3	W. Mediterranean	1981	51	122	307	LPPRA 478-81	LPPRA(Sanchis)	Lppra		smooth	+	-	+	-	A+,M+		Tb-, Bm-, Bk+	10+, 20nl, 40v		10+, 20+		100+			France	Europe (west)	3	5	3	13	1	1	3	3	6	49	48	8	8	5	9	5	3
2018Vergnaud#0564	BCCN#81-123	Ovine	Vaucluse, France	B. melitensis bv3	W. Mediterranean	1981	51	123	96	LPPRA 481-81/1	LPPRA(Sanchis)	Lppra		smooth	+	-	+	-	A+,M+		Tb-, Bm-, Bk+	10+, 20nl, 40v		10+, 20+		100+			France	Europe (west)	3	5	3	13	1	1	3	3	7	43	43	8	9	5	11	5	3
2018Vergnaud#0565	BCCN#83-192	Caprine	Greece	B. melitensis bv3	E. Mediterranean	1983	43	209	104	Thessalonique 56	Yantzis	Yantzis	Placenta	smooth	+	-	+	-	A+,M+		Tb-, Wb-, Bk+, RC-	10+, 20+, 40nl		10+, 20+		100v			Greece	Europe (west)	1	5	3	13	3	2	3	2	5	36	36	8	5	4	3	7	6
2018Vergnaud#0566	BCCN#85-35	Cattle	St Georges d'Esperanche ,Isère, France	B. melitensis bv3	W. Mediterranean	1985	51	123	96	LVD38 16839	LVD 38(Turquand)	LVD 38	Vaginal swab	smooth	+	-	+	-	A+,M+		Tb-, Wb-, Bk+, RC-	10nl, 20v, 40-	10+, 20+, 40nl	10+, 20nl	10+, 20+	100v	100+		France	Europe (west)	3	5	3	13	1	1	3	3	7	43	43	8	8	4	7	6	3
2018Vergnaud#0567	BCCN#85-4	Cattle	Loiret, France	B. melitensis bv3	W. Mediterranean	1985	51	123	96	LCRV 1017/2	LCRV Alfort	LVD 45	Vaginal swab	smooth	+	-	+	-	A+,M+		Tb-, Wb-, Bk+, RC-	10+, 20v, 40v	10+, 20+, 40+	10+, 20nl	10+, 20+	100nl	100+		France	Europe (west)	3	5	3	13	1	1	3	3	7	43	43	8	5	5	8	8	3
2018Vergnaud#0568	BCCN#86-9	Human	France	B. melitensis bv3	E. Mediterranean	1986	43	210	125	LCRV 1224	LCRV Alfort	CH Cochin Paris	Hemoculture	smooth	+	-	+	-	A+,M+		Tb-, Wb-, Bk+l, RC-	10+, 20nl, 40v	10+, 20+, 40+	10+, 20+	10+, 20+	100+	100+		France	Europe (west)	1	5	3	13	3	2	3	2	4	41	41	8	4	4	3	4	5
2018Vergnaud#0569	BCCN#87-39	Human	Vienne, France	B. melitensis bv3	W. Mediterranean	1987	51	123	95		CH J.Bernard Poitiers (Grignon)	CH Poitiers		smooth	+	-	+	-	A+,M+		Tb-, Wb-, Iz+, RC-	10+, 20nl, 40v	10+, 20+, 40+	10+, 20nl	10+, 20+	100+	100+		France	Europe (west)	3	5	3	13	1	1	3	3	7	49	48	8	6	5	11	9	3
2018Vergnaud#0570	BCCN#87-44	Ovine	Hautes-Alpes, France	B. melitensis bv3	W. Mediterranean	1987	51	123	96	LCRV 4242	LCRV Alfort	LVD 05		smooth	+	-	+	-	A+,M+		Tb-, Wb-, Iz+, RC-	10nl, 20v, 40-	10+, 20+, 40nl	10+, 20+	10+, 20+	100+	100+		France	Europe (west)	3	5	3	13	1	1	3	3	7	43	43	8	5	5	6	6	3
2018Vergnaud#0571	BCCN#87-49	Ovine	Hérault, France	B. melitensis bv3	W. Mediterranean	1987	51	123	96	LCRV 6326	LCRV Alfort	LVD 34		smooth	+	-	+	-	A+,M+		Tb-, Wb-, Iz+l, RC-	10nl, 20nl, 40v	10+, 20+, 40nl	10+, 20+	10+, 20+	100+	100+		France	Europe (west)	3	5	3	13	1	1	3	3	7	43	43	8	8	5	8	11	3
2018Vergnaud#0572	BCCN#87-51	Ovine	Murcie ,Spain	B. melitensis bv3	E. Mediterranean	1987	42	218	116	LCRV 6332/2	LCRV Alfort			smooth	+	-	+	-	A+,M+		Tb-, Wb-, Iz+, RC-	10+, 20+, 40v	10+, 20+, 40+	10-, 20-	10+, 20+	100-	100+		Spain	Europe (west)	1	5	3	13	2	2	3	2	4	41	41	8	9	4	3	6	3
2018Vergnaud#0573	BCCN#87-53	Ovine	Murcie ,Spain	B. melitensis bv3	E. Mediterranean	1987	42	218	116	LCRV 6332/4	LCRV Alfort			smooth	+	-	+	-	A+,M+		Tb-, Wb-, Iz+, RC-	10+, 20+, 40v	10+, 20+, 40+	10-, 20-	10+, 20+	100-	100+		Spain	Europe (west)	1	5	3	13	2	2	3	2	4	41	41	8	7	7	3	7	6
2018Vergnaud#0574	BCCN#87-6	Cattle	Saint Jean d'Arves ,Savoie, France	B. melitensis bv3	W. Mediterranean	1987	51	123	96	LCRV 11943(A227)	LCRV Alfort	LVD 73		smooth	+	-	+	-	A+,M+		Tb-, Wb-, Iz+, RC-	10nl, 20v, 40-	10+, 20+, 40nl	10+, 20+	10+, 20+	100+	100+		France	Europe (west)	3	5	3	13	1	1	3	3	7	43	43	8	8	6	4	5	3
2018Vergnaud#0575	BCCN#87-7	Cattle	Saint Jean d'Arves ,Savoie, France	B. melitensis bv3	W. Mediterranean	1987	51	123	96	LCRV 11943(A266)	LCRV Alfort	LVD 73		smooth	+	-	+	-	A+,M+		Tb-, Wb-, Iz+, RC-	10nl, 20v, 40v	10+, 20+, 40nl	10+, 20+	10+, 20+	100+	100+		France	Europe (west)	3	5	3	13	1	1	3	3	7	43	43	8	8	6	9	5	3
2018Vergnaud#0576	BCCN#87-75	Cattle	Cervieres ,Hautes-Alpes, France	B. melitensis bv3	W. Mediterranean	1987	136	113	305	LCRV 8656	LCRV Alfort	LVD 05		smooth	+	-	+	-	A+,M+		Tb-, Wb-, Iz+, RC-	10nl, 20v, 40v	10+, 20+, 40nl	10+, 20+	10+, 20+	100+	100+		France	Europe (west)	1	5	3	13	1	1	1	3	7	9	9	8	8	4	10	4	4
2018Vergnaud#0577	BCCN#89-27	Caprine	Vaucluse, France	B. melitensis bv3	W. Mediterranean	1989	125	125	304	LCRV 1436	LCRV Alfort	LVD 84	Aborted fetus	smooth	+	-	+	-	A+,M+,R-		Tb-, Wb-, Iz+, RC-	10nl, 20v, 40-	10+, 20+, 40v	10+, 20+	10+, 20+	100+	100+		France	Europe (west)	1	5	3	13	1	1	3	3	8	9	9	8	8	5	6	6	4
2018Vergnaud#0578	BCCN#89-30	Ovine	Hautes-Pyrénées, France	B. melitensis bv3	E. Mediterranean	1989	149	179	281	LCRV 1805	LCRV Alfort	LVD 65	Aborted fetus	smooth	+	-	+	-	A+,M+,R-		Tb-, Wb-, Iz+, RC-	10nl, 20v, 40-	10+, 20+, 40nl	10+, 20+	10+, 20+	100+	100+		France	Europe (west)	1	5	3	13	1	2	2	2	6	49	48	8	9	5	6	4	5
2018Vergnaud#0579	BCCN#90-153	Cattle	Salonique ,Greece	B. melitensis bv3	E. Mediterranean	1990	84	201	282	LCRV 4021/43	LCRV Alfort	Fac De Medecine Veterinaire Salonique(Bourdji-Hatjopoulou)	Milk	smooth	+	-	+	-	A+,M+,R-		Tb-, Wb-, Iz+l, RC-	10+, 20nl, 40v	10+, 20+, 40nl	10+, 20+	10+, 20+	100+	100+		Greece	Europe (west)	1	5	3	13	1	2	3	2	6	9	9	8	9	4	11	4	5
2018Vergnaud#0580	BCCN#90-160	Cattle	Salonique ,Greece	B. melitensis bv3	E. Mediterranean	1990	43	210	125	LCRV 4021/53	LCRV Alfort	Fac De Medecine Veterinaire Salonique(Bourdji-Hatjopoulou)	Milk	smooth	+	-	+	-	A+,M+,R-		Tb-, Wb-, Iz+l, RC-	10+, 20nl, 40v	10+, 20+, 40nl	10+, 20+	10+, 20+	100nl	100+		Greece	Europe (west)	1	5	3	13	3	2	3	2	4	41	41	8	6	4	3	8	8
2018Vergnaud#0581	BCCN#90-166	Ovine	Pyrénées-Orientales, France	B. melitensis bv3	E. Mediterranean	1990	84	201	282	LCRV 5975/I	LCRV Alfort	LVD 66	Submaxillary lymph nodes	smooth	+	-	+	-	A+,M+,R-		Tb-, Wb-, Iz+l, RC-	10+, 20nl, 40-	10+, 20nl, 40v	10+, 20+	10+, 20+	100+	100+		France	Europe (west)	1	5	3	13	1	2	3	2	6	9	9	8	7	5	9	5	5
2018Vergnaud#0582	BCCN#90-26	Human	Algeria	B. melitensis bv3	W. Mediterranean	1990	51	123	94	LCRV 11818/4	LCRV Alfort		Hemoculture	smooth	+	-	+	-	A+,M+,R-		Tb-, Wb+l, Iz+, RC-	10nl, 20v, 40-	10+, 20+, 40v	10+, 20+	10+, 20+	100+	100+		Algeria	Africa (north)	3	5	3	13	1	1	3	3	7	45	45	8	6	2	7	4	3
2018Vergnaud#0583	BCCN#90-30	Caprine	Algeria	B. melitensis bv3	W. Mediterranean	1990	51	123	94	LCRV 11820/5	LCRV Alfort			smooth	+	-	+	-	A+,M+,R-		Tb-, Wb+l, Iz+, RC-	10nl, 20v, 40-	10+, 20nl, 40v	10+, 20+	10+, 20+	100+	100+		Algeria	Africa (north)	3	5	3	13	1	1	3	3	7	45	45	8	6	2	7	4	3
2018Vergnaud#0584	BCCN#90-31	Ovine	Vaucluse, France	B. melitensis bv3	W. Mediterranean	1990	51	122	207	LCRV 11821	LCRV Alfort	LVD 84	Aborted fetus, stomach liquid and brain	smooth	+	-	+	-	A+,M+,R-		Tb-, Wb+l, Iz+, RC-	10+, 20nl, 40v	10+, 20nl, 40nl	10+, 20+	10+, 20+	100+	100+		France	Europe (west)	3	5	3	13	1	1	3	3	6	43	43	8	6	5	9	21	3
2018Vergnaud#0585	BCCN#90-33	Cattle	Hautes-Pyrénées, France	B. melitensis bv3	W. Mediterranean	1990	51	123	95	LCRV 12437	LCRV Alfort	LVD 65	Placenta	smooth	+	-	+	-	A+,M+,R-		Tb-, Wb+l, Iz+, RC-	10+, 20nl, 40v	10+, 20nl, 40nl	10+, 20+	10+, 20+	100+	100+		France	Europe (west)	3	5	3	13	1	1	3	3	7	49	48	8	7	5	10	8	3
2018Vergnaud#0586	BCCN#90-36	Ovine	Alpes-de-Haute-Provence, France	B. melitensis bv3	W. Mediterranean	1990	51	123	96	LCRV 13499	LCRV Alfort	LVD 04	Aborted fetus	smooth	+	-	+	-	A+,M+,R-		Tb-, Wb+l, Iz+, RC-	10+, 20nl, 40v	10+, 20+, 40nl	10+, 20+	10+, 20+	100+	100+		France	Europe (west)	3	5	3	13	1	1	3	3	7	43	43	8	7	6	5	5	3
2018Vergnaud#0587	BCCN#90-37	Human	Val-de-Marne, France	B. melitensis bv3	E. Mediterranean	1990	43	210	125	LCRV 13652	LCRV Alfort	CH Creteil Paris	Hemoculture	smooth	+	-	+	-	A+,M+,R-		Tb-, Wb+l, Iz+, RC-	10+, 20+, 40nl	10+, 20+, 40nl	10+, 20+	10+, 20+	100+	100+		France	Europe (west)	1	5	3	13	3	2	3	2	4	41	41	8	5	4	8	5	3
2018Vergnaud#0588	BCCN#90-44	Cattle	Hautes-Alpes, France	B. melitensis bv3	W. Mediterranean	1990	51	123	96	LCRV 145	LCRV Alfort	LVD 05		smooth	+	-	+	-	A+,M+,R-		Tb-, Wb+l, Iz+, RC-	10+, 20nl, 40v	10+, 20+, 40nl	10+, 20+	10+, 20+	100+	100+		France	Europe (west)	3	5	3	13	1	1	3	3	7	43	43	8	6	5	7	11	3
2018Vergnaud#0589	BCCN#90-9	Ovine	Saragosse, Spain	B. melitensis bv3	E. Mediterranean	1990	42	218	116	Saragosse C91	Blasco	Blasco		smooth	+	-	++	-	A+,M+,R-		Tb-, Wb-, Iz+, RC-	10+, 20nl, 40v	10+, 20nl, 40v	10-, 20-	10+, 20+	100-	100+		Spain	Europe (west)	1	5	3	13	2	2	3	2	4	41	41	8	5	6	3	4	5
2018Vergnaud#0590	BCCN#90-94	Cattle	Isère, France	B. melitensis bv3	W. Mediterranean	1990	51	123	96	LCRV 2964	LCRV Alfort	LVD 38	Placenta	smooth	+	-	+	-	A+,M+,R-		Tb-, Wb-, Iz+, RC-	10+, 20nl, 40-	10+, 20+, 40v	10+, 20+	10+, 20+	100+	100+		France	Europe (west)	3	5	3	13	1	1	3	3	7	43	43	8	9	4	9	10	3
2018Vergnaud#0591	BCCN#90-95	Caprine	Hautes-Alpes, France	B. melitensis bv3	W. Mediterranean	1990	51	123	96	LCRV 3010/9265	LCRV Alfort	LVD 05		smooth	+	-	+	-	A+,M+,R-		Tb-, Wb+l, Iz+, RC-	10+, 20nl, 40-	10+, 20+, 40nl	10+, 20+	10+, 20+	100+	100+		France	Europe (west)	3	5	3	13	1	1	3	3	7	43	43	8	5	5	8	7	3
2018Vergnaud#0592	BCCN#91-102	Cattle	Salonique ,Greece	B. melitensis bv3	E. Mediterranean	1991	43	210	125	LCRV 9871/K27	LCRV Alfort	Fac De Medecine Veterinaire Salonique(Bourdji-Hatjopoulou)	Milk	smooth	+	-	+	-	A+,M+		Tb-, Wb-, Iz+, RC-	10+, 20nl, 40v	10+, 20+, 40+	10+, 20nl	10+, 20+	100v	100+		Greece	Europe (west)	1	5	3	13	3	2	3	2	4	41	41	8	7	4	3	6	5
2018Vergnaud#0593	BCCN#91-13	Human	Paris, France	B. melitensis bv3	W. Mediterranean	1991	51	126	91	LCRV 10937	LCRV Alfort	CH Bichat Paris	Hemoculture	smooth	+	-	+	-	A+,M+		Tb-, Wb-, Iz+, RC-	10v, 20v, 40-	10nl, 20v, 40v	10+, 20+	10+, 20+	100+	100+		France	Europe (west)	3	5	3	13	1	1	3	3	8	43	43	8	6	4	10	8	3
2018Vergnaud#0594	BCCN#91-151	Ovine	Salonique ,Greece	B. melitensis bv3	E. Mediterranean	1991	43	210	125	LCRV 9872/59	LCRV Alfort	Fac De Medecine Veterinaire Salonique(Bourdji-Hatjopoulou)	Milk	smooth	+	-	+	-	A+,M+		Tb-, Wb-, Iz+, RC-	10nl, 20nl, 40v	10+, 20nl, 40nl	10+, 20+	10+, 20+	100+	100+		Greece	Europe (west)	1	5	3	13	3	2	3	2	4	41	41	8	7	4	10	6	3
2018Vergnaud#0595	BCCN#84-4	Human	Spain	B. melitensis bv3	E. Mediterranean	1984	43	210	292		CH Pitie-Salpetriere Paris(Sednaoui)	CH Pitie-Salpetriere Paris	Hemoculture	smooth	+	-	++	-	A+,M+		Tb-, Wb-, Bk+, RC-	10+, 20nl, 40v		10nl, 20-		100-			Spain	Europe (west)	1	5	3	13	3	2	3	2	4	9	9	8	4	4	3	5	5
2018Vergnaud#0596	BCCN#85-13	Human	Clamart ,Paris, France	B. melitensis bv3	E. Mediterranean	1985	42	218	116		CH Antoine Beclere Clamart(Guibert)	CH Antoine Beclerc Clamart		smooth	+	-	++	-	A+,M+		Tb-, Wb-, Bk+, RC-	10+, 20nl, 40v	10+, 20+, 40+	10-, 20-	10+, 20+	100-	100+	glu2,ala2,asp2,arg1,orn1,cit1,lys1,ara1,gal1,rib1,xyl1,ery2	France	Europe (west)	1	5	3	13	2	2	3	2	4	41	41	8	6	7	3	4	5
2018Vergnaud#0597	BCCN#91-153	Ovine	Vaucluse, France	B. melitensis bv3	W. Mediterranean	1991	51	123	96	LCRV 14929	LCRV Alfort	LVD 84	Aborted fetus	smooth	+	-	+	-	A+,M+		Tb-, Wb-, Iz+, RC-	10nl, 20v, 40-	10+, 20nl, 40v	10+, 20+	10+, 20+	100+	100+		France	Europe (west)	3	5	3	13	1	1	3	3	7	43	43	8	9	4	11	11	3
2018Vergnaud#0598	BCCN#91-186	Caprine	Alpes-Maritimes, France	B. melitensis bv3	W. Mediterranean	1991	51	126	91	LCRV 3390	LCRV Alfort	LVD 06	Retro mammary lymph nodes	smooth	+	-	+	-	A+,M+		Tb-, Wb+l, Iz+, RC-	10+, 20v, 40-	10+, 20+, 40nl	10+, 20+	10+, 20+	100+	100+		France	Europe (west)	3	5	3	13	1	1	3	3	8	43	43	8	6	5	9	10	3
2018Vergnaud#0599	BCCN#91-188	Cattle	Hautes-Alpes, France	B. melitensis bv3	W. Mediterranean	1991	51	123	96	LCRV 4859/449	LCRV Alfort	LVD 05	Placenta	smooth	+	-	+	-	A+,M+		Tb-, Wb+l, Iz+, RC-	10+, 20v, 40-	10+, 20+, 40v	10+, 20+	10+, 20+	100+	100+		France	Europe (west)	3	5	3	13	1	1	3	3	7	43	43	8	5	6	3	9	3
2018Vergnaud#0600	BCCN#91-189	Cattle	Hautes-Alpes, France	B. melitensis bv3	W. Mediterranean	1991	51	123	96	LCRV 4859/506361	LCRV Alfort	LVD 05	Placenta	smooth	+	-	+	-	A+,M+		Tb-, Wb+l, Iz+, RC-	10+, 20v, 40-	10+, 20+, 40nl	10+, 20+	10+, 20+	100+	100+		France	Europe (west)	3	5	3	13	1	1	3	3	7	43	43	8	5	6	11	8	3
2018Vergnaud#0601	BCCN#91-197	Cattle	Hautes-Alpes, France	B. melitensis bv3	W. Mediterranean	1991	51	122	207	LCRV 6713	LCRV Alfort	LVD 05	Placenta	smooth	+	-	+	-	A+,M+		Tb-, Wb+l, Iz+, RC-	10+, 20v, 40-	10+, 20+, 40v	10+, 20+	10+, 20+	100+	100+		France	Europe (west)	3	5	3	13	1	1	3	3	6	43	43	8	6	6	10	9	3
2018Vergnaud#0602	BCCN#91-219	Ovine	Teruel, Spain	B. melitensis bv3	E. Mediterranean	1991	42	218	116	Saragosse 4c	Blasco	Blasco		smooth	+	-	++	-	A+,M+		Tb-, Wb-, Iz+, RC-	10+, 20nl, 40v	10+, 20+, 40nl	10-, 20-	10+, 20+	100-	100+		Spain	Europe (west)	1	5	3	13	2	2	3	2	4	41	41	8	6	7	3	4	5
2018Vergnaud#0603	BCCN#91-253	Cattle	Savoie, France	B. melitensis bv3	W. Mediterranean	1991	51	123	95	LCRV 9258	LCRV Alfort	LVD 73		smooth	+	-	+	-	A+,M+		Tb-, Wb+l, Iz+, RC-	10nl, 20v, 40-	10+, 20nl, 40nl	10+, 20+	10+, 20+	100+	100+		France	Europe (west)	3	5	3	13	1	1	3	3	7	49	48	8	6	5	12	5	3
2018Vergnaud#0604	BCCN#91-254	Human	Paris, France	B. melitensis bv3	W. Mediterranean	1991	51	123	94	LCRV 10893	LCRV Alfort	CH Bichat Paris		smooth	+	-	+	-	A+,M+		Tb-, Wb+l, Iz+, RC-	10nl, 20-, 40-	10+, 20nl, 40v	10+, 20+	10+, 20+	100+	100+		France	Europe (west)	3	5	3	13	1	1	3	3	7	45	45	8	6	2	7	4	3
2018Vergnaud#0605	BCCN#91-9	Cattle	Hautes-Alpes, France	B. melitensis bv3	W. Mediterranean	1991	51	123	96	LCRV 10068/4	LCRV Alfort	LVD 05	Placenta	smooth	+	-	+	-	A+,M+		Tb-, Wb-, Iz+, RC-	10nl, 20v, 40-	10+, 20nl, 40v	10+, 20+	10+, 20+	100+	100+		France	Europe (west)	3	5	3	13	1	1	3	3	7	43	43	8	5	6	11	8	3
2018Vergnaud#0606	BCCN#92-103	Ovine	Aveyron, France	B. melitensis bv3	W. Mediterranean	1992	51	123	96	LCRV 6805	LCRV Alfort	LVD 12	Placenta	smooth	+	-	+	-	A+,M+		Tb-, Wb-, Iz+, RC-	10nl, 20v, 40v	10+, 20+, 40nl	10+, 20nl	10+, 20+	100nl	100+		France	Europe (west)	3	5	3	13	1	1	3	3	7	43	43	8	6	4	10	6	3
2018Vergnaud#0607	BCCN#92-118	Human	Sfax ,Tunisia	B. melitensis bv3	W. Mediterranean	1992	51	123	94	Sfax HA 53/92	CH Sfax (Hammami)	CH Sfax Sud Tunisia		smooth	+	-	+	-	A+,M+		Tb-, Wb-, Iz+, RC-	10nl, 20v, 40-	10+, 20+, 40v	10+, 20+	10+, 20+	100+	100+		Tunisia	Africa (north)	3	5	3	13	1	1	3	3	7	45	45	8	7	2	12	4	3
2018Vergnaud#0608	BCCN#92-120	Human	Sfax ,Tunisia	B. melitensis bv3	W. Mediterranean	1992	51	123	94	Sfax HA 67/92	CH Sfax (Hammami)	CH Sfax Sud Tunisia		smooth	+	-	+	-	A+,M+		Tb-, Wb-, Iz+, RC-	10nl, 20v, 40-	10+, 20+, 40v	10+, 20+	10+, 20+	100+	100+		Tunisia	Africa (north)	3	5	3	13	1	1	3	3	7	45	45	8	5	2	7	4	3
2018Vergnaud#0609	BCCN#92-121	Human	Sfax ,Tunisia	B. melitensis bv3	W. Mediterranean	1992	51	123	94	Sfax HA 68/92	CH Sfax (Hammami)	CH Sfax Sud Tunisia		smooth	+	-	+	-	A+,M+		Tb-, Wb-, Iz+, RC-	10nl, 20v, 40-	10+, 20+, 40v	10+, 20+	10+, 20+	100+	100+		Tunisia	Africa (north)	3	5	3	13	1	1	3	3	7	45	45	8	6	2	5	4	3
2018Vergnaud#0610	BCCN#92-122	Human	Portugal	B. melitensis bv3	E. Mediterranean	1992	42	218	116		CH Versailles (Beria)	CH Versailles	Vertebral abscess	smooth	+	-	++	-	A+,M+		Tb-, Wb-, Iz+l, RC-	10+, 20nl, 40v	10+, 20+, 40nl	10-, 20-	10+, 20+	100-	100+		Portugal	Europe (west)	1	5	3	13	2	2	3	2	4	41	41	8	5	7	3	5	4
2018Vergnaud#0611	BCCN#92-41	Human	Moselle, France	B. melitensis bv3	W. Mediterranean	1992	51	126	91		CH Metz-Thionville(Roos)	CH Metz-Thionville	Hemoculture	smooth	+	-	+	-	A+,M+		Tb-, Wb-, Iz+, RC-	10v, 20-, 40-	10+, 20v, 40-	10+, 20+	10+, 20+	100+	100+		France	Europe (west)	3	5	3	13	1	1	3	3	8	43	43	8	5	8	10	5	3
2018Vergnaud#0612	BCCN#92-44	Human	Sfax ,Tunisia	B. melitensis bv3	W. Mediterranean	1992	51	123	96	Sfax HA 892/90	Institut Pasteur Paris (Grimont)	CH Sfax Sud Tunisia	Paravertebral abscess pus	smooth	+	-	+	-	A+,M+		Tb-, Wb-, Iz+, RC-	10v, 20-, 40-	10+, 20nl, 40v	10+, 20+	10+, 20+	100+	100+		Tunisia	Africa (north)	3	5	3	13	1	1	3	3	7	43	43	8	4	4	6	6	3
2018Vergnaud#0613	BCCN#92-45	Human	Sfax ,Tunisia	B. melitensis bv3	W. Mediterranean	1992	51	123	96	Sfax HA 983/90	Institut Pasteur Paris ( Grimont)	CH Sfax Sud Tunisia	Hemoculture	smooth	+	-	+	-	A+,M+		Tb-, Wb-, Iz+, RC-	10v, 20-, 40-	10+, 20nl, 40-	10+, 20+	10+, 20+	100+	100+		Tunisia	Africa (north)	3	5	3	13	1	1	3	3	7	43	43	8	7	4	7	10	3
2018Vergnaud#0614	BCCN#92-46	Human	Sfax ,Tunisia	B. melitensis bv3	W. Mediterranean	1992	51	124	92	Sfax HA 1190/90	Institut Pasteur Paris ( Grimont)	CH Sfax Sud Tunisia	Hemoculture	smooth	+	-	+	-	A+,M+		Tb-, Wb-, Iz+, RC-	10v, 20-, 40-	10+, 20v, 40-	10+, 20+	10+, 20+	100+	100+		Tunisia	Africa (north)	3	5	3	13	1	1	3	3	9	43	43	8	6	5	3	5	3
2018Vergnaud#0615	BCCN#93-17	Human	Vienne, France	B. melitensis bv3	E. Mediterranean	1993	42	218	116		CH Poitiers (Grollier)	CH Poitiers	Hemoculture	smooth	+	-	++	-	A+,M+		Tb-, Wb-, Iz+, RC-	10nl, 20v, 40-	10+, 20+, 40nl	10-, 20-	10+, 20+	100-	100nl		France	Europe (west)	1	5	3	13	2	2	3	2	4	41	41	8	7	6	3	4	5
2018Vergnaud#0616	BCCN#93-42	Human	France	B. melitensis bv3	W. Mediterranean	1993	51	123	96		CH Toulouse (Lareng)	CH Toulouse	Hemoculture	smooth	+	-	+	-	A+,M+		Tb-, Wb-, Iz+, RC-	10+, 20-, 40-	10+, 20+, 40v	10nl, 20nl	10+, 20+	100v	100+		France	Europe (west)	3	5	3	13	1	1	3	3	7	43	43	8	9	5	6	6	3
2018Vergnaud#0617	BCCN#91-99	Cattle	Salonique ,Greece	B. melitensis bv3	E. Mediterranean	1991	43	209	104	LCRV 9871/K21	LCRV Alfort	Fac De Medecine Veterinaire Salonique(Bourdji-Hatjopoulou)	Milk	smooth	+	-	+	-	A+,M+		Tb-, Wb-, Iz+, RC-	10+, 20nl, 40v	10+, 20+, 40nl	10+, 20nl	10+, 20+	100nl	100+		Greece	Europe (west)	1	5	3	13	3	2	3	2	5	36	36	8	5	4	3	6	6
2018Vergnaud#0618	BCCN#92-43	Human	Sfax ,Tunisia	B. melitensis bv3	W. Mediterranean	1992	51	123	96	Sfax HA 1114/89	Institut Pasteur, Paris( Grimont)	CH Sfax Sud Tunisia	Hemoculture	smooth	+	-	+	-	A+,M+		Tb-, Wb-, Iz+, RC-	10v, 20-, 40-	10+, 20v, 40-	10+, 20+	10+, 20+	100+	100+		Tunisia	Africa (north)	3	5	3	13	1	1	3	3	7	43	43	8	6	4	7	10	3
2018Vergnaud#0619	BCCN#93-16	Human	Tunisia	B. melitensis bv3	W. Mediterranean	1993	51	124	92		Faculte de Medecine de Sousse, Tunisia(Boukadida)	Faculte de Medecine Sousse, Tunisia	Hip puncture fluid	smooth	+	-	+	-	A+,M+		Tb-, Wb-, Iz+, RC-	10v, 20-, 40-	10nl, 20nl, 40-	10+, 20nl	10+, 20+	100v	100+		Tunisia	Africa (north)	3	5	3	13	1	1	3	3	9	43	43	8	4	5	3	6	3
2018Vergnaud#0620	BCCN#93-50	Human	Tunisia	B. melitensis bv3	W. Mediterranean	1993	51	124	92	B1	Faculte de Medecine, Sousse , Tunisia(Boukadida)	Faculte de Medecine Sousse, Tunisia	Hemoculture	smooth	+	-	+	-	A+,M+		Tb-, Wb-, Iz+, RC-	10v, 20-, 40-	10+, 20nl, 40v	10nl, 20v	10+, 20+	100v	100+		Tunisia	Africa (north)	3	5	3	13	1	1	3	3	9	43	43	8	7	4	3	7	3
2018Vergnaud#0621	BCCN#93-51	Human	Tunisia	B. melitensis bv3	W. Mediterranean	1993	51	124	92	B2	Faculte de Medecine, Sousse , Tunisia(Boukadida)	Faculte de Medecine Sousse, Tunisia	Hemoculture	smooth	+	-	+	-	A+,M+		Tb-, Wb-, Iz+, RC-	10v, 20-, 40-	10+, 20nl, 40v	10nl, 20v	10+, 20+	100v	100+		Tunisia	Africa (north)	3	5	3	13	1	1	3	3	9	43	43	8	7	4	3	8	3
2018Vergnaud#0622	BCCN#93-55	Human	Hautes-Alpes, France	B. melitensis bv3	W. Mediterranean	1993	51	123	96		CH Briancon(Burnichon)	CH Briancon		smooth	+	-	+	-	A+,M+		Tb-, Wb-, Iz+, RC-	10v, 20v, 40-	10+, 20+, 40nl	10nl, 20v	10+, 20+	100v	100+		France	Europe (west)	3	5	3	13	1	1	3	3	7	43	43	8	7	5	8	5	3
2018Vergnaud#0623	BCCN#93-56	Human	Marte Tolosanne ,Haute-Garonne, France	B. melitensis bv3	W. Mediterranean	1993	51	123	95	CH31 57265	CH Purpan Toulouse(Prere) mais isolee par CH St Gaudens	CH Saint Gaudens	Hemoculture	smooth	+	-	+	-	A+,M+		Tb-, Wb-, Iz+, RC-	10v, 20v, 40-	10+, 20+, 40nl	10nl, 20v	10+, 20+	100v	100+		France	Europe (west)	3	5	3	13	1	1	3	3	7	49	48	8	7	5	10	7	3
2018Vergnaud#0624	BCCN#93-58	Cattle	Vaucluse, France	B. melitensis bv3	W. Mediterranean	1993	51	123	96	LCRV 2872/1	LCRV Alfort	LVD 84	Lymph nodes	smooth	+	-	+	-	A+,M+		Tb-, Wb-, Iz+, RC-	10nl, 20v, 40-	10+, 20+, 40nl	10+, 20v	10+, 20+	100v	100+		France	Europe (west)	3	5	3	13	1	1	3	3	7	43	43	8	7	4	9	9	3
2018Vergnaud#0625	BCCN#93-59	Cattle	Vaucluse, France	B. melitensis bv3	W. Mediterranean	1993	51	123	96	LCRV 2872/2	LCRV Alfort	LVD 84	Lymph nodes	smooth	+	-	+	-	A+,M+		Tb-, Wb-, Iz+, RC-	10nl, 20v, 40-	10+, 20+, 40nl	10+, 20v	10+, 20+	100v	100+		France	Europe (west)	3	5	3	13	1	1	3	3	7	43	43	8	7	4	9	9	3
2018Vergnaud#0626	BCCN#93-98	Cattle	Pyrénées Espagnoles, Spain	B. melitensis bv3	E. Mediterranean	1993	42	218	116	Saragosse 711	Blasco	Blasco		smooth	+	-	++	-	A+,M+		Tb-, Wb-, Iz+, RC-	10+, 20nl, 40v	10+, 20+, 40nl	10-, 20-	10+, 20v	100-	100-		Spain	Europe (west)	1	5	3	13	2	2	3	2	4	41	41	8	6	7	3	4	6
2018Vergnaud#0627	BCCN#93-99	Human	Ille-et-Vilaine, France	B. melitensis bv3	E. Mediterranean	1993	42	218	116	CH35 3670AE	CH Rennes Hopital-Sud (Gougeon-Jolivet)	CH Rennes	Hemoculture	smooth	+	-	++	-	A+,M+		Tb-, Wb-, Iz+, RC-	10nl, 20nl, 40v	10+, 20+, 40nl	10-, 20-	10+, 20nl	100-	100v		France	Europe (west)	1	5	3	13	2	2	3	2	4	41	41	8	4	6	3	8	6
2018Vergnaud#0628	BCCN#94-17	Cattle	Aveyron, France	B. melitensis bv3	W. Mediterranean	1994	51	123	96	LVD12 2564	LCRV Alfort	LCRV Alfort	Mucus	smooth	+	-	+	-	A+,M+		Tb-, Wb-, Iz+, RC-	10+, 20nl, 40-	10+, 20+, 40nl	10+, 20+	10+, 20+	100+	100+		France	Europe (west)	3	5	3	13	1	1	3	3	7	43	43	8	5	3	7	4	3
2018Vergnaud#0629	BCCN#94-33	Human	Rhone, France	B. melitensis bv3	W. Mediterranean	1994	51	123	96	CH69 9418-4318	CH Lyon-Sud	CH Lyon-Sud	Hemoculture	smooth	+	-	+	-	A+,M+		Tb-, Wb-, Iz+, RC-	10nl, 20v, 40-	10+, 20nl, 40v	10+, 20nl	10+, 20+	100nl	100+		France	Europe (west)	3	5	3	13	1	1	3	3	7	43	43	8	6	6	5	6	3
2018Vergnaud#0630	BCCN#94-4	Human	Tunisia	B. melitensis bv3	W. Mediterranean	1994	51	124	92		Faculte de Medecine Sousse,Tunisia (Boukadida)	Faculte de Medecine Sousse, Tunisia	Cardiac valve	smooth	+	-	+	-	A+,M+		Tb-, Wb-, Iz+, RC-	10v, 20-, 40-	10+, 20v, 40-	10+, 20+	10+, 20+	100nl	100+		Tunisia	Africa (north)	3	5	3	13	1	1	3	3	9	43	43	8	7	4	3	7	3
2018Vergnaud#0631	BCCN#94-69	Human	Turkey	B. melitensis bv3	E. Mediterranean	1994	42	218	116		CHU Nancy (Lion)	CH Mont St Martin	Hemoculture	smooth	+	-	++	-	A+,M+		Tb-, Wb-, Iz+, RC-	10nl, 20v, 40-	10+, 20nl, 40-	10-, 20-	10+, 20+	100-	100v		Turkey	Middle-East	1	5	3	13	2	2	3	2	4	41	41	8	6	6	3	6	7
2018Vergnaud#0632	BCCN#95-20	Human	Haute-Garonne, France	B. melitensis bv3	W. Mediterranean	1995	51	123	96	CH31 95E06103	CH Toulouse Rangueil(Chabanon)	CH Toulouse	Hemoculture	smooth	+	-	+	-	A+,M+		Tb-, Wb-, Iz+, RC-	10+, 20v, 40-	10+, 20+, 40nl	10+, 20v	10+, 20+	100v	100+		France	Europe (west)	3	5	3	13	1	1	3	3	7	43	43	8	9	5	6	6	3
2018Vergnaud#0633	BCCN#95-21	Cattle	La Tourrette ,Loire, France	B. melitensis bv3	W. Mediterranean	1995	51	123	96	LVD63 PP1198	LVD 63 (Reynaud)	LVD 63		smooth	+		+	-	A+,M+		Tb-, Wb-, Iz+, RC-	10+, 20v, 40-	10+, 20+, 40nl	10+, 20nl	10+, 20+	100nl	100+		France	Europe (west)	3	5	3	13	1	1	3	3	7	43	43	8	6	5	6	9	3
2018Vergnaud#0634	BCCN#96-124	Cattle	Indre, France	B. melitensis bv3	W. Mediterranean	1996	51	123	95	LCRV 96/6031	LCRV Alfort	LVD 36	Placenta	smooth	+	-	+	-	A+,M+		Tb-, Wb+l, Iz+, RC-	10+, 20v, 40-	10+, 20+, 40v	10+, 20v	10+, 20+	100v	100+		France	Europe (west)	3	5	3	13	1	1	3	3	7	49	48	8	10	5	10	7	3
2018Vergnaud#0635	BCCN#96-125	Human	Hérault, France	B. melitensis bv3	W. Mediterranean	1996	51	123	95	CH34 37410	CH Montpellier (Perez)	CH Montpellier	Liver (abscess)	smooth	+	-	+	-	A+,M+		Tb-, Wb+l, Iz+, RC-	10+, 20v, 40-	10+, 20+, 40v	10nl, 20-	10+, 20+	100-	100+		France	Europe (west)	3	5	3	13	1	1	3	3	7	49	48	8	8	5	6	7	3
2018Vergnaud#0636	BCCN#96-13	Human	Portugal	B. melitensis bv3	E. Mediterranean	1996	42	218	116	CH86 14608	CH Poitiers (Burucoa)	CH Poitiers	Hemoculture	smooth	+	-	++	-	A+,M+		Tb-, Wb-, Iz+, RC-	10+, 20nl, 40v	10+, 20+, 40nl	10+, 20-	10+, 20+	100-	100v		Portugal	Europe (west)	1	5	3	13	2	2	3	2	4	41	41	8	5	7	3	4	5
2018Vergnaud#0637	BCCN#96-14	Human	Portugal	B. melitensis bv3	E. Mediterranean	1996	42	218	116	CH86 147707	CH Poitiers (Burucoa)	CH Poitiers	Hemoculture	smooth	+	-	++	-	A+,M+		Tb-, Wb-, Iz+, RC-	10+, 20nl, 40v	10+, 20+, 40nl	10v, 20-	10+, 20+	100-	100v		Portugal	Europe (west)	1	5	3	13	2	2	3	2	4	41	41	8	5	7	3	4	5
2018Vergnaud#0638	BCCN#96-150	Human	Algeria	B. melitensis bv3	W. Mediterranean	1996	51	123	94	4488/93	Institut Pasteur, Alger (Ouar)	Institut Pasteur, Alger		smooth	+	-	+	-	A+,M+		Tb-, Wb+l, Iz+, RC-	10+, 20v, 40-	10+, 20nl, 40-	10+, 20+	10+, 20+	100nl	100+		Algeria	Africa (north)	3	5	3	13	1	1	3	3	7	45	45	8	7	2	9	4	3
2018Vergnaud#0639	BCCN#96-151	Human	Algeria	B. melitensis bv3	W. Mediterranean	1996	51	124	92	5612/92	Institut Pasteur, Alger (Ouar)	Institut Pasteur, Alger		smooth	+	-	+	-	A+,M+		Tb-, Wb+l, Iz+, RC-	10+, 20v, 40-	10+, 20v, 40-	10nl, 20nl	10+, 20+	100v	100+		Algeria	Africa (north)	3	5	3	13	1	1	3	3	9	43	43	8	5	5	3	7	3
2018Vergnaud#0640	BCCN#96-153	Human	Algeria	B. melitensis bv3	W. Mediterranean	1996	51	124	92	6236/92	Institut Pasteur, Alger (Ouar)	Institut Pasteur, Alger		smooth	+	-	+	-	A+,M+		Tb-, Wb+l, Iz+, RC-	10v, 20-, 40-	10nl, 20-, 40-	10nl, 20v	10+, 20+	100v	100+		Algeria	Africa (north)	3	5	3	13	1	1	3	3	9	43	43	8	5	5	3	7	3
2018Vergnaud#0641	BCCN#96-165	Human	Pampelune, Spain	B. melitensis bv3	E. Mediterranean	1996	42	218	116	13036	Diaz, Pamplona	Universite de Navarre		smooth	+	-	++	-	A+,M+		Tb-, Wb-, Iz+, RC-	10+, 20nl, 40-	10+, 20+, 40v	10-, 20-	10+, 20nl	100-	100-		Spain	Europe (west)	1	5	3	13	2	2	3	2	4	41	41	8	6	7	3	5	5
2018Vergnaud#0642	BCCN#96-33	Human	Mougins ,Alpes-Maritimes, France	B. melitensis bv3	W. Mediterranean	1996	51	126	91		Laboratoire Hanss (Hanss)	Laboratoire Hanss, Mougins (06)	Hemoculture	smooth	+	-	+	-	A+,M+		Tb-, Wb+l, Iz+, RC-	10+, 20v, 40-	10+, 20nl, 40v	10+, 20+	10+, 20+	100+	100+		France	Europe (west)	3	5	3	13	1	1	3	3	8	43	43	8	7	5	3	6	3
2018Vergnaud#0643	BCCN#96-40	Human	France	B. melitensis bv3	W. Mediterranean	1996	51	123	94	CH 4388	CH pitie-salpetriere	CH Pitie-Salpetriere Paris	Thoracic aorta	smooth	+	-	+	-	A+,M+		Tb-, Wb-, Iz+, RC-		10+, 20v, 40-		10+, 20+		100+		France	Europe (west)	3	5	3	13	1	1	3	3	7	45	45	8	6	2	9	4	3
2018Vergnaud#0644	BCCN#96-42	Cattle	Sicile, Italy	B. melitensis bv3	W. Mediterranean	1996	49	112	87	A/2786	Institut Zooprofilactique de Sicile (Piraino)	Institut Zooprofilactique Expérimental de Sicile		smooth	+	-	+	-	A+,M+		Tb-, Wb-, Iz+, RC-		10+, 20nl, 40v		10+, 20+		100+		Italy	Europe (west)	3	6	3	14	1	1	3	3	7	43	43	8	5	6	3	8	3
2018Vergnaud#0645	BCCN#96-44	Caprine	Sicile, Italy	B. melitensis bv3	W. Mediterranean	1996	49	111	88	A/2922	Institut Zooprofilactique de Sicile (Piraino)	Institut Zooprofilactique Expérimental de Sicile		smooth	+	-	+	-	A+,M+		Tb-, Wb+l, Iz+, RC-		10+, 20nl, 40-		10+, 20+		100+		Italy	Europe (west)	3	6	3	14	1	1	3	3	8	45	45	8	5	4	8	7	3
2018Vergnaud#0646	BCCN#96-47	Cattle	Sicile, Italy	B. melitensis bv3	W. Mediterranean	1996	49	112	87	A/439	Institut Zooprofilactique de Sicile (Piraino)	Institut Zooprofilactique Expérimental de Sicile	Placenta	smooth	+	-	+	-	A+,M+		Tb-, Wb+l, Iz+, RC-		10+, 20nl, 40v		10+, 20+		100+		Italy	Europe (west)	3	6	3	14	1	1	3	3	7	43	43	8	8	5	7	6	3
2018Vergnaud#0647	BCCN#96-49	Cattle	Sicile, Italy	B. melitensis bv3	W. Mediterranean	1996	49	111	162	A/1525	Institut Zooprofilactique de Sicile (Piraino)	Institut Zooprofilactique Expérimental de Sicile		smooth	+	-	+	-	A+,M+		Tb-, Wb-, Iz+, RC-		10+, 20nl, 40v		10+, 20+		100+		Italy	Europe (west)	3	6	3	14	1	1	3	3	8	43	43	8	6	8	8	6	3
2018Vergnaud#0648	BCCN#96-64	Ovine	Sicile, Italy	B. melitensis bv3	W. Mediterranean	1996	51	123	96	A/2616	Institut Zooprofilactique Experimentalde Sicile (Piraino)	Institut Zooprofilactique Expérimental de Sicile	Brain	smooth	+	-	+	-	A+,M+		Tb-, Wb-, Iz+l, RC+l		10+, 20nl, 40v		10+, 20+		100+		Italy	Europe (west)	3	5	3	13	1	1	3	3	7	43	43	8	6	4	8	6	3
2018Vergnaud#0649	BCCN#96-65	Cattle and Ovine	Sicile, Italy	B. melitensis bv3	W. Mediterranean	1996	51	123	96	A/2611	Institut Zooprofilactique Experimentalde Sicile (Piraino)	Institut Zooprofilactique Expérimental de Sicile	Milk	smooth	+	-	+	-	A+,M+		Tb-, Wb+, Iz+, RC-		10+, 20nl, 40v		10+, 20+		100+		Italy	Europe (west)	3	5	3	13	1	1	3	3	7	43	43	8	5	6	6	6	3
2018Vergnaud#0650	BCCN#96-74	Ovine	Sicile, Italy	B. melitensis bv3	W. Mediterranean	1996	49	111	162	A/2850	Institut Zooprofilactique Experimentalde Sicile (Piraino)	Institut Zooprofilactique Expérimental de Sicile	Vagina	smooth	+	-	+	-	A+,M+		Tb-, Wb-, Iz+, RC-		10+, 20v, 40-		10+, 20+		100+		Italy	Europe (west)	3	6	3	14	1	1	3	3	8	43	43	8	7	7	10	7	3
2018Vergnaud#0651	BCCN#96-75	Cattle	Sicile, Italy	B. melitensis bv3	W. Mediterranean	1996	49	112	87	A/2840	Institut Zooprofilactique Experimentalde Sicile (Piraino)	Institut Zooprofilactique Expérimental de Sicile	Placenta	smooth	+	-	+	-	A+,M+		Tb-, Wb-, Iz+, RC-		10+, 20nl, 40-		10+, 20+		100+		Italy	Europe (west)	3	6	3	14	1	1	3	3	7	43	43	8	6	7	7	7	3
2018Vergnaud#0652	BCCN#96-84	Cattle	Sicile, Italy	B. melitensis bv3	W. Mediterranean	1996	49	112	87	A/49 CT	Institut Zooprofilactique Experimental de Sicile (Piraino)	Institut Zooprofilactique Expérimental de Sicile	Placenta	smooth	+	-	+	-	A+,M+		Tb-, Wb-, Iz+, RC-		10+, 20v, 40v		10+, 20+		100+		Italy	Europe (west)	3	6	3	14	1	1	3	3	7	43	43	8	7	4	7	5	3
2018Vergnaud#0653	BCCN#96-85	Ovine	Sicile, Italy	B. melitensis bv3	W. Mediterranean	1996	49	112	87	A/311	Institut Zooprofilactique Experimental de Sicile (Piraino)	Institut Zooprofilactique Expérimental de Sicile	Stomach	smooth	+	-	+	-	A+,M+		Tb-, Wb-, Iz+, RC-		10+, 20+, 40v		10+, 20+		100+		Italy	Europe (west)	3	6	3	14	1	1	3	3	7	43	43	8	5	6	10	6	3
2018Vergnaud#0654	BCCN#96-86	Cattle	Sicile, Italy	B. melitensis bv3	W. Mediterranean	1996	49	112	87	A/49 CT	Institut Zooprofilactique Experimental de Sicile (Piraino)	Institut Zooprofilactique Expérimental de Sicile		smooth	+	-	+	-	A+,M+		Tb-, Wb-, Iz+, RC-		10+, 20nl, 40-		10+, 20+		100+		Italy	Europe (west)	3	6	3	14	1	1	3	3	7	43	43	8	7	4	7	5	3
2018Vergnaud#0655	BCCN#96-87	Ovine	Sicile, Italy	B. melitensis bv3	W. Mediterranean	1996	88	120	154	A/60 CT	Institut Zooprofilactique Experimental de Sicile (Piraino)	Institut Zooprofilactique Expérimental de Sicile		smooth	+	-	+	-	A+,M+		Tb-, Wb-, Iz+, RC-		10+, 20nl, 40-		10+, 20+		100+		Italy	Europe (west)	3	6	3	13	1	1	3	3	7	43	43	8	6	4	10	6	3
2018Vergnaud#0656	BCCN#97-12	Cattle	Sicile, Italy	B. melitensis bv3	W. Mediterranean	1997	49	111	162	581CT	Institut Zooprofilactique Experimental de Sicile	Institut Zooprofilactique Expérimental de Sicile		smooth	+	-	+	-	A+,M+		Tb-, Wb+l, Iz+, RC-	10nl, 20-, 40-	10+, 20v, 40-	10+, 20+	10+, 20+	100+	100+		Italy	Europe (west)	3	6	3	14	1	1	3	3	8	43	43	8	9	5	11	5	3
2018Vergnaud#0657	BCCN#97-15	Ovine	Sicile, Italy	B. melitensis bv3	W. Mediterranean	1997	49	112	87	?CT	Institut Zooprofilactique Experimental de Sicile	Institut Zooprofilactique Expérimental de Sicile		smooth	+	-	+	-	A+,M+		Tb-, Wb+l, Iz+, RC-	10nl, 20-, 40-	10+, 20v, 40-	10+, 20+	10+, 20+	100+	100+		Italy	Europe (west)	3	6	3	14	1	1	3	3	7	43	43	8	9	6	7	5	3
2018Vergnaud#0658	BCCN#97-17	Ovine	Sicile, Italy	B. melitensis bv3	W. Mediterranean	1997	49	112	87	285-2	Institut Zooprofilactique Experimental de Sicile	Institut Zooprofilactique Expérimental de Sicile		smooth	+	-	+	-	A+,M+		Tb-, Wb+l, Iz+, RC-	10v, 20-, 40-	10v, 20-, 40-	10+, 20nl	10+, 20+	100nl	100+		Italy	Europe (west)	3	6	3	14	1	1	3	3	7	43	43	8	6	9	11	6	3
2018Vergnaud#0659	BCCN#97-18	Caprine	Sicile, Italy	B. melitensis bv3	W. Mediterranean	1997	49	111	162	242	Institut Zooprofilactique Experimental de Sicile	Institut Zooprofilactique Expérimental de Sicile		smooth	+	-	+	-	A+,M+		Tb-, Wb+l, Iz+, RC-	10nl, 20v, 40-	10+, 20nl, 40v	10+, 20nl	10+, 20+	100nl	100+		Italy	Europe (west)	3	6	3	14	1	1	3	3	8	43	43	8	6	9	12	9	3
2018Vergnaud#0660	BCCN#97-20	Ovine	Sicile, Italy	B. melitensis bv3	W. Mediterranean	1997	49	112	87	414	Institut Zooprofilactique Experimental de Sicile	Institut Zooprofilactique Expérimental de Sicile		smooth	+	-	+	-	A+,M+		Tb-, Wb+l, Iz+, RC-	10nl, 20v, 40-	10+, 20nl, 40v	10+, 20nl	10+, 20+	100nl	100+		Italy	Europe (west)	3	6	3	14	1	1	3	3	7	43	43	8	10	6	13	5	3
2018Vergnaud#0661	BCCN#97-33	Ovine	Sicile, Italy	B. melitensis bv3	W. Mediterranean	1997	49	111	162	388	Institut Zooprofilactique Experimental de Sicile	Institut Zooprofilactique Expérimental de Sicile		smooth	+	-	+	-	A+,M+		Tb-, Wb+l, Iz+, RC-	10nl, 20v, 40-	10+, 20v, 40-	10+, 20nl	10+, 20+	100nl	100+		Italy	Europe (west)	3	6	3	14	1	1	3	3	8	43	43	8	7	7	11	8	3
2018Vergnaud#0662	BCCN#97-52	Human	Pyrénées-Orientales, France	B. melitensis bv3	W. Mediterranean	1997	51	123	96		Laboratoire Medical Le Forestier	Laboratoire Medical Le Forestier	Hemoculture	smooth	+	-	+	-	A+,M+		Tb-, Wb+l, Iz+, RC-	10+, 20nl, 40v	10+, 20+, 40nl	10+, 20nl	10+, 20+	100v	100+		France	Europe (west)	3	5	3	13	1	1	3	3	7	43	43	8	8	5	8	7	3
2018Vergnaud#0663	BCCN#97-64	Ovine	Sicile, Italy	B. melitensis bv3	W. Mediterranean	1997	49	112	87	A/1403T	Institut Zooprofilactique de Sicile (Loria)	Institut Zooprofilactique Expérimental de Sicile	Milk	smooth	+	-	+	-	A+,M+		Tb-, Wb-, Iz+l, RC-		10+, 20nl, 40-		10+, 20+		100+		Italy	Europe (west)	3	6	3	14	1	1	3	3	7	43	43	8	5	9	5	5	3
2018Vergnaud#0664	BCCN#97-70	Ovine	Sicile, Italy	B. melitensis bv3	W. Mediterranean	1997	49	112	87	A/1853-1	Institut Zooprofilactique de Sicile (Loria)	Institut Zooprofilactique Expérimental de Sicile	Aborted fetus	smooth	+	-	+	-	A+,M+		Tb-, Wb-, Iz+, RC-		10+, 20nl, 40-		10+, 20+		100+		Italy	Europe (west)	3	6	3	14	1	1	3	3	7	43	43	8	6	6	4	7	3
2018Vergnaud#0665	BCCN#98-19	Human	Loire-Atlantique, France	B. melitensis bv3	E. Mediterranean	1998	42	218	116	CH44 98005611	CH Nantes (Ninin)	CH Nantes	Joint fluid	smooth	+	-	++	-	A+,M+		Tb-, Wb-, Iz+, RC-	10+, 20+, 40v	10+, 20+, 40nl	10-, 20-	10+, 20+	100-	100nl		France	Europe (west)	1	5	3	13	2	2	3	2	4	41	41	8	7	7	3	4	5
2018Vergnaud#0666	BCCN#98-3	Human	Pampelune, Spain	B. melitensis bv3	E. Mediterranean	1998	42	218	116		Faculte de Medecine de Pamplona (Diaz)	Faculte de Medecine de Pamplona		smooth	+	-	++	-	A+,M+		Tb-, Wb-, Iz+l, RC-	10+, 20nl, 40v	10+, 20+, 40nl	10v, 20-	10+, 20+	100-	100nl		Spain	Europe (west)	1	5	3	13	2	2	3	2	4	41	41	8	5	7	3	6	5
2018Vergnaud#0667	BCCN#98-4	Human	Pampelune, Spain	B. melitensis bv3	E. Mediterranean	1998	42	218	116		Faculte de Medecine de Pamplona (Diaz)	Faculte de Medecine de Pamplona		smooth	+	-	++	-	A+,M+		Tb-, Wb-, Iz+l, RC-	10+, 20nl, 40v	10+, 20+, 40nl	10-, 20-	10+, 20+	100-	100nl		Spain	Europe (west)	1	5	3	13	2	2	3	2	4	41	41	8	7	8	3	4	6
2018Vergnaud#0668	BCCN#98-52	Human	Vaucluse, France	B. melitensis bv3	E. Mediterranean	1998	42	218	116		CH Cavaillon (Duluc)	CH Cavaillon	Hemoculture	smooth	+	-	++	-	A+,M+		Tb-, Wb-, Iz+l, RC-	10+, 20nl, 40-	10+, 20+, 40nl	10-, 20-	10+, 20nl	100-	100-		France	Europe (west)	1	5	3	13	2	2	3	2	4	41	41	8	6	7	3	4	5
2018Vergnaud#0669	BCCN#98-6	Human	Vedene ,Vaucluse, France	B. melitensis bv3	E. Mediterranean	1998	42	218	297		CH Avignon	CH Avignon	Hemoculture	smooth	+	-	+	-	A+,M+		Tb-, Wb-, Iz+, RC-	10+, 20nl, 40-	10+, 20+, 40nl	10-, 20-	10+, 20+	100-	100-		France	Europe (west)	1	5	3	13	2	2	3	2	4	46	46	8	5	7	3	5	5
2018Vergnaud#0670	BCCN#98-7	Human	Pamplona, Spain	B. melitensis bv3	E. Mediterranean	1998	42	218	116		Faculte de Medecine de Pamplona (Diaz)	Faculte de Medecine de Pamplona		smooth	+	-	++	-	A+,M+		Tb-, Wb-, Iz+l, RC-	10+, 20nl, 40v	10+, 20+, 40nl	10-, 20-	10+, 20+	100-	100v		Spain	Europe (west)	1	5	3	13	2	2	3	2	4	41	41	8	5	7	3	4	5
2018Vergnaud#0671	BCCN#98-98	Human	Paris, France	B. melitensis bv3	E. Mediterranean	1998	42	218	116	CH75 20407	CH Necker Paris (Ferroni)	CH Necker Paris	Hemoculture	smooth	+	-	+	-	A+,M+		Tb-, Wb-, Iz+, RC-	10+, 20+, 40v	10+, 20+, 40nl	10-, 20-	10+, 20+	100-	100+		France	Europe (west)	1	5	3	13	2	2	3	2	4	41	41	8	6	7	3	4	5
2018Vergnaud#0672	BCCN#99-1	Human	Finistère, France	B. melitensis bv3	E. Mediterranean	1999	42	218	116	CH22 23768	CH St Brieuc (Vaucel)	CH St Brieuc	Hemoculture	smooth	+	-	++	-	A+,M+		Tb-, Wb-, Iz+, RC-		10+, 20nl, 40v		10+, 20-		100-		France	Europe (west)	1	5	3	13	2	2	3	2	4	41	41	8	4	7	3	8	7
2018Vergnaud#0673	BCCN#99-10	Ovine	Sicile, Italy	B. melitensis bv3	W. Mediterranean	1999	49	111	162	B/740/97	Institut Zooprofilactique Experimental de Sicile (Piraino)	Institut Zooprofilactique Expérimental de Sicile		smooth	+	-	+	-	A+,M+		Tb-, Wb-, Iz+, RC-		10+, 20nl, 40-		10+, 20+		100+		Italy	Europe (west)	3	6	3	14	1	1	3	3	8	43	43	8	4	4	5	8	3
2018Vergnaud#0674	BCCN#99-20	Ovine	Sicile, Italy	B. melitensis bv3	W. Mediterranean	1999	51	123	96	B/904/97	Institut Zooprofilactique Experimental de Sicile (Piraino)	Institut Zooprofilactique Expérimental de Sicile	Vaginal swab	smooth	+	-	+	-	A+,M+		Tb-, Wb-, Iz+, RC-		10+, 20nl, 40v		10+, 20+		100+		Italy	Europe (west)	3	5	3	13	1	1	3	3	7	43	43	8	6	5	4	5	3
2018Vergnaud#0675	BCCN#99-21	Cattle	Sicile, Italy	B. melitensis bv3	W. Mediterranean	1999	49	112	87	B/911/97	Institut Zooprofilactique Experimental de Sicile (Piraino)	Institut Zooprofilactique Expérimental de Sicile	Vaginal swab	smooth	+	-	+	-	A+,M+		Tb-, Wb-, Iz+, RC-		10+, 20nl, 40v		10+, 20+		100+		Italy	Europe (west)	3	6	3	14	1	1	3	3	7	43	43	8	4	6	9	6	3
2018Vergnaud#0676	BCCN#99-26	Ovine	Sicile, Italy	B. melitensis bv3	W. Mediterranean	1999	49	112	87	B/962/97	Institut Zooprofilactique Experimental de Sicile (Piraino)	Institut Zooprofilactique Expérimental de Sicile		smooth	+	-	+	-	A+,M+		Tb-, Wb+l, Iz+, RC-		10+, 20nl, 40v		10+, 20+		100+		Italy	Europe (west)	3	6	3	14	1	1	3	3	7	43	43	8	7	5	6	6	3
2018Vergnaud#0677	BCCN#99-27	Cattle	Sicile, Italy	B. melitensis bv3	W. Mediterranean	1999	49	112	87	B/969/97	Institut Zooprofilactique Experimental de Sicile (Piraino)	Institut Zooprofilactique Expérimental de Sicile	Vaginal swab	smooth	+	-	+	-	A+,M+		Tb-, Wb+l, Iz+, RC-		10+, 20nl, 40v		10+, 20+		100+		Italy	Europe (west)	3	6	3	14	1	1	3	3	7	43	43	8	7	5	6	6	3
2018Vergnaud#0678	BCCN#99-35	Ovine	Sicile, Italy	B. melitensis bv3	W. Mediterranean	1999	49	112	87	B/1054/97	Institut Zooprofilactique Experimental de Sicile (Piraino)	Institut Zooprofilactique Expérimental de Sicile	Vaginal swab	smooth	+	-	+	-	A+,M+		Tb-, Wb-, Iz+, RC-		10+, 20v, 40-		10+, 20+		100+		Italy	Europe (west)	3	6	3	14	1	1	3	3	7	43	43	8	6	4	11	8	3
2018Vergnaud#0679	BCCN#99-37	Caprine	Sicile, Italy	B. melitensis bv3	W. Mediterranean	1999	49	112	87	B/1058/97	Institut Zooprofilactique Experimental de Sicile (Piraino)	Institut Zooprofilactique Expérimental de Sicile	Colostrum	smooth	+	-	+	-	A+,M+		Tb-, Wb-, Iz+, RC-		10+, 20v, 40-		10+, 20+		100+		Italy	Europe (west)	3	6	3	14	1	1	3	3	7	43	43	8	9	13	9	8	3
2018Vergnaud#0680	BCCN#99-38	Ovine	Sicile, Italy	B. melitensis bv3	W. Mediterranean	1999	49	112	87	B/1059/97	Institut Zooprofilactique Experimental de Sicile (Piraino)	Institut Zooprofilactique Expérimental de Sicile	Vaginal swab	smooth	+	-	+	-	A+,M+		Tb-, Wb-, Iz+, RC-		10+, 20v, 40-		10+, 20+		100+		Italy	Europe (west)	3	6	3	14	1	1	3	3	7	43	43	8	9	11	7	8	3
2018Vergnaud#0681	BCCN#99-39	Caprine	Sicile, Italy	B. melitensis bv3	W. Mediterranean	1999	49	112	87	B/1060/97	Institut Zooprofilactique Experimental de Sicile (Piraino)	Institut Zooprofilactique Expérimental de Sicile	Vaginal swab	smooth	+	-	+	-	A+,M+		Tb-, Wb+l, Iz+, RC-		10+, 20v, 40-		10+, 20+		100+		Italy	Europe (west)	3	6	3	14	1	1	3	3	7	43	43	8	4	4	9	6	3
2018Vergnaud#0682	BCCN#99-52	Ovine	Sicile, Italy	B. melitensis bv3	W. Mediterranean	1999	51	126	91	B/107/98	Institut Zooprofilactique Experimental de Sicile (Piraino)	Institut Zooprofilactique Expérimental de Sicile	Milk	smooth	+	-	+	-	A+,M+		Tb-, Wb-, Iz+, RC-		10+, 20v, 40-		10+, 20+		100+		Italy	Europe (west)	3	5	3	13	1	1	3	3	8	43	43	8	6	8	8	5	3
2018Vergnaud#0683	BCCN#99-53	Cattle	Sicile, Italy	B. melitensis bv3	W. Mediterranean	1999	49	112	87	B/145/98	Institut Zooprofilactique Experimental de Sicile (Piraino)	Institut Zooprofilactique Expérimental de Sicile	Milk	smooth	+	-	+	-	A+,M+		Tb-, Wb-, Iz+, RC-		10+, 20v, 40-		10+, 20+		100+		Italy	Europe (west)	3	6	3	14	1	1	3	3	7	43	43	8	11	5	12	5	3
2018Vergnaud#0684	BCCN#99-54	Ovine	Sicile, Italy	B. melitensis bv3	W. Mediterranean	1999	49	112	87	B/155/98	Institut Zooprofilactique Experimental de Sicile (Piraino)	Institut Zooprofilactique Expérimental de Sicile	Vaginal swab	smooth	+	-	+	-	A+,M+		Tb-, Wb-, Iz+, RC-		10+, 20v, 40-		10+, 20+		100+		Italy	Europe (west)	3	6	3	14	1	1	3	3	7	43	43	8	6	4	10	7	3
2018Vergnaud#0685	BCCN#99-6	Ovine	Sicile, Italy	B. melitensis bv3	W. Mediterranean	1999	49	112	87	B/689/97	Institut Zooprofilactique Experimental de Sicile (Piraino)	Institut Zooprofilactique Expérimental de Sicile	Placenta	smooth	+	-	+	-	A+,M+		Tb-, Wb-, Iz+, RC-		10nl, 20nl, 40v		10+, 20+		100+		Italy	Europe (west)	3	6	3	14	1	1	3	3	7	43	43	8	6	4	11	6	3
2018Vergnaud#0686	BCCN#99-60	Cattle	Sicile, Italy	B. melitensis bv3	W. Mediterranean	1999	49	112	87	B/391/98	Institut Zooprofilactique Experimental de Sicile (Piraino)	Institut Zooprofilactique Expérimental de Sicile	Vaginal swab	smooth	+	-	+	-	A+,M+		Tb-, Wb-, Iz+, RC-		10+, 20v, 40-		10+, 20+		100+		Italy	Europe (west)	3	6	3	14	1	1	3	3	7	43	43	8	9	5	8	5	3
2018Vergnaud#0687	BCCN#99-61	Cattle	Sicile, Italy	B. melitensis bv3	W. Mediterranean	1999	49	112	87	B/397/98	Institut Zooprofilactique Experimental de Sicile (Piraino)	Institut Zooprofilactique Expérimental de Sicile	Milk	smooth	+	-	+	-	A+,M+		Tb-, Wb-, Iz+, RC-		10+, 20v, 40-		10+, 20+		100+		Italy	Europe (west)	3	6	3	14	1	1	3	3	7	43	43	8	6	4	7	6	3
2018Vergnaud#0688	BCCN#99-62	Ovine	Sicile, Italy	B. melitensis bv3	W. Mediterranean	1999	51	123	96	B/405/98	Institut Zooprofilactique Experimental de Sicile (Piraino)	Institut Zooprofilactique Expérimental de Sicile	Foandus	smooth	+	-	+	-	A+,M+		Tb-, Wb-, Iz+, RC-		10+, 20v, 40-		10+, 20+		100+		Italy	Europe (west)	3	5	3	13	1	1	3	3	7	43	43	8	6	5	5	5	3
2018Vergnaud#0689	BCCN#99-67	Ovine	Sicile, Italy	B. melitensis bv3	W. Mediterranean	1999	49	112	87	B/440/98	Institut Zooprofilactique Experimental de Sicile (Piraino)	Institut Zooprofilactique Expérimental de Sicile	Milk	smooth	+	-	+	-	A+,M+		Tb-, Wb-, Iz+, RC-		10+, 20v, 40-		10+, 20+		100+		Italy	Europe (west)	3	6	3	14	1	1	3	3	7	43	43	8	6	5	11	8	3
2018Vergnaud#0690	BCCN#99-68	Ovine	Sicile, Italy	B. melitensis bv3	W. Mediterranean	1999	49	111	162	B/441/98	Institut Zooprofilactique Experimental de Sicile (Piraino)	Institut Zooprofilactique Expérimental de Sicile	Brain	smooth	+	-	+	-	A+,M+		Tb-, Wb-, Iz+, RC-		10+, 20v, 40-		10+, 20+		100+		Italy	Europe (west)	3	6	3	14	1	1	3	3	8	43	43	8	5	7	9	7	3
2018Vergnaud#0691	BCCN#97-69	Cattle	Sicile, Italy	B. melitensis bv3	W. Mediterranean	1997	51	123	96	A/316CT	Institut Zooprofilactique de Sicile (Loria)	Institut Zooprofilactique Expérimental de Sicile	Placenta	smooth	+	-	+	-	A+,M+		Tb-, Wb-, Iz+, RC-		10+, 20nl, 40-		10+, 20+		100+		Italy	Europe (west)	3	5	3	13	1	1	3	3	7	43	43	8	5	7	9	8	3
2018Vergnaud#0692	BCCN#99-69	Cattle	Sicile, Italy	B. melitensis bv3	W. Mediterranean	1999	49	112	87	B/442/98	Institut Zooprofilactique Experimental de Sicile (Piraino)	Institut Zooprofilactique Expérimental de Sicile	Milk	smooth	+	-	+	-	A+,M+		Tb-, Wb-, Iz+, RC-		10+, 20v, 40-		10+, 20+		100+		Italy	Europe (west)	3	6	3	14	1	1	3	3	7	43	43	8	10	5	10	6	3
2018Vergnaud#0693	BCCN#99-8	Ovine	Sicile, Italy	B. melitensis bv3	W. Mediterranean	1999	49	112	87	B/693/97	Institut Zooprofilactique Experimental de Sicile (Piraino)	Institut Zooprofilactique Expérimental de Sicile	Brain	smooth	+	-	+	-	A+,M+		Tb-, Wb-, Iz+, RC-		10+, 20nl, 40v		10+, 20+		100+		Italy	Europe (west)	3	6	3	14	1	1	3	3	7	43	43	8	6	4	11	6	3
2018Vergnaud#0694	BCCN#99-85	Human	Navarre, Spain	B. melitensis bv3	E. Mediterranean	1999	42	218	116	307960AL	Universite de Navarre (Diaz)	Universite de Navarre	Hemoculture	smooth	+	-	+	-	A+,M+		Tb-, Wb-, Iz+, RC-	10+, 20nl, 40v	10+, 20+, 40v	10-, 20-	10+, 20+	100-	100-		Spain	Europe (west)	1	5	3	13	2	2	3	2	4	41	41	8	4	7	3	9	5
2018Vergnaud#0695	BCCN#99-86	Human	Navarre, Spain	B. melitensis bv3	E. Mediterranean	1999	42	218	116	308321AF	Universite de Navarre (Diaz)	Universite de Navarre	Hemoculture	smooth	+	-	+	-	A+,M+		Tb-, Wb-, Iz+, RC-	10+, 20nl, 40v	10+, 20+, 40v	10v, 20-	10+, 20+	100-	100nl		Spain	Europe (west)	1	5	3	13	2	2	3	2	4	41	41	8	5	7	3	6	5
2018Vergnaud#0696	BCCN#99-9	Ovine	Sicile, Italy	B. melitensis bv3	W. Mediterranean	1999	49	112	87	B/739/97	Institut Zooprofilactique Experimental de Sicile (Piraino)	Institut Zooprofilactique Expérimental de Sicile	Brain	smooth	+	-	+	-	A+,M+		Tb-, Wb-, Iz+, RC-		10+, 20nl, 40v		10+, 20+		100+		Italy	Europe (west)	3	6	3	14	1	1	3	3	7	43	43	8	5	4	12	6	3
2018Vergnaud#0697	BCCN#99-91	Human	Baliros ,Pyrénées-Atlantiques, France	B. melitensis bv3	E. Mediterranean	1999	42	218	116		CH Pau (Melon)	CH Pau	Hemoculture	smooth	+	-	++	-	A+,M+		Tb-, Wb-, Iz+, RC-	10+, 20nl, 40-	10+, 20nl, 40v	10-, 20-	10+, 20+	100-	100-		France	Europe (west)	1	5	3	13	2	2	3	2	4	41	41	8	4	6	3	5	6
2018Vergnaud#0698	BCCN#02-30	unknown	India	B. melitensis atypical	E. Mediterranean	2002	42	218	116	01/9216/2	LCRV Alfort	LCRV Alfort		smooth	+	-	+	-	A+l,M+		Tb-, Wb-, Iz+, RC-	10nl, 20nl, 40v	10+, 20nl, 40v	10+, 20+	10+, 20+	100+	100+		India	Asia	1	5	3	13	2	2	3	2	4	41	41	8	5	4	3	8	4
2018Vergnaud#0699	BCCN#98-27	Swine	Buenos Aires ,Argentina	B. suis bv1	B.suis biovar 1	1998	6	89	33	L-4-8	CNEA Buenos Aires (Silva Paulo)	CNEA Buenos Aires		smooth	+	-	++	-	A+,M-		Tb-, Wb+, Iz+, RC-	10+, 20+, 40nl		10+, 20v		100-			Argentina	America (south)	2	3	6	10	4	1	5	2	4	38	38	9	5	5	6	4	3
2018Vergnaud#0700	BCCN#98-28	Swine	Buenos Aires ,Argentina	B. suis bv1	B.suis biovar 1	1998	6	89	33	L-4-10	CNEA Buenos Aires (Silva Paulo)	CNEA Buenos Aires		smooth	+	-	++	-	A+,M-		Tb-, Wb+, Iz+, RC-	10+, 20+, 40nl		10+, 20-		100-			Argentina	America (south)	2	3	6	10	4	1	5	2	4	38	38	9	4	7	6	4	3
2018Vergnaud#0701	BCCN#98-32	Swine	Buenos Aires ,Argentina	B. suis bv1	B.suis biovar 1	1998	6	89	33	L-5-14	CNEA Buenos Aires (Silva Paulo)	CNEA Buenos Aires		smooth	+	-	++	-	A+,M-		Tb-, Wb+, Iz+, RC-	10+, 20+, 40nl		10+, 20v		100-			Argentina	America (south)	2	3	6	10	4	1	5	2	4	38	38	9	6	7	6	5	3
2018Vergnaud#0702	BCCN#98-33	Swine	Buenos Aires ,Argentina	B. suis bv1	B.suis biovar 1	1998	6	89	33	L-5-17	CNEA Buenos Aires (Silva Paulo)	CNEA Buenos Aires		smooth	+	-	++	-	A+,M-		Tb-, Wb+, Iz+, RC-	10+, 20+, 40nl		10+, 20-		100-			Argentina	America (south)	2	3	6	10	4	1	5	2	4	38	38	9	5	5	6	4	3
2018Vergnaud#0703	BCCN#98-34		Buenos Aires ,Argentina	B. suis bv1	B.suis biovar 1	1998	6	86	258	L-5-19	CNEA Buenos Aires (Silva Paulo)	CNEA Buenos Aires		smooth	+	-	++	-	A+,M-		Tb-, Wb+, Iz+, RC-	10+, 20+, 40nl		10+, 20v		100-			Argentina	America (south)	2	3	6	10	4	1	5	2	3	38	38	9	4	5	7	5	3
2018Vergnaud#0704	BCCN#98-35	Swine	Buenos Aires ,Argentina	B. suis bv1	B.suis biovar 1	1998	6	89	33	L-7-8	CNEA Buenos Aires (Silva Paulo)	CNEA Buenos Aires		smooth	+	-	++	-	A+,M-		Tb-, Wb+, Iz+, RC-	10+, 20+, 40nl		10+, 20-		100-			Argentina	America (south)	2	3	6	10	4	1	5	2	4	38	38	9	4	5	8	4	3
2018Vergnaud#0705	BCCN#98-37	Swine	Buenos Aires ,Argentina	B. suis bv1	B.suis biovar 1	1998	6	89	33	L-9-3	CNEA Buenos Aires (Silva Paulo)	CNEA Buenos Aires		smooth	+	-	++	-	A+,M-		Tb-, Wb+, Iz+, RC-	10+, 20+, 40nl		10-, 20-		100-			Argentina	America (south)	2	3	6	10	4	1	5	2	4	38	38	9	6	6	5	5	3
2018Vergnaud#0706	BCCN#98-39	Swine	Buenos Aires ,Argentina	B. suis bv1	B.suis biovar 1	1998	6	89	33	B5	CNEA Buenos Aires (Silva Paulo)	CNEA Buenos Aires		smooth	+	-	++	-	A+,M-		Tb-, Wb+, Iz+, RC-	10+, 20+, 40+		10-, 20-		100-			Argentina	America (south)	2	3	6	10	4	1	5	2	4	38	38	9	4	5	9	4	3
2018Vergnaud#0707	BCCN#98-44	Swine	Buenos Aires ,Argentina	B. suis bv1	B.suis biovar 1	1998	6	89	33	S3	CNEA Buenos Aires (Silva Paulo)	CNEA Buenos Aires		smooth	+	-	++	-	A+,M-		Tb-, Wb+, Iz+, RC-	10+, 20+, 40+		10+, 20v		100-			Argentina	America (south)	2	3	6	10	4	1	5	2	4	38	38	9	4	5	8	4	3
2018Vergnaud#0708	BCCN#83-223	Hare	Meuse, France	B. suis bv2	B.suis biovar 2	1983	15	53	36	LCRV 8817	LCRV Alfort	LVD 55	Aborted fetus, spleen	smooth	+	-	+	-	A+,M-		Tb-, Wb-, Bk+l, RC-	10+, 20-, 40-	10+, 20nl, 40-	10-, 20-	10-, 20-	100-	100-		France	Europe (west)	2	4	9	14	6	1	5	7	8	43	43	9	14	8	11	2	5
2018Vergnaud#0709	BCCN#87-73	Hare	Moselle, France	B. suis bv2	B.suis biovar 2	1987	10	61	39		LVD 57(Le Guilloux)	LVD 57	Aborted fetus, spleen	smooth	+	-	++	-	A+,M-		Tb-, Wb-, Iz-, RC-	10+, 20+, 40nl	10+, 20+, 40+	10-, 20-	10-, 20-	100-	100-		France	Europe (west)	2	4	8	14	5	1	5	2	6	43	43	9	8	5	8	2	8
2018Vergnaud#0710	BCCN#89-156	Hare	Moselle, France	B. suis bv2	B.suis biovar 2	1989	146	58	241		LVD 57(Le Guilloux)	LVD 57	Aborted fetus, spleen	smooth	+	-	++	-	A+,M-,R-		Tb-, Wb+l, Iz-, RC-	10+, 20+, 40-	10+, 20+, 40nl	10-, 20-	10-, 20-	100-	100-		France	Europe (west)	2	4	7	14	5	1	5	2	6	43	43	9	6	5	9	2	6
2018Vergnaud#0711	BCCN#93-19	Hare	Haut-Rhin, France	B. suis bv2	B.suis biovar 2	1993	9	75	49	LCRV 11580/4647	LCRV Alfort	LCRV Alfort	Uterus, udder and lymph nodes	smooth	+	-	++	-	A+,M-		Tb-, Wb+l, Iz+l, RC-	10+, 20+, 40-	10+, 20+, 40+	10v, 20v	10v, 20v	100v	100v		France	Europe (west)	2	4	8	14	6	1	5	2	6	39	39	9	14	8	10	2	5
2018Vergnaud#0712	BCCN#93-21	Hare	Haut-Rhin, France	B. suis bv2	B.suis biovar 2	1993	9	75	50	LCRV 11580/4528	LCRV Alfort	LCRV Alfort	Uterus, lungs and lymph nodes	smooth	+	-	++	-	A+,M-		Tb-, Wb+l, Iz+l, RC-	10+, 20+, 40-	10+, 20+, 40+	10v, 20v	10v, 20v	100v	100v		France	Europe (west)	2	4	8	14	6	1	5	2	6	43	43	9	11	5	3	2	4
2018Vergnaud#0713	BCCN#93-74	Swine	Saragosse, Spain	B. suis bv2	B.suis biovar 2	1993	19	31	60	Saragosse 803	Blasco	Blasco		smooth	+	-	++	-	A+,M-		Tb-, Wb-, Iz-, RC-	10+, 20+, 40nl		10-, 20-		100-			Spain	Europe (west)	2	5	8	9	5	1	5	5	5	38	38	9	15	9	14	2	7
2018Vergnaud#0714	BCCN#93-76	Swine	Saragosse, Spain	B. suis bv2	B.suis biovar 2	1993	19	31	60	Saragosse 805	Blasco	Blasco		smooth	+	-	++	-	A+,M-		Tb-, Wb-, Iz-, RC-	10+, 20+, 40nl		10-, 20-		100-			Spain	Europe (west)	2	5	8	9	5	1	5	5	5	38	38	9	15	9	13	2	5
2018Vergnaud#0715	BCCN#03-10	Wild boar	Savoie, France	B. suis bv2	B.suis biovar 2	2003	7	73	44	AFSSA 02/7888-9776	AFSSA Maisons Alfort			smooth	+	-	++	-	A+, M-		Tb-, Wb-, Iz+l, R/C -_x000B_	10+, 20nl, 40-	10+, 20nl, 40v	10-, 20-	10-, 20-	100-	100-		France	Europe (west)	2	4	8	14	6	1	5	6	6	43	43	9	12	4	14	2	5
2018Vergnaud#0716	BCCN#03-29	Swine	Haute-Vienne, France	B. suis bv2	B.suis biovar 2	2003	7	73	44	AFSSA 03-3451C	AFSSA Maisons Alfort	LVD 87		smooth	+	-	+	-	A+, M-		Tb-, Wb-, Iz-, R/C-_x000B_	10+, 20nl, 40-	10+, 20+, 40v	10-, 20-	10-, 20-	100-	100-		France	Europe (west)	2	4	8	14	6	1	5	6	6	43	43	9	10	8	11	2	5
2018Vergnaud#0717	BCCN#03-32	Swine	Haute-Vienne, France	B. suis bv2	B.suis biovar 2	2003	7	73	44	AFSSA 03-4130(A)	AFSSA Maisons Alfort	LVD 87		smooth	+	-	++	-	A-, M-		Tb-, Wb-, Iz-, R/C-_x000B_	10+, 20+, 40-	10+, 20+, 40v	10-, 20-	10-, 20-	100-	100-		France	Europe (west)	2	4	8	14	6	1	5	6	6	43	43	9	7	5	16	2	8
2018Vergnaud#0718	BCCN#03-4	Wild boar	Indre-et-Loire, France	B. suis bv2	B.suis biovar 2	2003	7	73	44	AFSSA 02/7564-9471	AFSSA Maisons Alfort			smooth	+	-	++	tr	A+, M-		Tb-, Wb-, Iz+l, R/C+l	10+, 20nl, 40-	10+, 20+, 40v	10-, 20	10-, 20-	100-	100-		France	Europe (west)	2	4	8	14	6	1	5	6	6	43	43	9	15	11	19	2	5
2018Vergnaud#0719	BCCN#03-7	Wild boar	Savoie, France	B. suis bv2	B.suis biovar 2	2003	122	56	243	AFSSA 02/7888-9714	AFSSA Maisons Alfort			smooth	+	-	++	-	A+, M-		Tb-, Wb-, Iz+l, R/C-_x000B_	10+, 20+, 40-	10+, 20+, 40v	10-, 20-	10-, 20-	100-	100-		France	Europe (west)	2	4	8	9	6	1	5	6	5	43	43	9	8	7	9	2	7
2018Vergnaud#0720	BCCN#03-8	Wild boar	Savoie, France	B. suis bv2	B.suis biovar 2	2003	7	73	44	AFSSA 02/7888-9719	AFSSA Maisons Alfort			smooth	+	-	++	-	A+, M-		Tb-, Wb -, Iz+l, R/C -_x000B_	10+, 20+, 40-	10+, 20+, 40v	10-, 20-	10-, 20-	100-	100-		France	Europe (west)	2	4	8	14	6	1	5	6	6	43	43	9	12	6	8	2	5
2018Vergnaud#0721	BCCN#03-9	Wild boar	Savoie, France	B. suis bv2	B.suis biovar 2	2003	7	73	44	AFSSA 02/7888-9796	AFSSA Maisons Alfort			smooth	+	-	++	-	A+, M-		Tb-, Wb-, Iz+l, R/C-_x000B_	10+, 20nl, 40-	10+, 20nl, 40v	10-, 20-	10-, 20-	100-	100-		France	Europe (west)	2	4	8	14	6	1	5	6	6	43	43	9	12	6	8	2	5
2018Vergnaud#0722	BCCN#04-11	Hare	Lozère, France	B. suis bv2	B.suis biovar 2	2004	10	59	242	AFSSA 03/5059	AFSSA Maisons Alfort	LVD 35		smooth	+	-	++	-	A+, M-		Tb-, Wb+l, Iz-, R/C-_x000B_	10+, 20nl, 40v	10+, 20+, 40v	10-, 20-	10-, 20-	100-	100-		France	Europe (west)	2	4	8	14	5	1	5	2	7	43	43	9	19	6	10	2	5
2018Vergnaud#0723	BCCN#04-13	Hare	Aveyron, France	B. suis bv2	B.suis biovar 2	2004	10	61	39	AFSSA 03/5325	AFSSA Maisons Alfort	LVD 12		smooth	+	-	++	-	A+, M-		Tb-, Wb+l, Iz-, R/C-_x000B_	10+, 20nl, 40-	10nl, 20nl, 40v	10-, 20-	10-, 20-	100-	100-		France	Europe (west)	2	4	8	14	5	1	5	2	6	43	43	9	5	8	13	2	5
2018Vergnaud#0724	BCCN#04-14	Hare	Cher, France	B. suis bv2	B.suis biovar 2	2004	10	61	39	AFSSA 03/5600	AFSSA Maisons Alfort	LVD 18		smooth	+	-	++	-	A+, M-		Tb-, Wb-, Iz-, R/C-_x000B_	10+, 20nl, 40-	10+, 20nl, 40-	10-, 20-	10-, 20-	100-	100-		France	Europe (west)	2	4	8	14	5	1	5	2	6	43	43	9	14	4	15	2	5
2018Vergnaud#0725	BCCN#99-79	Ovine	Sicile, Italy	B. melitensis bv3	W. Mediterranean	1999	49	112	87	B/471Bis/98	Institut Zooprofilactique Experimental de Sicile (Piraino)	Institut Zooprofilactique Expérimental de Sicile	Brain	smooth	+	-	+	-	A+,M+		Tb-, Wb-, Iz+, RC-		10+, 20v, 40-		10+, 20+		100+		Italy	Europe (west)	3	6	3	14	1	1	3	3	7	43	43	8	5	4	7	6	3
2018Vergnaud#0726	BCCN#81-279	Hare	Moselle, France	B. suis bv2	B.suis biovar 2	1981	10	59	242		LVD 57(Le Guilloux)	LVD 57	Aborted fetus, liver	smooth	+	-	++	-	A+,M-		Tb-, Bm-, Bk+l	10+, 20-, 40-		10-, 20-		100-			France	Europe (west)	2	4	8	14	5	1	5	2	7	43	43	9	13	6	13	2	5
2018Vergnaud#0727	BCCN#00-19	Ovine	India	B. melitensis bv1	E. Mediterranean	2000	42	218	116	3683/2	LCRV Alfort (Garin)	LCRV Alfort		smooth	+	-	++	-	A-,M+		Tb-, Wb-, Iz+, RC-	10+, 20nl, 40-	10+, 20+, 40v	10v, 20v	10+, 20+	100-	100nl		India	Asia	1	5	3	13	2	2	3	2	4	41	41	8	6	4	3	6	4
2018Vergnaud#0728	BCCN#00-20	Ovine	India	B. melitensis bv1	E. Mediterranean	2000	42	218	116	3683/3	LCRV Alfort (Garin)	LCRV Alfort		smooth	+	-	++	-	A-,M+		Tb-, Wb-, Iz+, RC-	10+, 20v, 40-	10+, 20+, 40v	10v, 20v	10+, 20+	100-	100nl		India	Asia	1	5	3	13	2	2	3	2	4	41	41	8	5	4	3	7	4
2018Vergnaud#0729	BCCN#84-1	Human	Lommel ,Belgium	B. melitensis bv1	Americas	1984	48	149	130		Vandepitte	Meekers	Hemoculture	smooth	+	-	+	-	A-,M+		Tb-, Wb-, Bk+, RC-	10+, 20nl, 40-		10+, 20-		100-			Belgium	Europe (west)	3	4	3	13	5	2	3	3	6	36	36	5	2	4	3	6	4
2018Vergnaud#0730	BCCN#84-19	Human	France	B. melitensis bv1	Americas	1984	52	148	129	CH75 1320786	EVA(Pilet)	CH Leon Touhladjian Poissy	Hemoculture	smooth	+	-	+	-	A-,M+		Tb-, Wb-, Bk+, RC-	10+, 20v, 40-	10+, 20+, 40nl	10+, 20v	10+, 20+	100v	100+		France	Europe (west)	3	4	3	14	5	2	3	3	6	36	36	5	2	4	7	7	4
2018Vergnaud#0731	BCCN#86-27	Ovine	Saragosse, Spain	B. melitensis bv1	E. Mediterranean	1986	43	210	292	Saragosse 1312	Blasco	Blasco		smooth	+	-	++	-	A-,M+		Tb-, Wb-, Bk+l, Iz+, RC-	10+, 20nl, 40v	10+, 20+, 40nl	10+, 20v	10+, 20+	100v	100+	glu2,ala2,asp2,arg1,orn1,cit1,lys1,ara1,gal1,rib1,xyl1,ery2	Spain	Europe (west)	1	5	3	13	3	2	3	2	4	9	9	8	5	4	4	4	5
2018Vergnaud#0732	BCCN#92-48	Cattle	Meuse, France	B. melitensis bv1	E. Mediterranean	1992	43	209	105	LCRV 1904/1	LCRV Alfort	LVD 55	Placenta	smooth	+	-	++	-	A-,M+		Tb-, Wb-, Iz+, RC-	10+, 20v, 40-	10nl, 20nl, 40v	10nl, 20v	10+, 20+	100v	100+		France	Europe (west)	1	5	3	13	3	2	3	2	5	9	9	8	4	4	3	8	5
2018Vergnaud#0733	BCCN#92-89	Human	Navarre, Spain	B. melitensis bv1	E. Mediterranean	1992	43	209	105	Pamplune 55-2	Universite de Navarre (Diaz)	Universite de Navarre	Hemoculture	smooth	+	-	++	-	A-,M+		Tb-, Wb-, Iz+, RC-	10nl, 20v, 40-	10+, 20nl, 40nl	10+, 20nl	10+, 20+	100nl	100+		Spain	Europe (west)	1	5	3	13	3	2	3	2	5	9	9	8	6	4	3	4	4
2018Vergnaud#0734	BCCN#83-180	Ovine	Greece	B. melitensis bv3	E. Mediterranean	1983	43	210	125	Thessalonique 43	Yantzis	Yantzis	Aborted fetus, stomach liquid	smooth	+	-	+	-	A+,M+		Tb-, Wb-, Bk+, RC-	10+, 20+, 40nl		10+, 20+		100v			Greece	Europe (west)	1	5	3	13	3	2	3	2	4	41	41	8	5	4	3	9	5
2018Vergnaud#0735	BCCN#83-181	Ovine	Greece	B. melitensis bv3	E. Mediterranean	1983	43	210	125	Thessalonique 44	Yantzis	Yantzis	Aborted fetus, liver	smooth	+	-	+	-	A+,M+		Tb-, Wb-, Bk+, RC-	10+, 20+, 40nl		10+, 20+		100v			Greece	Europe (west)	1	5	3	13	3	2	3	2	4	41	41	8	5	4	3	9	5
2018Vergnaud#0736	BCCN#87-15	Cattle	Savoie, France	B. abortus bv3	abortus C	1987	36	254	72	LCRV 13936	LCRV Alfort	LVD 73	Placenta	smooth	+	+	+	+	A+,M-		Tb+, Wb+, Iz+, RC-		10+, 20+, 40nl		10+, 20+		100+		France	Europe (west)	4	5	3	12	2	2	3	1	6	43	43	8	5	5	5	3	3
2018Vergnaud#0737	BCCN#87-16	Human	France	B. melitensis bv3	E. Mediterranean	1987	42	218	116	LCRV 14108	LCRV Alfort	CH Saint-Louis Paris	Hemoculture	smooth	+	-	++	-	A+,M+		Tb-, Wb-, Iz+l, RC-	10+, 20+, 40nl	10+, 20+, 40+	10-, 20-	10+, 20+	100-	100+		France	Europe (west)	1	5	3	13	2	2	3	2	4	41	41	8	5	7	3	7	5
2018Vergnaud#0738	BCCN#87-28	Cattle	Saragosse, Spain	B. melitensis bv3	E. Mediterranean	1987	42	218	116	Saragosse 1883	Blasco	Blasco	Milk	smooth	+	-	++	-	A+,M+		Tb-, Wb-, Iz+, RC-	10+, 20nl, 40nl	10+, 20+, 40+	10v, 20-	10+, 20+	100-	100+		Spain	Europe (west)	1	5	3	13	2	2	3	2	4	41	41	8	6	7	3	4	5
2018Vergnaud#0739	BCCN#88-32	Cattle	Hautes-Alpes, France	B. melitensis bv3	W. Mediterranean	1988	51	123	95	LCRV 6649	LCRV Alfort	LVD 05	Placenta	smooth	+	-	+	-	A+,M+,R-		Tb-, Wb-, Iz+l, RC-	10+, 20v, 40-	10+, 20+, 40nl	10+, 20+	10+, 20+	100+	100+		France	Europe (west)	3	5	3	13	1	1	3	3	7	49	48	8	7	5	11	7	3
2018Vergnaud#0740	BCCN#88-34	Human	Yvelines, France	B. melitensis bv3	E. Mediterranean	1988	42	218	116	LCRV 7981	LCRV Alfort	CH Poissy	Hemoculture	smooth	+	-	++	-	A+,M+,R-		Tb-, Wb-, Iz+, RC-	10+, 20nl, 40v	10+, 20+, 40nl	10+, 20+	10+, 20+	100+	100+		France	Europe (west)	1	5	3	13	2	2	3	2	4	41	41	8	5	7	3	6	5
2018Vergnaud#0741	BCCN#88-48	Ovine	Hautes-Alpes, France	B. melitensis bv3	W. Mediterranean	1988	51	126	91	LCRV 10795	LCRV Alfort	LVD 05	Aborted fetus	smooth	+	-	+	-	A+,M+,R-		Tb-, Wb-, Iz+, RC-	10+, 20v, 40-	10+, 20+, 40+	10+, 20+	10+, 20+	100+	100+		France	Europe (west)	3	5	3	13	1	1	3	3	8	43	43	8	5	5	12	9	3
2018Vergnaud#0742	BCCN#90-24	Human	Algeria	B. melitensis bv3	W. Mediterranean	1990	51	123	94	LCRV 11818/2	LCRV Alfort		Hemoculture	smooth	+	-	+	-	A+,M+,R-		Tb-, Wb+l, Iz+, RC-	10+, 20v, 40-	10+, 20+, 40v	10+, 20+	10+, 20+	100+	100+		Algeria	Africa (north)	3	5	3	13	1	1	3	3	7	45	45	8	7	2	7	4	3
2018Vergnaud#0743	BCCN#90-25	Human	Algeria	B. melitensis bv3	W. Mediterranean	1990	51	123	94	LCRV 11818/3	LCRV Alfort		Hemoculture	smooth	+	-	+	-	A+,M+,R-		Tb-, Wb+l, Iz+, RC-	10nl, 20v, 40-	10+, 20+, 40v	10+, 20+	10+, 20+	100+	100+		Algeria	Africa (north)	3	5	3	13	1	1	3	3	7	45	45	8	6	2	7	4	3
2018Vergnaud#0744	BCCN#01-42	Swine	Badajoz, Portugal	B. suis bv2	B.suis biovar 2	2001	19	35	58	S27	Blasco	Blasco		smooth	+	-	++	+/-	A+,M-		Tb-, Wb-, Iz+l, RC-	10+, 20+, 40v	10+, 20+, 40nl	10-, 20-	10-, 20-	100-	100-		Portugal	Europe (west)	2	5	8	9	5	1	5	5	6	38	38	9	15	5	19	2	5
2018Vergnaud#0745	BCCN#01-44	Swine	Badajoz, Portugal	B. suis bv2	B.suis biovar 2	2001	19	35	58	S29	Blasco	Blasco		smooth	+	-	++	+/-	A+,M-		Tb-, Wb+l, Iz+l, RC-	10+, 20+, 40-	10+, 20+, 40nl	10-, 20-	10-, 20-	100-	100-		Portugal	Europe (west)	2	5	8	9	5	1	5	5	6	38	38	9	15	5	12	2	8
2018Vergnaud#0746	BCCN#99-59	Cattle	Sicile, Italy	B. melitensis bv3	W. Mediterranean	1999	49	112	87	B/390/98	Institut Zooprofilactique Experimental de Sicile (Piraino)	Institut Zooprofilactique Expérimental de Sicile	Milk	smooth	+	-	+	-	A+,M+		Tb-, Wb-, Iz+, RC-		10+, 20v, 40-		10+, 20+		100+		Italy	Europe (west)	3	6	3	14	1	1	3	3	7	43	43	8	6	4	7	6	3
2018Vergnaud#0747	BCCN#76-317	Cattle	Senegal	B. abortus bv3	abortus B	1976	34	236	316	ISRA H3	ISRA Dakar(Doutre)	ISRA Dakar	Hygroma	smooth	-	+	+	+	A+,M-		Tb+, Bm+		10+, 20+, 40nl		10+, 20+		100+		Senegal	Africa (west)	3	5	4	11	2	2	3	3	9	41	41	8	4	5	3	5	5
2018Vergnaud#0748	BCCN#85-6	Human	Portugal	B. melitensis bv1	Americas	1985	48	149	130		CH Cochin Paris(Philippon)	CH Cochin Paris		smooth	+	-	+	-	A-,M+		Tb-, Wb-, Bk+l, RC-	10+, 20nl, 40-	10+, 20+, 40+	10+, 20nl	10+, 20+	100-	100+		Portugal	Europe (west)	3	4	3	13	5	2	3	3	6	36	36	5	2	6	8	3	6
2018Vergnaud#0749	BCCN#90-23	Human	Algeria	B. melitensis bv3	W. Mediterranean	1990	51	123	94	LCRV 11818/1	LCRV Alfort		Hemoculture	smooth	+	-	+	-	A+,M+,R-		Tb-, Wb+l, Iz+, RC-	10+, 20nl, 40-	10+, 20+, 40nl	10+, 20+	10+, 20+	100+	100+		Algeria	Africa (north)	3	5	3	13	1	1	3	3	7	45	45	8	7	2	7	4	3
2018Vergnaud#0750	BCCN#76-318	Cattle	Senegal	B. abortus bv3	abortus B	1976	34	236	316	ISRA H4	ISRA Dakar(Doutre)	ISRA Dakar	Hygroma	smooth	-	+	+	+	A+,M-		Tb+, Bm+		10+, 20+, 40nl		10+, 20+		100+		Senegal	Africa (west)	3	5	4	11	2	2	3	3	9	41	41	8	4	6	3	5	7
2018Vergnaud#0751	BCCN#77-182	Cattle	Ndoumbouthie ,Kaolack, Senegal	B. abortus bv3	abortus B	1977	34	238	63	Senegal Kao8	ISRA(Diallo)	ISRA Dakar	Hygroma, knee	smooth	-	+	+	+	A+,M-		Tb+, Bm+		10+, 20nl, 40v		10+, 20+		100+		Senegal	Africa (west)	3	5	4	11	2	2	3	3	6	41	41	8	4	5	3	5	7
2018Vergnaud#0752	BCCN#77-183	Cattle	Ndoumbouthie ,Kaolack, Senegal	B. abortus bv3	abortus B	1977	34	237	317	Senegal Kao9	ISRA(Diallo)	ISRA Dakar	Hygroma, knee	smooth	-	+	+	+	A+,M-		Tb+, Bm+		10+, 20+, 40v		10+, 20+		100+		Senegal	Africa (west)	3	5	4	11	2	2	3	3	7	41	41	8	6	4	3	6	6
2018Vergnaud#0753	BCCN#77-201	Cattle	Keur Sacoumba ,Kaolack, Senegal	B. abortus bv3	abortus B	1977	34	237	317	Senegal Kao31	ISRA(Diallo)	ISRA Dakar	Hygroma, knee	smooth	-	+	+	+	A+,M-		Tb+, Bm+		10+, 20+, 40nl		10+, 20+		100+		Senegal	Africa (west)	3	5	4	11	2	2	3	3	7	41	41	8	5	7	3	4	6
2018Vergnaud#0754	BCCN#77-203	Cattle	Djilor ,Kaolack, Senegal	B. abortus bv3	abortus B	1977	34	239	64	Senegal Kao18	ISRA(Diallo)	ISRA Dakar	Hygroma, knee	smooth	-	+	+	+	A+,M-		Tb+, Bm+		10+, 20+, 40nl		10+, 20+		100+		Senegal	Africa (west)	3	5	4	11	2	2	3	3	8	41	41	8	6	7	3	7	3
2018Vergnaud#0755	BCCN#77-41	Cattle	Sedhiou-Ville ,Sedhiou Nord, Senegal	B. abortus bv3	abortus B	1977	34	237	317	Senegal Sedno D	ISRA(Diallo)	ISRA Dakar	Hygroma, knee	smooth	-	+	+	+	A+,M-		Tb+, Bm+		10+, 20+, 40nl		10+, 20+		100+		Senegal	Africa (west)	3	5	4	11	2	2	3	3	7	41	41	8	9	4	3	5	5
2018Vergnaud#0756	BCCN#77-42	Cattle	Dandon ,Sedhiou Nord, Senegal	B. abortus bv3	abortus B	1977	34	239	64	Senegal Sedno G	ISRA(Diallo)	ISRA Dakar	Hygroma, knee	smooth	-	+	+	+	A+,M-		Tb+, Bm+		10+, 20+, 40v		10+, 20+		100+		Senegal	Africa (west)	3	5	4	11	2	2	3	3	8	41	41	8	4	6	3	6	5
2018Vergnaud#0757	BCCN#78-130	Cattle	Pilapitiance ,Velingara, Senegal	B. abortus bv3	abortus B	1978	34	237	317	Senegal Vel3	ISRA(Diallo)	ISRA Dakar	Hygroma, knee	smooth	-	+	+	+	A+,M-		Tb+, Bm+		10+, 20+, 40+		10+, 20+		100+		Senegal	Africa (west)	3	5	4	11	2	2	3	3	7	41	41	8	5	6	3	3	5
2018Vergnaud#0758	BCCN#78-131	Cattle	Pilapitiance ,Velingara, Senegal	B. abortus bv3	abortus B	1978	34	237	317	Senegal Vel4	ISRA(Diallo)	ISRA Dakar	Hygroma, knee	smooth	-	+	+	+	A+,M-		Tb+, Bm+		10+, 20+, 40+		10+, 20+		100+		Senegal	Africa (west)	3	5	4	11	2	2	3	3	7	41	41	8	5	6	3	3	5
2018Vergnaud#0759	BCCN#78-49	Cattle	Oussouye ,Ziguinchor, Senegal	B. abortus bv3	abortus B	1978	34	237	317	Senegal Zig42	ISRA(Diallo)	ISRA Dakar	Hygroma, knee	smooth	-	+	+	+	A+,M-		Tb+, Bm+		10+, 20+, 40+		10+, 20+		100+		Senegal	Africa (west)	3	5	4	11	2	2	3	3	7	41	41	8	5	4	3	5	7
2018Vergnaud#0760	BCCN#78-50	Cattle	Diakene Wolof ,Ziguinchor, Senegal	B. abortus bv3	abortus B	1978	34	239	64	Senegal Zig43	ISRA(Diallo)	ISRA Dakar	Hygroma, knee	smooth	-	+	+	+	A+,M-		Tb+, Bm+		10+, 20+, 40+		10+, 20+		100+		Senegal	Africa (west)	3	5	4	11	2	2	3	3	8	41	41	8	4	6	3	7	5
2018Vergnaud#0761	BCCN#79-176	Cattle	Senegal	B. abortus bv3	abortus B	1979	34	237	317	EVIE DK31	EVIE Dakar(Chantal)	Evie Dakar	Hygroma	smooth	-	+	+	+	A+,M-		Tb+, Bm+, Bk+		10+, 20+, 40nl		10+, 20+		100+		Senegal	Africa (west)	3	5	4	11	2	2	3	3	7	41	41	8	4	4	3	5	8
2018Vergnaud#0762	BCCN#79-178	Cattle	Senegal	B. abortus bv3	abortus B	1979	34	237	317	EVIE DK34	EVIE Dakar(Chantal)	Evie Dakar	Hygroma	smooth	-	+	+	+	A+,M-		Tb+, Bm+, Bk+		10+, 20nl, 40nl		10+, 20+		100+		Senegal	Africa (west)	3	5	4	11	2	2	3	3	7	41	41	8	5	5	3	5	5
2018Vergnaud#0763	BCCN#80-194	Cattle	Togo	B. abortus bv3	abortus B	1980	34	239	64	EVIE 3c	EVIE Dakar(Chantal)	Evie Dakar	Hygroma	smooth	+	+	+	+	A+,M-		Tb+, Bm+, Bk+		10+, 20nl, 40v		10+, 20+		100+		Togo	Africa (west)	3	5	4	11	2	2	3	3	8	41	41	8	8	10	3	5	3
2018Vergnaud#0764	BCCN#80-195	Cattle	Togo	B. abortus bv3	abortus B	1980	34	239	64	EVIE 4c	EVIE Dakar(Chantal)	Evie Dakar	Hygroma	smooth	+	+	+	+	A+,M-		Tb+, Bm+, Bk+		10+, 20+, 40+		10+, 20+		100+		Togo	Africa (west)	3	5	4	11	2	2	3	3	8	41	41	8	7	10	3	5	3
2018Vergnaud#0765	BCCN#75-3	Human	Navarre, France	B. melitensis bv1	E. Mediterranean	1975	43	210	292		Universite de Navarre (Diaz)	Universite de Navarre		smooth	+	-	++	-	A-,M+		Tb-, Bm+l	10nl, 20v, 40v		10+, 20v		200nl			France	Europe (west)	1	5	3	13	3	2	3	2	4	9	9	8	5	4	3	5	5
2018Vergnaud#0766	BCCN#76-310	Human	Navarre, Spain	B. melitensis bv1	E. Mediterranean	1976	43	210	292		Universite de Navarre (Diaz)	Universite de Navarre	Hemoculture	smooth	+	-	++	-	A-,M+		Tb-, Bm-	10+, 20nl, 40v	10+, 20nl, 40nl	10+, 20nl	10+, 20+	100-	100+		Spain	Europe (west)	1	5	3	13	3	2	3	2	4	9	9	8	4	4	4	6	5
2018Vergnaud#0767	BCCN#82-16	Ovine	Myans ,Savoie, France	B. melitensis bv1	Americas	1982	47	163	138	LVD73 1-536	LVD 73(Montagut)	LVD 73		smooth	+	-	+	-	A-,M+		Tb-, Bm-, Bk+	10nl, 20v, 40-		10+, 20+		100+			France	Europe (west)	3	4	2	13	4	2	3	3	8	36	36	6	2	4	7	3	6
2018Vergnaud#0768	BCCN#82-54	Human	Paris, France	B. melitensis bv1	E. Mediterranean	1982	43	209	105	LCRV 2986	LCRV Alfort	Env Alfort(Person)	Hemoculture	smooth	+	-	++	-	A-,M+		Tb-, Bm-, Bk+l	10+, 20nl, 40v		10+, 20+		100nl			France	Europe (west)	1	5	3	13	3	2	3	2	5	9	9	8	3	4	3	5	6
2018Vergnaud#0769	BCCN#82-57	Human	Madrid ,Spain	B. melitensis bv1	E. Mediterranean	1982	43	210	292	Madrid, M 3	Faculte Medecine Valladolid(Abad Fernandez)		Hemoculture	smooth	+	-	++	-	A-,M+		Tb-, Bm-, Bk+	10-, 20-, 40-		10+, 20+		100-		glu2,ala2,asp3,arg1,orn1,cit1,lys1,ara1,gal1,rib1,xyl1,ery2	Spain	Europe (west)	1	5	3	13	3	2	3	2	4	9	9	8	4	4	3	8	6
2018Vergnaud#0770	BCCN#82-64	Human	San Lazaro ,Spain	B. melitensis bv1	Americas	1982	93	130	140	Valladolid, H 1550	Faculte Medecine Valladolid(Abad Fernandez)		Hemoculture	smooth	+	-	++	-	A-,M+		Tb-, Bm-, Bk+	10+, 20+, 40nl		10+, 20+		100+			Spain	Europe (west)	3	4	3	13	6	2	3	3	6	36	36	6	2	3	6	6	4
2018Vergnaud#0771	BCCN#87-22	Cattle	Woustviller ,Moselle, France	B. melitensis bv1	E. Mediterranean	1987	43	209	105		LVD 57(Le Guilloux)	LVD 57	Milk	smooth	+	-	++	-	A-,M+		Tb-, Wb-, Iz+, RC-	10+, 20nl, 40v	10+, 20+, 40v	10v, 20-	10+, 20+	100-	100+		France	Europe (west)	1	5	3	13	3	2	3	2	5	9	9	8	3	4	3	5	5
2018Vergnaud#0772	BCCN#87-40	Human	Paris, France	B. melitensis bv1	Americas	1987	55	158	265		CH Cochin Paris(Philippon)	CH Cochin Paris	Hemoculture	smooth	+	-	+	-	A-,M+		Tb-, Wb-, Iz+l, RC-	10+, 20nl, 40nl	10+, 20nl, 40nl	10+, 20+	10+, 20+	100+	100+		France	Europe (west)	3	4	3	13	4	2	3	3	7	36	36	6	2	5	3	7	5
2018Vergnaud#0773	BCCN#91-52	Ovine	Saragosse, Spain	B. melitensis bv1	E. Mediterranean	1991	43	210	292	Saragosse 1+	Blasco	Blasco	Vaginal swab	smooth	+	-	++	-	A-,M+		Tb-, Wb-, Iz+, RC-	10+, 20v, 40-	10+, 20+, 40v	10+, 20nl	10+, 20+	100-	100+		Spain	Europe (west)	1	5	3	13	3	2	3	2	4	9	9	8	3	4	3	5	5
2018Vergnaud#0774	BCCN#92-11	Ovine	Somme, France	B. melitensis bv1	E. Mediterranean	1992	43	209	105	LCRV 15541	LCRV Alfort	LVD 80	Placenta	S	+	-	++	-	A-,M+		Tb-, Wb-, Iz+, RC-	10nl, 20-, 40-	10nl, 20-, 40-	10nl, 20-	10+, 20+	100nl	100+		France	Europe (west)	1	5	3	13	3	2	3	2	5	9	9	8	4	4	3	4	6
2018Vergnaud#0775	BCCN#92-19	Cattle	Somme, France	B. melitensis bv1	E. Mediterranean	1992	43	209	105	LCRV 960	LCRV Alfort	LVD 80	Milk	S	+	-	++	-	A-,M+		Tb-, Wb-, Iz+, RC-	10+, 20-, 40-	10+, 20nl, 40-	10nl, 20v	10+, 20+	100-	100+		France	Europe (west)	1	5	3	13	3	2	3	2	5	9	9	8	4	4	3	5	6
2018Vergnaud#0776	BCCN#83-148	Ovine	Greece	B. melitensis bv3	E. Mediterranean	1983	43	210	125	Thessalonique 10	Yantzis	Yantzis	Aborted fetus, stomach liquid	smooth	+	-	+	-	A+,M+		Tb-, Wb-, Bk+, RC-	10+, 20+, 40nl		10+, 20+		100v			Greece	Europe (west)	1	5	3	13	3	2	3	2	4	41	41	8	7	4	3	6	7
2018Vergnaud#0777	BCCN#83-174	Ovine	Greece	B. melitensis bv3	E. Mediterranean	1983	43	210	125	Thessalonique 37	Yantzis	Yantzis	Aborted fetus, liver	smooth	+	-	+	-	A+,M+		Tb-, Wb-, Bk+, RC-	10+, 20+, 40nl		10+, 20+		100v			Greece	Europe (west)	1	5	3	13	3	2	3	2	4	41	41	8	5	4	9	5	3
2018Vergnaud#0778	BCCN#83-189	Ovine	Greece	B. melitensis bv3	E. Mediterranean	1983	43	210	125	Thessalonique 53	Yantzis	Yantzis	Aborted fetus, stomach liquid	smooth	+	-	+	-	A+,M+		Tb-, Wb-, Bk+, RC-	10+, 20+, 40nl		10+, 20+		100v			Greece	Europe (west)	1	5	3	13	3	2	3	2	4	41	41	8	5	4	7	5	3
2018Vergnaud#0779	BCCN#90-50	Ovine	Hautes-Alpes, France	B. melitensis bv3	W. Mediterranean	1990	51	123	96	LCRV 10595/2	LCRV Alfort	LVD 05	Placenta	smooth	+	-	+	-	A+,M+,R-		Tb-, Wb-, Iz+, RC-	10+, 20nl, 40v	10+, 20+, 40nl	10+, 20+	10+, 20+	100+	100+		France	Europe (west)	3	5	3	13	1	1	3	3	7	43	43	8	6	5	12	9	3
2018Vergnaud#0780	BCCN#76-394	Cattle	Bignona, Senegal	B. abortus bv3	abortus B	1976	34	239	64	Senegal H132	ISRA(Diallo)	ISRA Dakar	Hygroma, knee	smooth	-	+	+	+	A+,M-		Tb+, Bm+		10+, 20+, 40v		10+, 20+		100+	glu2,ala2,asp1,arg1,orn1,cit1,lys1,ara1,gal1,rib3,xyl2,ery3	Senegal	Africa (west)	3	5	4	11	2	2	3	3	8	41	41	8	4	5	3	4	6
2018Vergnaud#0781	BCCN#76-395	Cattle	Bignona, Senegal	B. abortus bv3	abortus B	1976	34	239	64	Senegal H148	ISRA(Diallo)	ISRA Dakar	Hygroma, knee	smooth	-	+	+	+	A+,M-		Tb+, Bm+		10+, 20+, 40nl		10+, 20+		100+	glu3,ala2,asp1,arg1,orn1,cit1,lys1,ara1,gal1,rib3,xyl2,ery3	Senegal	Africa (west)	3	5	4	11	2	2	3	3	8	41	41	8	4	5	3	4	6
2018Vergnaud#0782	BCCN#77-12	Cattle	Dianayel ,Kolda, Senegal	B. abortus bv3	abortus B	1977	34	239	64	Senegal Kolda C	ISRA(Diallo)	ISRA Dakar	Hygroma, knee	smooth	-	+	+	+	A+,M-		Tb+, Bm+		10+, 20nl, 40v		10+, 20+		100+	glu3,ala2,asp1,arg1,orn1,cit1,lys1,ara1,gal1,rib3,xyl2,ery3	Senegal	Africa (west)	3	5	4	11	2	2	3	3	8	41	41	8	4	6	3	5	5
2018Vergnaud#0783	BCCN#77-13	Cattle	Inor-Diola ,Senegal-Gambia border, Senegal	B. abortus bv3	abortus B	1977	34	239	64	Senegal Front A	ISRA(Diallo)	ISRA Dakar	Hygroma, knee	smooth	-	+	+	+	A+,M-		Tb+, Bm+		10+, 20nl, 40-		10+, 20+		100+		Senegal	Africa (west)	3	5	4	11	2	2	3	3	8	41	41	8	4	5	3	6	6
2018Vergnaud#0784	BCCN#77-204	Cattle	Keur Ilo ,Kaolack, Senegal	B. abortus bv3	abortus B	1977	34	237	317	Senegal Kao27	ISRA(Diallo)	ISRA Dakar	Hygroma, knee	smooth	-	+	+	+	A+,M-		Tb+, Bm+		10+, 20+, 40nl		10+, 20+		100+		Senegal	Africa (west)	3	5	4	11	2	2	3	3	7	41	41	8	4	5	3	3	5
2018Vergnaud#0785	BCCN#77-205	Cattle	Keur Dengre ,Kaolack, Senegal	B. abortus bv3	abortus B	1977	34	239	64	Senegal Kao32	ISRA(Diallo)	ISRA Dakar	Hygroma, knee	smooth	-	+	+	+	A+,M-		Tb+, Bm+		10+, 20+, 40nl		10+, 20+		100+		Senegal	Africa (west)	3	5	4	11	2	2	3	3	8	41	41	8	5	7	3	7	3
2018Vergnaud#0786	BCCN#77-43	Cattle	Dandon ,Sedhiou Nord, Senegal	B. abortus bv3	abortus B	1977	34	237	317	Senegal Sedno H	ISRA(Diallo)	ISRA Dakar	Hygroma, knee	smooth	-	+	+	+	A+,M-		Tb+, Bm+		10+, 20+, 40nl		10+, 20+		100+		Senegal	Africa (west)	3	5	4	11	2	2	3	3	7	41	41	8	4	4	3	4	8
2018Vergnaud#0787	BCCN#77-44	Cattle	Sitaba ,Sedhiou Nord, Senegal	B. abortus bv3	abortus B	1977	34	237	317	Senegal Sedno O	ISRA(Diallo)	ISRA Dakar	Hygroma, knee	smooth	-	+	+	+	A+,M-		Tb+, Bm+		10+, 20v, 40-		10+, 20+		100+		Senegal	Africa (west)	3	5	4	11	2	2	3	3	7	41	41	8	4	7	3	3	5
2018Vergnaud#0788	BCCN#78-21	Cattle	Fanghotte ,Ziguinchor, Senegal	B. abortus bv3	abortus B	1978	34	239	64	Senegal Zig10	ISRA(Diallo)	ISRA Dakar	Hygroma, knee	smooth	-	+	+	+	A+,M-		Tb+, Bm+		10+, 20+, 40+		10+, 20+		100+		Senegal	Africa (west)	3	5	4	11	2	2	3	3	8	41	41	8	4	6	3	6	5
2018Vergnaud#0789	BCCN#78-22	Cattle	Fanghotte ,Ziguinchor, Senegal	B. abortus bv3	abortus B	1978	34	237	317	Senegal Zig12	ISRA(Diallo)	ISRA Dakar	Hygroma, knee	smooth	-	+	+	+	A+,M-		Tb+, Bm+		10+, 20+, 40+		10+, 20+		100+		Senegal	Africa (west)	3	5	4	11	2	2	3	3	7	41	41	8	7	4	3	5	7
2018Vergnaud#0790	BCCN#78-38	Cattle	Loudia Wolof ,Ziguinchor, Senegal	B. abortus bv3	abortus B	1978	34	235	315	Senegal Zig31	ISRA(Diallo)	ISRA Dakar	Hygroma, knee	smooth	-	+	+	+	A+,M-		Tb+, Bm+		10+, 20+, 40+		10+, 20+		100+		Senegal	Africa (west)	3	5	4	11	2	2	3	3	10	41	41	8	5	6	3	8	6
2018Vergnaud#0791	BCCN#78-39	Cattle	Effisao ,Ziguinchor, Senegal	B. abortus bv3	abortus B	1978	34	235	315	Senegal Zig32	ISRA(Diallo)	ISRA Dakar	Hygroma, knee	smooth	-	+	+	+	A+,M-		Tb+, Bm+		10+, 20+, 40+		10+, 20+		100+		Senegal	Africa (west)	3	5	4	11	2	2	3	3	10	41	41	8	5	6	3	8	6
2018Vergnaud#0792	BCCN#78-51	Cattle	Diakene Wolof ,Ziguinchor, Senegal	B. abortus bv3	abortus B	1978	34	239	64	Senegal Zig44	ISRA(Diallo)	ISRA Dakar	Hygroma, knee	smooth	-	+	+	+	A+,M-		Tb+, Bm+		10+, 20+, 40+		10+, 20+		100+		Senegal	Africa (west)	3	5	4	11	2	2	3	3	8	41	41	8	4	6	3	7	5
2018Vergnaud#0793	BCCN#78-52	Cattle	Diakene Wolof ,Ziguinchor, Senegal	B. abortus bv3	abortus B	1978	34	239	64	Senegal Zig45	ISRA(Diallo)	ISRA Dakar	Hygroma, knee	smooth	-	+	+	+	A+,M-		Tb+, Bm+		10+, 20+, 40+		10+, 20+		100+		Senegal	Africa (west)	3	5	4	11	2	2	3	3	8	41	41	8	4	6	3	8	5
2018Vergnaud#0794	BCCN#79-157	Cattle	Senegal	B. abortus bv3	abortus B	1979	34	239	64	EVIE DK9	EVIE Dakar(Chantal)	Evie Dakar	Hygroma	smooth	-	+	+	+	A+,M-		Tb+, Bm+, Bk+		10+, 20+, 40nl		10+, 20+		100+		Senegal	Africa (west)	3	5	4	11	2	2	3	3	8	41	41	8	4	5	3	5	5
2018Vergnaud#0795	BCCN#79-158	Cattle	Senegal	B. abortus bv3	abortus B	1979	34	237	317	EVIE DK10	EVIE Dakar(Chantal)	Evie Dakar	Hygroma	smooth	-	+	+	+	A+,M-		Tb+, Bm+, Bk+		10+, 20nl, 40-		10+, 20+		100+		Senegal	Africa (west)	3	5	4	11	2	2	3	3	7	41	41	8	5	3	3	6	7
2018Vergnaud#0796	BCCN#79-164	Cattle	Senegal	B. abortus bv3	abortus B	1979	34	239	64	EVIE DK18	EVIE Dakar(Chantal)	Evie Dakar	Hygroma	smooth	-	+	+	+	A+,M-		Tb+, Bm+, Bk+		10+, 20+, 40nl		10+, 20+		100+		Senegal	Africa (west)	3	5	4	11	2	2	3	3	8	41	41	8	4	5	3	4	6
2018Vergnaud#0797	BCCN#79-165	Cattle	Senegal	B. abortus bv3	abortus B	1979	34	237	317	EVIE DK19	EVIE Dakar(Chantal)	Evie Dakar	Hygroma	smooth	-	+	+	+	A+,M-		Tb+, Bm+, Bk+		10+, 20nl, 40-		10+, 20+		100+		Senegal	Africa (west)	3	5	4	11	2	2	3	3	7	41	41	8	5	3	3	6	6
2018Vergnaud#0798	BCCN#79-171	Cattle	Senegal	B. abortus bv3	abortus B	1979	34	237	317	EVIE DK25	EVIE Dakar(Chantal)	Evie Dakar	Hygroma	smooth	-	+	+	+	A+,M-		Tb+, Bm+, Bk+		10+, 20v, 40-		10+, 20+		100+		Senegal	Africa (west)	3	5	4	11	2	2	3	3	7	41	41	8	4	7	3	3	5
2018Vergnaud#0799	BCCN#79-172	Cattle	Senegal	B. abortus bv3	abortus B	1979	34	239	64	EVIE DK26	EVIE Dakar(Chantal)	Evie Dakar	Hygroma	smooth	-	+	+	+	A+,M-		Tb+, Bm+, Bk+		10+, 20+, 40nl		10+, 20+		100+		Senegal	Africa (west)	3	5	4	11	2	2	3	3	8	41	41	8	4	5	3	4	6
2018Vergnaud#0800	BCCN#75-2	Human	France	B. melitensis bv1	E. Mediterranean	1975	43	210	292	IP 56474	IP 75(Piechaud)			smooth	+	-	++	-	A-,M+		Tb-, Bm+l	10nl, 20v, 40-		10v, 20v		200v			France	Europe (west)	1	5	3	13	3	2	3	2	4	9	9	8	4	4	3	7	4
2018Vergnaud#0801	BCCN#76-307	Human	Navarre, Spain	B. melitensis bv1	E. Mediterranean	1976	43	210	292		Universite de Navarre (Diaz)	Universite de Navarre	Hemoculture	smooth	+	-	++	-	A-,M+		Tb-, Bm-	10+, 20nl, 40v	10+, 20+, 40nl	10+, 20nl	10+, 20+	100-	100+		Spain	Europe (west)	1	5	3	13	3	2	3	2	4	9	9	8	4	4	3	5	5
2018Vergnaud#0802	BCCN#76-309	Human	Navarre, Spain	B. melitensis bv1	E. Mediterranean	1976	43	210	292		Universite de Navarre (Diaz)	Universite de Navarre	Hemoculture	smooth	+	-	++	-	A-,M+		Tb-, Bm-	10+, 20nl, 40v	10+, 20nl, 40nl	10+, 20nl	10+, 20+	100-	100+		Spain	Europe (west)	1	5	3	13	3	2	3	2	4	9	9	8	5	4	3	5	6
2018Vergnaud#0803	BCCN#76-423	Human	Navarre, Spain	B. melitensis bv1	E. Mediterranean	1976	42	218	295	Pamplona 477	Universite de Navarre (Diaz)	Universite de Navarre		smooth	+	-	++	-	A-,M+		Tb-, Bm-	10+, 20nl, 40v		10+, 20nl		100v			Spain	Europe (west)	1	5	3	13	2	2	3	2	4	9	9	8	4	4	3	5	5
2018Vergnaud#0804	BCCN#82-55	Human	Paris, France	B. melitensis bv1	E. Mediterranean	1982	43	209	105	LCRV 2987	LCRV Alfort	Env Alfort(Person)	Hemoculture	smooth	+	-	++	-	A-,M+		Tb-, Bm-, Bk+l	10+, 20nl, 40-		10+, 20+		100+			France	Europe (west)	1	5	3	13	3	2	3	2	5	9	9	8	3	4	3	5	6
2018Vergnaud#0805	BCCN#91-159	Ovine	Somme, France	B. melitensis bv1	E. Mediterranean	1991	43	209	105	LCRV 309/1811	LCRV Alfort	LVD 80	Placenta	smooth	+	-	++	-	A-,M+		Tb-, Wb-, Iz+, RC-	10+, 20nl, 40-	10+, 20+, 40nl	10+, 20+	10+, 20+	100+	100+		France	Europe (west)	1	5	3	13	3	2	3	2	5	9	9	8	3	4	3	6	6
2018Vergnaud#0806	BCCN#91-235	Ovine	Navarre, Spain	B. melitensis bv1	E. Mediterranean	1991	43	210	292	Saragosse 1-3	Blasco	Blasco		smooth	+	-	++	-	A-,M+		Tb-, Wb+l, Iz+, RC-	10+, 20v, 40-	10+, 20nl, 40v	10nl, 20v	10+, 20+	100v	100+		Spain	Europe (west)	1	5	3	13	3	2	3	2	4	9	9	8	3	4	3	7	5
2018Vergnaud#0807	BCCN#93-45	Human	Navarre, Spain	B. melitensis bv1	E. Mediterranean	1993	42	218	295	Pamplona 2370a	Diaz Pamplona	Universite de Navarre	Hepatic abscess	smooth	+	-	++	-	A-,M+		Tb-, Wb-, Iz+, RC-	10nl, 20v, 40-	10+, 20nl, 40v	10v, 20v	10+, 20+	100-	100+		Spain	Europe (west)	1	5	3	13	2	2	3	2	4	9	9	8	3	4	3	4	6
2018Vergnaud#0808	BCCN#96-166	Human	Portugal	B. melitensis bv1	Americas	1996	55	143	128		CH Laennec Paris (Fortineau)	CH Laennec Paris	Hemoculture	smooth	+	-	+	-	A-,M+		Tb-, Wb-, Iz+, RC-	10+, 20nl, 40-	10+, 20nl, 40v	10nl, 20v	10+, 20+	100-	100+		Portugal	Europe (west)	3	4	3	13	4	2	3	3	6	36	36	5	2	7	10	3	7
2018Vergnaud#0809	BCCN#74-234	Human	Rhone, France	B. melitensis bv2	W. Mediterranean	1974	51	123	96	EVL L298	Ecole Veterinaire Lyon(Joubert)	Env Lyon		smooth	+	-	+	-	A+,M-		Tb-	10-, 20-, 40-	10+, 20nl, 40v	10+, 20v	10+, 20+	200+	200+	glu3,ala3,asp2,arg1,orn1,cit1,lys1,ara1,gal1,rib1,xyl1,ery2	France	Europe (west)	3	5	3	13	1	1	3	3	7	43	43	8	7	5	10	9	3
2018Vergnaud#0810	BCCN#74-236	Human	Paris, France	B. melitensis bv2	W. Mediterranean	1974	51	123	96	CH75 P1	CH Cochin Paris(Philippon)	CH Cochin Paris		smooth	+	-	+	-	A+,M-		Tb-	10+, 20+, 40nl	10+, 20+, 40+	10+, 20v	10+, 20+	200+	200+	glu2,ala2,asp2,arg2,orn1,cit1,lys1,ara1,gal1,rib1,xyl1,ery3	France	Europe (west)	3	5	3	13	1	1	3	3	7	43	43	8	6	5	9	13	3
2018Vergnaud#0811	BCCN#75-130	Human	Castille, Spain	B. melitensis bv3	E. Mediterranean	1975	42	218	116	Valladolid 26	Rodriguez Torres	Rodriguez Torres		smooth	+	-	++	-	A+,M+		Tb-, Bm-	10+, 20nl, 40v		10-, 20-		200-			Spain	Europe (west)	1	5	3	13	2	2	3	2	4	41	41	8	6	7	10	6	5
2018Vergnaud#0812	BCCN#76-330	Human	Le Puy ,Haute-Loire, France	B. melitensis bv1	E. Mediterranean	1976	43	208	283	INSERM 357	INSERM Montpellier(Roux)			smooth	+	-	+	-	A-,M+		Tb-, Bm-	10+, 20v, 40v		10+, 20v		100-			France	Europe (west)	1	5	3	13	3	2	3	2	6	9	9	8	4	4	3	4	5
2018Vergnaud#0813	BCCN#75-131	Human	Castille, Spain	B. melitensis bv3	E. Mediterranean	1975	42	218	116	Valladolid 38	Rodriguez Torres	Rodriguez Torres		smooth	+	-	++	-	A+,M+		Tb-, Bm+l	10+, 20nl, 40v		10v, 20v		200-			Spain	Europe (west)	1	5	3	13	2	2	3	2	4	41	41	8	6	7	3	6	5
2018Vergnaud#0814	BCCN#75-181	Human	Castille, Spain	B. melitensis bv3	E. Mediterranean	1975	42	218	116	Valladolid 1150	Rodriguez Torres	Rodriguez Torres		smooth	+	-	++	-	A+,M+		Tb-, Bm+l	10+, 20+, 40v		10v, 20-		200-			Spain	Europe (west)	1	5	3	13	2	2	3	2	4	41	41	8	7	7	3	8	5
2018Vergnaud#0815	BCCN#75-182	Human	Castille, Spain	B. melitensis bv3	E. Mediterranean	1975	42	218	116	Valladolid 1164	Rodriguez Torres	Rodriguez Torres		smooth	+	-	++	-	A+,M+		Tb-, Bm+l	10+, 20+, 40v		10v, 20-		200-			Spain	Europe (west)	1	5	3	13	2	2	3	2	4	41	41	8	7	6	3	7	5
2018Vergnaud#0816	BCCN#75-280	Human	Castille, Spain	B. melitensis bv3	E. Mediterranean	1975	42	218	116	Valladolid 2257	Rodriguez Torres	Rodriguez Torres		smooth	+	-	++	-	A+,M+		Tb-, Bm-	10+, 20nl, 40v		10nl, 20v		200-			Spain	Europe (west)	1	5	3	13	2	2	3	2	4	41	41	8	5	6	3	4	5
2018Vergnaud#0817	BCCN#75-281	Human	Castille, Spain	B. melitensis bv3	E. Mediterranean	1975	42	218	116	Valladolid 2388	Rodriguez Torres	Rodriguez Torres		smooth	+	-	++	-	A+,M+		Tb-, Bm-	10+, 20nl, 40v		10nl, 20v		200-			Spain	Europe (west)	1	5	3	13	2	2	3	2	4	41	41	8	4	7	3	6	5
2018Vergnaud#0818	BCCN#75-300	Human	Castille, Spain	B. melitensis bv3	E. Mediterranean	1975	42	218	116	Valladolid 3033	Rodriguez Torres	Rodriguez Torres		smooth	+	-	++	-	A+,M+		Tb-, Bm-	10+, 20nl, 40v		10v, 20-		200-			Spain	Europe (west)	1	5	3	13	2	2	3	2	4	41	41	8	6	6	3	4	5
2018Vergnaud#0819	BCCN#75-301	Human	Castille, Spain	B. melitensis bv3	E. Mediterranean	1975	42	218	116	Valladolid 3062	Rodriguez Torres	Rodriguez Torres		smooth	+	-	++	-	A+,M+		Tb-, Bm-	10+, 20+, 40v		10v, 20-		200-			Spain	Europe (west)	1	5	3	13	2	2	3	2	4	41	41	8	5	7	3	4	5
2018Vergnaud#0820	BCCN#81-134	Human	Haute-Garonne, France	B. melitensis bv3	W. Mediterranean	1981	51	123	95		CH Toulouse(Vergnes)	CH Toulouse	Hemoculture	smooth	+	-	+	-	A+,M+		Tb-, Bm-, Bk+	10+, 20nl, 40-		10+, 20+		100+			France	Europe (west)	3	5	3	13	1	1	3	3	7	49	48	8	10	5	8	8	3
2018Vergnaud#0821	BCCN#81-135	Human	Bouches-du-Rhone, France	B. melitensis bv3	W. Mediterranean	1981	51	123	96		Institut Fournier Paris puis Philippon	Laboratoire D'Analyses Medicales Arles	Hemoculture	smooth	+	-	+	-	A+,M+		Tb-, Bm-, Bk+	10+, 20nl, 40-		10+, 20+		100+			France	Europe (west)	3	5	3	13	1	1	3	3	7	43	43	8	7	5	7	6	3
2018Vergnaud#0822	BCCN#83-149	Ovine	Greece	B. melitensis bv3	E. Mediterranean	1983	43	209	106	Thessalonique 11	Yantzis	Yantzis	Aborted fetus, stomach liquid	smooth	+	-	+	-	A+,M+		Tb-, Wb-, Bk+, RC-	10+, 20+, 40nl		10+, 20+		100v			Greece	Europe (west)	1	5	3	13	3	2	3	2	5	41	41	8	4	4	3	4	5
2018Vergnaud#0823	BCCN#83-150	Ovine	Greece	B. melitensis bv3	E. Mediterranean	1983	43	210	125	Thessalonique 12	Yantzis	Yantzis	Aborted fetus, stomach liquid	smooth	+	-	+	-	A+,M+		Tb-, Wb-, Bk+, RC-	10+, 20+, 40nl		10+, 20+		100v			Greece	Europe (west)	1	5	3	13	3	2	3	2	4	41	41	8	6	4	7	7	3
2018Vergnaud#0824	BCCN#83-172	Ovine	Greece	B. melitensis bv3	E. Mediterranean	1983	43	210	125	Thessalonique 35	Yantzis	Yantzis	Aborted fetus, liver	smooth	+	-	+	-	A+,M+		Tb-, Wb-, Bk+, RC-	10+, 20+, 40nl		10+, 20+		100v			Greece	Europe (west)	1	5	3	13	3	2	3	2	4	41	41	8	7	4	3	12	5
2018Vergnaud#0825	BCCN#83-173	Ovine	Greece	B. melitensis bv3	E. Mediterranean	1983	43	210	125	Thessalonique 36	Yantzis	Yantzis	Aborted fetus, stomach liquid	smooth	+	-	+	-	A+,M+		Tb-, Wb-, Bk+, RC-	10+, 20+, 40nl		10+, 20+		100v			Greece	Europe (west)	1	5	3	13	3	2	3	2	4	41	41	8	7	4	3	12	5
2018Vergnaud#0826	BCCN#83-178	Ovine	Greece	B. melitensis bv3	E. Mediterranean	1983	43	210	125	Thessalonique 41	Yantzis	Yantzis	Aborted fetus, liver	smooth	+	-	+	-	A+,M+		Tb-, Wb-, Bk+, RC-	10+, 20+, 40nl		10+, 20+		100v			Greece	Europe (west)	1	5	3	13	3	2	3	2	4	41	41	8	9	4	3	6	3
2018Vergnaud#0827	BCCN#83-179	Ovine	Greece	B. melitensis bv3	E. Mediterranean	1983	43	210	125	Thessalonique 42	Yantzis	Yantzis	Aborted fetus, liver	smooth	+	-	+	-	A+,M+		Tb-, Wb-, Bk+, RC-	10+, 20+, 40nl		10+, 20+		100v			Greece	Europe (west)	1	5	3	13	3	2	3	2	4	41	41	8	9	4	7	6	3
2018Vergnaud#0828	BCCN#87-13	Cattle	Savoie, France	B. melitensis bv3	W. Mediterranean	1987	51	123	96	LCRV 13934	LCRV Alfort	LVD 73	Placenta	smooth	+	-	+	-	A+,M+		Tb-, Wb-, Iz+, RC-	10+, 20nl, 40v	10+, 20+, 40+	10+, 20nl	10+, 20+	100nl	100+		France	Europe (west)	3	5	3	13	1	1	3	3	7	43	43	8	8	6	4	5	3
2018Vergnaud#0829	BCCN#87-14	Cattle	Savoie, France	B. melitensis bv3	W. Mediterranean	1987	51	123	96	LCRV 13935	LCRV Alfort	LVD 73	Placenta	smooth	+	-	+	-	A+,M+		Tb-, Wb-, Iz+, RC-	10nl, 20v, 40v	10+, 20+, 40v	10+, 20nl	10+, 20+	100nl	100+		France	Europe (west)	3	5	3	13	1	1	3	3	7	43	43	8	8	6	4	5	3
2018Vergnaud#0830	BCCN#90-52	Caprine	Savoie, France	B. melitensis bv3	W. Mediterranean	1990	51	122	207	LCRV 954	LCRV Alfort	LVD 73	Aborted fetus	smooth	+	-	+	-	A+,M+,R-		Tb-, Wb-, Iz+, RC-	10+, 20nl, 40v	10+, 20+, 40nl	10+, 20+	10+, 20+	100+	100+		France	Europe (west)	3	5	3	13	1	1	3	3	6	43	43	8	6	5	8	14	3
2018Vergnaud#0831	BCCN#91-103	Cattle	Salonique ,Greece	B. melitensis bv3	E. Mediterranean	1991	43	210	125	LCRV 9871/K28	LCRV Alfort	Fac De Medecine Veterinaire Salonique(Bourdji-Hatjopoulou)	Milk	smooth	+	-	+	-	A+,M+		Tb-, Wb-, Iz+, RC-	10+, 20nl, 40v	10+, 20+, 40+	10+, 20nl	10+, 20+	100v	100+		Greece	Europe (west)	1	5	3	13	3	2	3	2	4	41	41	8	6	3	3	6	5
2018Vergnaud#0832	BCCN#76-422	Human	Navarre, Spain	B. melitensis bv1	Americas	1976	55	143	128	Pamplona 452b	Universite de Navarre (Diaz)	Universite de Navarre		smooth	+	-	+	-	A-,M+		Tb-, Bm-	10+, 20nl, 40v		10+, 20nl		100v			Spain	Europe (west)	3	4	3	13	4	2	3	3	6	36	36	5	2	4	8	3	5
2018Vergnaud#0833	BCCN#91-104	Cattle	Salonique ,Greece	B. melitensis bv3	E. Mediterranean	1991	43	210	125	LCRV 9871/K29	LCRV Alfort	Fac De Medecine Veterinaire Salonique(Bourdji-Hatjopoulou)	Milk	smooth	+	-	+	-	A+,M+		Tb-, Wb-, Iz+, RC-	10+, 20+, 40v	10+, 20+, 40+	10+, 20v	10+, 20+	100v	100+		Greece	Europe (west)	1	5	3	13	3	2	3	2	4	41	41	8	7	4	3	6	5
2018Vergnaud#0834	BCCN#91-110	Cattle	Salonique ,Greece	B. melitensis bv3	E. Mediterranean	1991	43	210	125	LCRV 9871/K40	LCRV Alfort	Fac De Medecine Veterinaire Salonique(Bourdji-Hatjopoulou)	Milk	smooth	+	-	+	-	A+,M+		Tb-, Wb-, Iz+, RC-	10+, 20nl, 40v	10+, 20+, 40+	10+, 20v	10+, 20+	100v	100+		Greece	Europe (west)	1	5	3	13	3	2	3	2	4	41	41	8	6	4	3	6	5
2018Vergnaud#0835	BCCN#91-111	Cattle	Salonique ,Greece	B. melitensis bv3	E. Mediterranean	1991	43	209	104	LCRV 9871/44	LCRV Alfort	Fac De Medecine Veterinaire Salonique(Bourdji-Hatjopoulou)	Milk	smooth	+	-	+	-	A+,M+		Tb-, Wb-, Iz+, RC-	10+, 20nl, 40v	10+, 20+, 40nl	10+, 20nl	10+, 20+	100nl	100+		Greece	Europe (west)	1	5	3	13	3	2	3	2	5	36	36	8	5	4	3	6	6
2018Vergnaud#0836	BCCN#91-140	Ovine	Salonique ,Greece	B. melitensis bv3	E. Mediterranean	1991	43	209	106	LCRV 9872/22	LCRV Alfort	Fac De Medecine Veterinaire Salonique(Bourdji-Hatjopoulou)	Milk	smooth	+	-	+	-	A+,M+		Tb-, Wb-, Iz+, RC-	10nl, 20v, 40v	10+, 20nl, 40v	10+, 20+	10+, 20+	100+	100+		Greece	Europe (west)	1	5	3	13	3	2	3	2	5	41	41	8	4	4	3	4	4
2018Vergnaud#0837	BCCN#91-141	Ovine	Salonique ,Greece	B. melitensis bv3	E. Mediterranean	1991	43	210	125	LCRV 9872/23	LCRV Alfort	Fac De Medecine Veterinaire Salonique(Bourdji-Hatjopoulou)	Milk	smooth	+	-	+	-	A+,M+		Tb-, Wb-, Iz+, RC-	10nl, 20v, 40v	10+, 20nl, 40v	10+, 20+	10+, 20+	100+	100+		Greece	Europe (west)	1	5	3	13	3	2	3	2	4	41	41	8	7	4	9	6	3
2018Vergnaud#0838	BCCN#91-149	Ovine	Salonique ,Greece	B. melitensis bv3	E. Mediterranean	1991	43	210	125	LCRV 9872/38	LCRV Alfort	Fac De Medecine Veterinaire Salonique(Bourdji-Hatjopoulou)	Milk	smooth	+	-	+	-	A+,M+		Tb-, Wb-, Iz+, RC-	10nl, 20nl, 40v	10+, 20nl, 40nl	10+, 20+	10+, 20+	100+	100+		Greece	Europe (west)	1	5	3	13	3	2	3	2	4	41	41	8	7	4	9	6	3
2018Vergnaud#0839	BCCN#91-150	Ovine	Salonique ,Greece	B. melitensis bv3	E. Mediterranean	1991	43	210	125	LCRV 9872/55	LCRV Alfort	Fac De Medecine Veterinaire Salonique(Bourdji-Hatjopoulou)	Milk	smooth	+	-	+	-	A+,M+		Tb-, Wb-, Iz+, RC-	10nl, 20nl, 40v	10+, 20nl, 40nl	10+, 20+	10+, 20+	100+	100+		Greece	Europe (west)	1	5	3	13	3	2	3	2	4	41	41	8	7	4	9	6	3
2018Vergnaud#0840	BCCN#91-63	Caprine	Saragosse, Spain	B. melitensis bv3	E. Mediterranean	1991	42	218	116	Saragosse cabra 11	Blasco	Blasco	Aborted fetus	smooth	+	-	++	-	A+,M+		Tb-, Wb-, Iz+, RC-	10+, 20nl, 40v	10+, 20+, 40v	10nl, 20-	10+, 20nl	100-	100-		Spain	Europe (west)	1	5	3	13	2	2	3	2	4	41	41	8	5	6	3	9	5
2018Vergnaud#0841	BCCN#91-64	Caprine	Saragosse, Spain	B. melitensis bv3	E. Mediterranean	1991	42	218	116	Saragosse cabra 12	Blasco	Blasco	Aborted fetus	smooth	+	-	++	-	A+,M+		Tb-, Wb-, Iz+, RC-	10+, 20nl, 40v	10+, 20nl, 40v	10-, 20-	10+, 20nl	100-	100-		Spain	Europe (west)	1	5	3	13	2	2	3	2	4	41	41	8	5	6	3	9	5
2018Vergnaud#0842	BCCN#92-52	Ovine	Vaucluse, France	B. melitensis bv3	W. Mediterranean	1992	51	123	96	LCRV 2560	LCRV Alfort	LVD 84	Placenta	smooth	+	-	+	-	A+,M+		Tb-, Wb-, Iz+, RC-	10nl, 20nl, 40-	10+, 20+, 40nl	10nl, 20v	10+, 20+	100+	100+		France	Europe (west)	3	5	3	13	1	1	3	3	7	43	43	8	6	4	3	11	3
2018Vergnaud#0843	BCCN#92-54	Caprine	Alpes-de-Haute-Provence, France	B. melitensis bv3	W. Mediterranean	1992	51	123	96	LCRV 2805	LCRV Alfort	LVD 04	Milk	smooth	+	-	+	-	A+,M+		Tb-, Wb-, Iz+, RC-	10+, 20nl, 40-	10+, 20+, 40nl	10nl, 20v	10+, 20+	100nl	100+		France	Europe (west)	3	5	3	13	1	1	3	3	7	43	43	8	7	4	9	9	3
2018Vergnaud#0844	BCCN#92-60	Cattle	Haute-Savoie, France	B. melitensis bv3	W. Mediterranean	1992	51	122	207	LCRV 3557	LCRV Alfort	LVD 73	Milk	smooth	+	-	+	-	A+,M+		Tb-, Wb-, Iz+, RC-	10+, 20nl, 40-	10+, 20+, 40nl	10nl, 20v	10+, 20+	100v	100+		France	Europe (west)	3	5	3	13	1	1	3	3	6	43	43	8	6	5	8	6	3
2018Vergnaud#0845	BCCN#92-91	Cattle	Navarre, Spain	B. melitensis bv3	E. Mediterranean	1992	42	218	116	Pamplune NA-83769	Universite de Navarre (Diaz)	Universite de Navarre	Milk	smooth	+	-	++	-	A+,M+		Tb-, Wb-, Iz+, RC-	10+, 20nl, 40nl	10+, 20+, 40nl	10-, 20-	10+, 20v	100-	100-		Spain	Europe (west)	1	5	3	13	2	2	3	2	4	41	41	8	6	7	3	4	5
2018Vergnaud#0846	BCCN#92-96	Cattle	Savoie, France	B. melitensis bv3	W. Mediterranean	1992	51	123	96	LCRV 6310/1	LCRV Alfort	LVD 73	Placenta	smooth	+	-	+	-	A+,M+		Tb-, Wb-, Iz+, RC-	10nl, 20v, 40-	10+, 20+, 40nl	10+, 20+	10+, 20+	100+	100+		France	Europe (west)	3	5	3	13	1	1	3	3	7	43	43	8	5	5	8	6	3
2018Vergnaud#0847	BCCN#94-5	Human	Drome, France	B. melitensis bv3	W. Mediterranean	1994	51	123	96		CH Valence(Sartre)	CH Valence	Hemoculture	smooth	+	-	+	-	A+,M+		Tb-, Wb-, Iz+, RC-	10nl, 20-, 40-	10+, 20+, 40nl	10+, 20nl	10+, 20+	100nl	100+		France	Europe (west)	3	5	3	13	1	1	3	3	7	43	43	8	6	5	6	9	3
2018Vergnaud#0848	BCCN#96-155	Human	Pampelune, Spain	B. melitensis bv3	E. Mediterranean	1996	42	218	116	72486	Diaz, Pamplona	CH Pamplona		smooth	+	-	++	-	A+,M+		Tb-, Wb-, Iz+, RC-	10+, 20nl, 40-	10+, 20+, 40nl	10-, 20-	10nl, 20v	100-	1006		Spain	Europe (west)	1	5	3	13	2	2	3	2	4	41	41	8	5	7	3	4	5
2018Vergnaud#0849	BCCN#96-55	Ovine	Sicile, Italy	B. melitensis bv3	W. Mediterranean	1996	49	112	87	A/1860-4	Institut Zooprofilactique de Sicile (Piraino)	Institut Zooprofilactique Expérimental de Sicile		smooth	+	-	+	-	A+,M+		Tb-, Wb-, Iz+, RC-		10+, 20nl, 40v		10+, 20+		100+		Italy	Europe (west)	3	6	3	14	1	1	3	3	7	43	43	8	5	6	8	8	3
2018Vergnaud#0850	BCCN#96-58	Ovine	Sicile, Italy	B. melitensis bv3	W. Mediterranean	1996	49	112	87	A/2189	Institut Zooprofilactique de Sicile (Piraino)	Institut Zooprofilactique Expérimental de Sicile	Milk	smooth	+	-	+	-	A+,M+		Tb-, Wb-, Iz+, RC-		10+, 20+, 40v		10+, 20+		100+		Italy	Europe (west)	3	6	3	14	1	1	3	3	7	43	43	8	6	6	12	2	3
2018Vergnaud#0851	BCCN#76-424	Human	Indre-et-Loire, France	B. melitensis bv1	E. Mediterranean	1976	44	207	280		CH Tours(Borderon)	CH Tours		smooth	+	-	++	-	A-,M+		Tb-, Bm-	10+, 20nl, 40v		10+, 20nl		100v			France	Europe (west)	1	4	3	13	3	2	3	2	4	43	43	8	6	4	3	6	5
2018Vergnaud#0852	BCCN#95-53	Human	Portugal	B. melitensis bv1	Americas	1995	48	149	130	CH78 1710	CH Versailles (Ghnassia)	CH Versailles	Pus of spondylodiscitis (L4-L5)	smooth	+	-	++	-	A-,M+		Tb-, Wb-, Iz+l, RC-	10+, 20nl, 40v	10+, 20+, 40nl	10v, 20-	10+, 20+	100-	100+		Portugal	Europe (west)	3	4	3	13	5	2	3	3	6	36	36	5	2	6	3	3	5
2018Vergnaud#0853	BCCN#96-93	Cattle	Sicile, Italy	B. melitensis bv3	W. Mediterranean	1996	49	112	87	A/580	Institut Zooprofilactique Experimental de Sicile (Piraino)	Institut Zooprofilactique Expérimental de Sicile	Vaginal swab	smooth	+	-	+	-	A+,M+		Tb-, Wb-, Iz+, RC-		10+, 20nl, 40-		10+, 20+		100+		Italy	Europe (west)	3	6	3	14	1	1	3	3	7	43	43	8	6	5	8	6	3
2018Vergnaud#0854	BCCN#96-94	Ovine	Sicile, Italy	B. melitensis bv3	W. Mediterranean	1996	49	112	87	A/598	Institut Zooprofilactique Experimental de Sicile (Piraino)	Institut Zooprofilactique Expérimental de Sicile	Vaginal swab	smooth	+	-	+	-	A+,M+		Tb-, Wb-, Iz+, RC-		10+, 20nl, 40-		10+, 20+		100+		Italy	Europe (west)	3	6	3	14	1	1	3	3	7	43	43	8	6	5	10	6	3
2018Vergnaud#0855	BCCN#97-1	Human	Seine-et-Marne, France	B. melitensis bv3	E. Mediterranean	1997	42	218	116		CH Meaux(Fiacre)	CH Meaux	Hemoculture	smooth	+	-	++	-	A+,M+		Tb-, Wb-, Iz+, RC-	10+, 20nl, 40-	10+, 20nl, 40nl	10-, 20-	10+, 20+	100-	100-		France	Europe (west)	1	5	3	13	2	2	3	2	4	41	41	8	6	7	3	4	5
2018Vergnaud#0856	BCCN#99-57	Cattle	Sicile, Italy	B. melitensis bv3	W. Mediterranean	1999	49	112	87	B/198/98	Institut Zooprofilactique Experimental de Sicile (Piraino)	Institut Zooprofilactique Expérimental de Sicile	Milk	smooth	+	-	+	-	A+,M+		Tb-, Wb-, Iz+, RC-		10+, 20v, 40-		10+, 20+		100+		Italy	Europe (west)	3	6	3	14	1	1	3	3	7	43	43	8	6	4	10	7	3
2018Vergnaud#0857	BCCN#99-58	Ovine	Sicile, Italy	B. melitensis bv3	W. Mediterranean	1999	49	112	87	B/199/98	Institut Zooprofilactique Experimental de Sicile (Piraino)	Institut Zooprofilactique Expérimental de Sicile	Vaginal swab	smooth	+	-	+	-	A+,M+		Tb-, Wb-, Iz+, RC-		10+, 20nl, 40-		10+, 20+		100+		Italy	Europe (west)	3	6	3	14	1	1	3	3	7	43	43	8	6	4	6	6	3
2018Vergnaud#0858	BCCN#99-87	Human	Navarre, Spain	B. melitensis bv3	E. Mediterranean	1999	42	218	116	308940Almeria	Universite de Navarre (Diaz)	Universite de Navarre	Hemoculture	smooth	+	-	+	-	A+,M+		Tb-, Wb-, Iz+, RC-	10+, 20nl, 40v	10+, 20+, 40v	10-, 20-	10+, 20+	100-	100v		Spain	Europe (west)	1	5	3	13	2	2	3	2	4	41	41	8	6	7	3	4	6
2018Vergnaud#0859	BCCN#99-89	Human	Ille-et-Vilaine, France	B. melitensis bv3	E. Mediterranean	1999	42	218	116	CH35 3399	CH Rennes	CH Rennes	Hemoculture	smooth	+	-	+	-	A+,M+		Tb-, Wb-, Iz+, RC-	10+, 20nl, 40-	10+, 20+, 40v	10-, 20-	10+, 20+	100-	100+		France	Europe (west)	1	5	3	13	2	2	3	2	4	41	41	8	7	7	3	5	5
2018Vergnaud#0860	BCCN#98-29	Swine	Buenos Aires ,Argentina	B. suis bv1	B.suis biovar 1	1998	6	89	33	L-4-11	CNEA Buenos Aires (Silva Paulo)	CNEA Buenos Aires		smooth	+	-	++	-	A+,M-		Tb-, Wb+, Iz+, RC-	10+, 20+, 40+		10+, 20v		100-			Argentina	America (south)	2	3	6	10	4	1	5	2	4	38	38	9	5	7	7	4	3
2018Vergnaud#0861	BCCN#98-30	Swine	Buenos Aires ,Argentina	B. suis bv1	B.suis biovar 1	1998	6	89	33	L-5-3	CNEA Buenos Aires (Silva Paulo)	CNEA Buenos Aires		smooth	+	-	++	-	A+,M-		Tb-, Wb+, Iz+, RC-	10+, 20+, 40nl		10+, 20v		100-			Argentina	America (south)	2	3	6	10	4	1	5	2	4	38	38	9	5	7	7	4	3
2018Vergnaud#0862	BCCN#98-40	Swine	Buenos Aires ,Argentina	B. suis bv1	B.suis biovar 1	1998	6	86	258	A4	CNEA Buenos Aires (Silva Paulo)	CNEA Buenos Aires		smooth	+	-	++	-	A+,M-		Tb-, Wb+, Iz+, RC-	10+, 20+, 40+		10+, 20v		100-			Argentina	America (south)	2	3	6	10	4	1	5	2	3	38	38	9	4	5	6	5	3
2018Vergnaud#0863	BCCN#98-42	Swine	Buenos Aires ,Argentina	B. suis bv1	B.suis biovar 1	1998	6	89	33	S1	CNEA Buenos Aires (Silva Paulo)	CNEA Buenos Aires		smooth	+	-	++	-	A+,M-		Tb-, Wb+, Iz+, RC-	10+, 20+, 40+		10-, 20-		100-			Argentina	America (south)	2	3	6	10	4	1	5	2	4	38	38	9	4	4	8	5	3
2018Vergnaud#0864	BCCN#93-78	Swine	Saragosse, Spain	B. suis bv2	B.suis biovar 2	1993	19	31	60	Saragosse 807	Blasco	Blasco		smooth	+	-	++	-	A+,M-		Tb-, Wb-, Iz-, RC-	10+, 20+, 40nl		10-, 20-		100-			Spain	Europe (west)	2	5	8	9	5	1	5	5	5	38	38	9	15	9	3	2	7
2018Vergnaud#0865	BCCN#93-79	Swine	Saragosse, Spain	B. suis bv2	B.suis biovar 2	1993	19	31	60	Saragosse 808	Blasco	Blasco		smooth	+	-	++	-	A+,M-		Tb-, Wb-, Iz-, RC-	10+, 20+, 40v		10-, 20-		100-			Spain	Europe (west)	2	5	8	9	5	1	5	5	5	38	38	9	15	9	13	2	7
2018Vergnaud#0866	BCCN#97-101	Swine	Dordogne, France	B. suis bv2	B.suis biovar 2	1997	16	48	54	LVD87 2-241	LVD 87 (Couquet)	LVD 87		smooth	+	-	++	-	A+,M-		Tb-, Wb-, Iz-, RC-	10+, 20nl, 40-	10+, 20+, 40nl	10-, 20-	10-, 20-	100-	100-		France	Europe (west)	2	5	8	14	5	1	5	7	6	41	41	9	22	7	3	2	5
2018Vergnaud#0867	BCCN#97-102	Swine	Dordogne, France	B. suis bv2	B.suis biovar 2	1997	16	48	54	LVD87 3-607	LVD 87 (Couquet)	LVD 87		smooth	+	-	++	-	A+,M-		Tb-, Wb-, Iz-, RC-	10+, 20nl, 40-	10+, 20+, 40nl	10-, 20-	10-, 20-	100-	100-		France	Europe (west)	2	5	8	14	5	1	5	7	6	41	41	9	22	7	3	2	5
2018Vergnaud#0868	BCCN#97-106	Swine	Dordogne, France	B. suis bv2	B.suis biovar 2	1997	16	48	54	LVD87 7-24	LVD 87 (Couquet)	LVD 87		smooth	+	-	++	-	A+,M-		Tb-, Wb-, Iz-, RC-	10+, 20nl, 40-	10+, 20+, 40nl	10-, 20-	10-, 20-	100-	100-		France	Europe (west)	2	5	8	14	5	1	5	7	6	41	41	9	22	7	13	2	5
2018Vergnaud#0869	BCCN#97-107	Swine	Dordogne, France	B. suis bv2	B.suis biovar 2	1997	16	48	54	LVD87 8-306	LVD 87 (Couquet)	LVD 87		smooth	+	-	++	-	A+,M-		Tb-, Wb-, Iz-, RC-	10+, 20nl, 40-	10+, 20+, 40nl	10-, 20-	10-, 20-	100-	100-		France	Europe (west)	2	5	8	14	5	1	5	7	6	41	41	9	22	7	3	2	5
2018Vergnaud#0870	BCCN#01-49	Swine	Toledo, Spain	B. suis bv2	B.suis biovar 2	2001	19	31	60	S34	Blasco	Blasco		smooth	+	-	++	-	A+,M-		Tb-, Wb-, Iz+l, RC-	10+, 20+, 40v	10+, 20+, 40nl	10-, 20-	10-, 20-	100-	100-		Spain	Europe (west)	2	5	8	9	5	1	5	5	5	38	38	9	13	9	7	2	7
2018Vergnaud#0871	BCCN#01-50	Swine	Toledo, Spain	B. suis bv2	B.suis biovar 2	2001	19	31	60	S35	Blasco	Blasco		smooth	+	-	++	-	A+,M-		Tb-, Wb-, Iz+l, RC-	10+, 20+, 40v	10+, 20+, 40nl	10-, 20-	10-, 20-	100-	100-		Spain	Europe (west)	2	5	8	9	5	1	5	5	5	38	38	9	12	9	7	2	7
2018Vergnaud#0872	BCCN#76-337	Human	Montpellier ,Hérault, France	B. melitensis bv1	E. Mediterranean	1976	61	186	287	INSERM 397	INSERM Montpellier(Roux)			smooth	+	-	+	-	A-,M+		Tb-, Bm-	10+, 20nl, 40nl		10+, 20nl		100nl			France	Europe (west)	1	5	3	14	3	2	3	2	5	9	9	8	3	4	3	4	5
2018Vergnaud#0873	BCCN#76-338	Human	Montpellier ,Hérault, France	B. melitensis bv1	E. Mediterranean	1976	60	180	286	INSERM 398	INSERM Montpellier(Roux)			smooth	+	-	+	-	A-,M+		Tb-, Bm-	10+, 20nl, 40v		10+, 20v		100v			France	Europe (west)	1	5	3	13	3	2	2	2	5	9	9	8	4	4	3	5	5
2018Vergnaud#0874	BCCN#76-405	Human	Navarre, Spain	B. melitensis bv1	E. Mediterranean	1976	43	210	292		Universite de Navarre (Diaz)	Universite de Navarre		smooth	+	-	++	-	A-,M+		Tb-, Bm-	10+, 20+, 40nl		10+, 20+		100+			Spain	Europe (west)	1	5	3	13	3	2	3	2	4	9	9	8	6	4	3	8	5
2018Vergnaud#0875	BCCN#76-408	Human	Navarre, Spain	B. melitensis bv1	E. Mediterranean	1976	43	210	292		Universite de Navarre (Diaz)	Universite de Navarre		smooth	+	-	++	-	A-,M+		Tb-, Bm-	10+, 20nl, 40-		10+, 20nl		100v			Spain	Europe (west)	1	5	3	13	3	2	3	2	4	9	9	8	4	5	3	5	5
2018Vergnaud#0876	BCCN#77-142	Cattle	Navarre, Spain	B. melitensis bv1	E. Mediterranean	1977	42	214	289	Pamplona GL4	Universite de Navarre (Diaz)	Universite de Navarre	Lymph nodes	smooth	+	-	++	-	A-,M+		Tb-, Bm-	10+, 20+, 40v		10+, 20+		100+			Spain	Europe (west)	1	5	3	13	2	2	3	2	7	9	9	8	5		5		3
2018Vergnaud#0877	BCCN#77-144	Cattle	Navarre, Spain	B. melitensis bv1	E. Mediterranean	1977	43	209	105	Pamplona GL6	Universite de Navarre (Diaz)	Universite de Navarre	Lymph nodes	smooth	+	-	++	-	A-,M+		Tb-, Bm-	10+, 20+, 40v		10+, 20+		100+			Spain	Europe (west)	1	5	3	13	3	2	3	2	5	9	9	8	5	4	3	4	6
2018Vergnaud#0878	BCCN#91-236	Ovine	Navarre, Spain	B. melitensis bv1	E. Mediterranean	1991	43	210	292	Saragosse 1-4	Blasco	Blasco		smooth	+	-	++	-	A-,M+		Tb-, Wb+l, Iz+, RC-	10+, 20v, 40-	10+, 20nl, 40v	10nl, 20v	10+, 20+	100-	100+		Spain	Europe (west)	1	5	3	13	3	2	3	2	4	9	9	8	3	4	3	7	5
2018Vergnaud#0879	BCCN#91-239	Ovine	Leon, Spain	B. melitensis bv1	E. Mediterranean	1991	60	182	99	Saragosse 101-4	Blasco	Blasco		smooth	+	-	++	-	A-,M+		Tb-, Wb-, Iz+, RC-	10+, 20v, 40-	10+, 20nl, 40v	10nl, 40v	10+, 20+	100-	100+		Spain	Europe (west)	1	5	3	13	3	2	2	2	6	9	9	8	6	4	3	5	5
2018Vergnaud#0880	BCCN#95-26	Cattle	Navarre, Spain	B. melitensis bv1	E. Mediterranean	1995	43	210	292	744883	Faculte de Medecine de Pamplona (Diaz)	Faculte de Medecine de Pamplona		smooth	+	-	++	-	A-,M+		Tb-, Wb+l, Iz+, RC-	10nl, 20v, 40-	10+, 20nl, 40v	10+, 20nl	10+, 20+	100-	100+		Spain	Europe (west)	1	5	3	13	3	2	3	2	4	9	9	8	3	4	3	8	5
2018Vergnaud#0881	BCCN#95-27	Cattle	Navarre, Spain	B. melitensis bv1	E. Mediterranean	1995	43	210	292	744841	Faculte de Medecine de Pamplona (Diaz)	Faculte de Medecine de Pamplona		smooth	+	-	++	-	A-,M+		Tb-, Wb+l, Iz+, RC-	10nl, 20v, 40-	10+, 20nl, 40v	10+, 20nl	10+, 20+	100-	100+		Spain	Europe (west)	1	5	3	13	3	2	3	2	4	9	9	8	3	4	3	8	5
2018Vergnaud#0882	BCCN#95-28	Human	Navarre, Spain	B. melitensis bv1	E. Mediterranean	1995	42	218	116	CUN7161	Faculte de Medecine de Pamplona (Diaz)	Faculte de Medecine de Pamplona	Hemoculture	smooth	+	-	++	-	A+,M+		Tb-, Wb-, Iz+, RC-	10+, 20nl, 40v	10+, 20+, 40nl	10-, 20-	10+, 20+	100-	100nl		Spain	Europe (west)	1	5	3	13	2	2	3	2	4	41	41	8	4	7	3	5	6
2018Vergnaud#0883	BCCN#74-257	Human	France	B. melitensis bv2	W. Mediterranean	1974	51	123	96	IP Bm6349	Institut Pasteur(Piechaud)	Institut Pasteur Paris		smooth	+	-	+	-	A+,M-		Tb-	10v, 20-, 40-		10v, 20nl		200-		glu3,ala3,asp2,arg1,orn1,cit1,lys1,ara1,gal1,rib1,xyl1,ery2	France	Europe (west)	3	5	3	13	1	1	3	3	7	43	43	8	7	5	9	4	3
2018Vergnaud#0884	BCCN#00-6	Cattle	Navarre, Spain	B. abortus atypical	abortus C	2000	36	254	72		Université de Navarre (Diaz)	Universite de Navarre	Milk	smooth	+	+	+	+	A+,M-		Tb+-, Wb+-, Iz+, RC-		10nl, 20v, 40-		10+, 20+	-	100+		Spain	Europe (west)	4	5	3	12	2	2	3	1	6	43	43	8	4	5	5	4	4
2018Vergnaud#0885	BCCN#00-9	Human	Paris, France	B. melitensis bv3	E. Mediterranean	2000	42	218	116	CH75-4137	CH St Louis Paris	CH St Louis Paris	Hemoculture	smooth	+	-	++	-	A+,M+		Tb-, Wb-, Iz+l, RC-	10+, 20nl, 40v	10+, 20+, 40v	10-, 20-	10+, 20+	100-	100-		France	Europe (west)	1	5	3	13	2	2	3	2	4	41	41	8	5	7	3	6	4
2018Vergnaud#0886	BCCN#75-1	Human	France	B. melitensis bv1	E. Mediterranean	1975	43	209	105	IP 60374	IP 75(Piechaud)			smooth	+	-	++	-	A-,M+		Tb-, Bm+l	10v, 20-, 40-		10nl, 20v		200v			France	Europe (west)	1	5	3	13	3	2	3	2	5	9	9	8	3	4	3	5	5
2018Vergnaud#0887	BCCN#76-421	Human	Navarre, Spain	B. melitensis bv1	Americas	1976	55	143	128	Pamplona 450	Universite de Navarre (Diaz)	Universite de Navarre		smooth	+	-	+	-	A-,M+		Tb-, Bm-	10+, 20nl, 40v		10+, 20nl		100v			Spain	Europe (west)	3	4	3	13	4	2	3	3	6	36	36	5	2	4	8	3	5
2018Vergnaud#0888	BCCN#82-56	Human	Madrid ,Spain	B. melitensis bv1	Americas	1982	145	139	264	Madrid, M 1	Faculte Medecine Valladolid(Abad Fernandez)		Hemoculture	smooth	+	-	+	-	A-,M+		Tb-, Bm-, Bk+	10+, 20+, 40v		10+, 20+		100+			Spain	Europe (west)	3	4	3	13	4	3	3	3	6	36	36	5	2	6	3	5	6
2018Vergnaud#0889	BCCN#93-43	Human	Haute-Garonne, France	B. melitensis bv1	Americas	1993	47	163	138	Rev.1	CH Toulouse (Lareng)	CH Toulouse	Hemoculture	smooth	+	-	+	-	A-,M+		Tb-, Wb-, Iz+, RC-	10v, 20-, 40-	10nl, 20v, 40-	10-, 20-	10+, 20nl	100-	100-		France	Europe (west)	3	4	2	13	4	2	3	3	8	36	36	6	2	4	6	3	6
2018Vergnaud#0890	BCCN#95-52	Human	Haut-Rhin, France	B. melitensis bv1	E. Mediterranean	1995	43	209	105	CH68 9385	CH Colmar	CH Colmar		smooth	+	-	++	-	A-,M+		Tb-, Wb+l, Iz+, RC-	10+, 20nl, 40v	10+, 20nl, 40v	10+, 20v	10+, 20+	100v	100+		France	Europe (west)	1	5	3	13	3	2	3	2	5	9	9	8	4	4	3	10	5
2018Vergnaud#0891	BCCN#92-61	Caprine	Alpes-de-Haute-Provence, France	B. melitensis bv3	W. Mediterranean	1992	51	123	96	LCRV 3558/1	LCRV Alfort	LVD 04	Aborted fetus	smooth	+	-	+	-	A+,M+		Tb-, Wb-, Iz+l, RC+	10nl, 20nl, 40v	10+, 20+, 40nl	10+, 20+	10+, 20+	100+	100+		France	Europe (west)	3	5	3	13	1	1	3	3	7	43	43	8	7	4	9	9	3
2018Vergnaud#0892	BCCN#75-141	Human	Castille, Spain	B. melitensis bv3	E. Mediterranean	1975	42	218	116	Valladolid 387	Rodriguez Torres	Rodriguez Torres		smooth	+	-	++	-	A+,M+		Tb-, Bm+l	10+, 20+, 40v		10-, 20-		200-			Spain	Europe (west)	1	5	3	13	2	2	3	2	4	41	41	8	5	7	3	6	5
2018Vergnaud#0893	BCCN#75-142	Human	Castille, Spain	B. melitensis bv3	E. Mediterranean	1975	42	218	116	Valladolid 426	Rodriguez Torres	Rodriguez Torres		smooth	+	-	++	-	A+,M+		Tb-, Bm-	10+, 20nl, 40v		10v, 20-		200-			Spain	Europe (west)	1	5	3	13	2	2	3	2	4	41	41	8	6	7	3	6	5
2018Vergnaud#0894	BCCN#75-261	Human	Castille, Spain	B. melitensis bv3	E. Mediterranean	1975	42	218	116	Valladolid 1743	Rodriguez Torres	Rodriguez Torres		smooth	+	-	++	-	A+,M+		Tb-, Bm-	10+, 20+, 40v		10v, 20-		200-			Spain	Europe (west)	1	5	3	13	2	2	3	2	4	41	41	8	6	7	3	6	5
2018Vergnaud#0895	BCCN#75-262	Human	Castille, Spain	B. melitensis bv3	E. Mediterranean	1975	63	213	111	Valladolid 1747	Rodriguez Torres	Rodriguez Torres		smooth	+	-	++	-	A+,M+		Tb-, Bm-	10+, 20nl, 40v		10v, 20-		200-			Spain	Europe (west)	1	5	3	13	2	3	3	2	4	41	41	8	8	7	3	4	5
2018Vergnaud#0896	BCCN#79-185	Human	Spain	B. melitensis bv3	E. Mediterranean	1979	42	218	116	Salamanque 2	Garcia Rodriguez	Garcia Rodriguez		smooth	+	-	++	-	A+,M+		Tb-, Bm-, Bk+	10+, 20nl, 40-	10+, 20+, 40+	10nl, 20-	10+, 20+	100-	100+		Spain	Europe (west)	1	5	3	13	2	2	3	2	4	41	41	8	6	7	3	4	5
2018Vergnaud#0897	BCCN#79-187	Human	Spain	B. melitensis bv3	E. Mediterranean	1979	42	218	116	Salamanque 4	Garcia Rodriguez	Garcia Rodriguez		smooth	+	-	++	-	A+,M+		Tb-, Bm-, Bk+	10+, 20nl, 40v	10+, 20+, 40+	10nl, 20-	10+, 20+	100-	100+		Spain	Europe (west)	1	5	3	13	2	2	3	2	4	41	41	8	5	7	3	7	5
2018Vergnaud#0898	BCCN#81-138	Human	Pertuis ,Vaucluse, France	B. melitensis bv3	W. Mediterranean	1981	51	123	96		CH Aix-en-Provence(Chardon)	CH Aix-En-Provence	Hemoculture	smooth	+	-	+	-	A+,M+		Tb-, Bm-, Bk+	10+, 20nl, 40v		10+, 20+		100+			France	Europe (west)	3	5	3	13	1	1	3	3	7	43	43	8	7	5	9	6	3
2018Vergnaud#0899	BCCN#83-145	Ovine	Greece	B. melitensis bv3	E. Mediterranean	1983	43	209	106	Thessalonique 6	Yantzis	Yantzis	Placenta	smooth	+	-	+	-	A+,M+		Tb-, Wb-, Bk+, RC-	10+, 20+, 40nl		10+, 20+		100v			Greece	Europe (west)	1	5	3	13	3	2	3	2	5	41	41	8	4	4	3	4	5
2018Vergnaud#0900	BCCN#83-147	Ovine	Greece	B. melitensis bv3	E. Mediterranean	1983	43	210	125	Thessalonique 9	Yantzis	Yantzis	Aborted fetus, stomach liquid	smooth	+	-	+	-	A+,M+		Tb-, Wb-, Bk+, RC-	10+, 20+, 40nl		10+, 20+		100v			Greece	Europe (west)	1	5	3	13	3	2	3	2	4	41	41	8	5	4	7	7	3
2018Vergnaud#0901	BCCN#86-12	Ovine	Alpes-de-Haute-Provence, France	B. melitensis bv3	W. Mediterranean	1986	51	123	96	LCRV 2172H	LCRV Alfort	LVD 04	Aborted fetus	smooth	+	-	+	-	A+,M+		Tb-, Wb-, Bk+l, Iz+, RC-	10nl, 20v, 40v	10+, 20+, 40nl	10+, 20+	10+, 20+	100+	100+		France	Europe (west)	3	5	3	13	1	1	3	3	7	43	43	8	9	5	9	11	3
2018Vergnaud#0902	BCCN#86-15	Cattle	Pouyastruc ,Hautes-Pyrénées, France	B. melitensis bv3	W. Mediterranean	1986	51	123	95	LCRV 2103	LCRV Alfort	LVD 65	Aborted fetus	smooth	+	-	+	-	A+,M+		Tb-, Wb-, Bk+l, Iz+, RC-	10nl, 20v, 40v	10+, 20+, 40nl	10+, 20v	10+, 20+	100nl	100+		France	Europe (west)	3	5	3	13	1	1	3	3	7	49	48	8	9	5	6	6	3
2018Vergnaud#0903	BCCN#86-86	Ovine	Saragosse, Spain	B. melitensis bv3	E. Mediterranean	1986	42	218	116	Saragosse EN3	Blasco	Blasco	Vaginal swab	smooth	+	-	++	-	A+,M+		Tb-, Wb-, Iz+, RC-	10+, 20nl, 40v	10+, 20+, 40nl	10nl, 20-	10+, 20+	100-	100+		Spain	Europe (west)	1	5	3	13	2	2	3	2	4	41	41	8	6	7	3	4	5
2018Vergnaud#0904	BCCN#86-87	Ovine	Saragosse, Spain	B. melitensis bv3	E. Mediterranean	1986	42	218	116	Saragosse EN8	Blasco	Blasco	Vaginal swab	smooth	+	-	++	-	A+,M+		Tb-, Wb-, Iz+, RC-	10+, 20nl, 40v	10+, 20+, 40nl	10v, 20-	10+, 20+	100-	100+		Spain	Europe (west)	1	5	3	13	2	2	3	2	4	41	41	8	6	7	3	4	5
2018Vergnaud#0905	BCCN#87-36	Cattle	Saragosse, Spain	B. melitensis bv3	E. Mediterranean	1987	42	218	116	Saragosse 4480	Blasco	Blasco	Milk	smooth	+	-	++	-	A+,M+		Tb-, Wb-, Iz+, RC-	10+, 20nl, 40nl	10+, 20+, 40+	10v, 20-	10+, 20+	100-	100+		Spain	Europe (west)	1	5	3	13	2	2	3	2	4	41	41	8	5	7	3	4	5
2018Vergnaud#0906	BCCN#87-37	Cattle	Saragosse, Spain	B. melitensis bv3	E. Mediterranean	1987	42	218	116	Saragosse 6294	Blasco	Blasco	Milk	smooth	+	-	++	-	A+,M+		Tb-, Wb-, Iz+, RC-	10+, 20nl, 40nl	10+, 20+, 40+	10v, 20-	10+, 20+	100-	100+		Spain	Europe (west)	1	5	3	13	2	2	3	2	4	41	41	8	6	7	3	4	5
2018Vergnaud#0907	BCCN#87-38	Human	Vienne, France	B. melitensis bv3	W. Mediterranean	1987	51	123	95		CH J.Bernard Poitiers (Grignon)	CH Poitiers		smooth	+	-	+	-	A+,M+		Tb-, Wb-, Iz+, RC-	10+, 20nl, 40nl	10+, 20+, 40+	10+, 20+	10+, 20+	100+	100+		France	Europe (west)	3	5	3	13	1	1	3	3	7	49	48	8	13	5	10	9	3
2018Vergnaud#0908	BCCN#87-96	Ovine	Hautes-Alpes, France	B. melitensis bv3	W. Mediterranean	1987	51	123	96	LCRV 11048	LCRV Alfort	LVD 05	Placenta	smooth	+	-	+	-	A+,M+,R-		Tb-, Wb-, Iz+, RC-	10+, 20nl, 40v	10+, 20+, 40+	10+, 20+	10+, 20+	100+	100+		France	Europe (west)	3	5	3	13	1	1	3	3	7	43	43	8	5	5	12	4	3
2018Vergnaud#0909	BCCN#87-97	Ovine	Hautes-Alpes, France	B. melitensis bv3	W. Mediterranean	1987	51	123	96	LCRV 11564	LCRV Alfort	LVD 05	Placenta	smooth	+	-	+	-	A+,M+,R-		Tb-, Wb-, Iz+, RC-	10+, 20nl, 40v	10+, 20+, 40+	10+, 20+	10+, 20+	100+	100+		France	Europe (west)	3	5	3	13	1	1	3	3	7	43	43	8	5	5	12	4	3
2018Vergnaud#0910	BCCN#87-98	Cattle	Hautes-Alpes, France	B. melitensis bv3	W. Mediterranean	1987	51	123	96	LCRV 11996	LCRV Alfort	LVD 05	Placenta	smooth	+	-	+	-	A+,M+		Tb-, Wb-, Iz+, RC-	10+, 20nl, 40v	10+, 20+, 40+	10+, 20+	10+, 20+	100+	100+		France	Europe (west)	3	5	3	13	1	1	3	3	7	43	43	8	6	5	8	11	3
2018Vergnaud#0911	BCCN#90-51	Caprine	Alpes-de-Haute-Provence, France	B. melitensis bv3	W. Mediterranean	1990	51	123	96	LCRV 825	LCRV Alfort	LVD 04	Aborted fetus	smooth	+	-	+	-	A+,M+,R-		Tb-, Wb-, Iz+, RC-	10+, 20nl, 40-	10+, 20+, 40nl	10+, 20+	10+, 20+	100+	100+		France	Europe (west)	3	5	3	13	1	1	3	3	7	43	43	8	5	4	8	6	3
2018Vergnaud#0912	BCCN#96-154	Human	Algeria	B. melitensis bv3	W. Mediterranean	1996	51	124	92	5600/92	Institut Pasteur, Alger (Ouar)	Institut Pasteur, Alger		smooth	+	-	+	-	A+,M+		Tb-, Wb-, Iz+l, RC+l	10+, 20v, 40-	10+, 20nl, 40-	10nl, 20v	10+, 20+	100v	100+		Algeria	Africa (north)	3	5	3	13	1	1	3	3	9	43	43	8	5	5	3	7	3
2018Vergnaud#0913	BCCN#81-140	Human	Corse-du-Sud, France	B. melitensis bv3	W. Mediterranean	1981	51	122	207		LVD 20(Lamberet)		Hemoculture	smooth	+	-	+	-	A+,M+		Tb-, Bm-, Bk+l	10+, 20nl, 40v		10+, 20+		100+			France	Europe (west)	3	5	3	13	1	1	3	3	6	43	43	8	7	5	3	5	3
2018Vergnaud#0914	BCCN#77-2	Human	Pampelune, Spain	B. melitensis bv1	E. Mediterranean	1977	43	210	292		Universite de Navarre (Diaz)	Universite de Navarre		smooth	+	-	+	-	A-,M+		Tb-, Bm-	10+, 20+, 40nl		10+, 20+		100+			Spain	Europe (west)	1	5	3	13	3	2	3	2	4	9	9	8	5	4	3	4	6
2018Vergnaud#0915	BCCN#77-4	Human	Pampelune, Spain	B. melitensis bv1	E. Mediterranean	1977	43	209	105		Universite de Navarre (Diaz)	Universite de Navarre		smooth	+	-	+	-	A-,M+		Tb-, Bm-	10+, 20+, 40nl		10+, 20nl		100nl			Spain	Europe (west)	1	5	3	13	3	2	3	2	5	9	9	8	5	4	3	6	5
2018Vergnaud#0916	BCCN#86-46	Ovine	Saragosse, Spain	B. melitensis bv1	E. Mediterranean	1986	43	210	292	Saragosse 481	Blasco	Blasco		smooth	+	-	+	-	A-,M+		Tb-, Wb-, Iz+, RC-	10+, 20nl	10+, 20nl	10+, 20nl	10+, 20+	100nl	100+		Spain	Europe (west)	1	5	3	13	3	2	3	2	4	9	9	8	5	4	4	4	7
2018Vergnaud#0917	BCCN#86-47	Ovine	Saragosse, Spain	B. melitensis bv1	E. Mediterranean	1986	43	210	292	Saragosse 457	Blasco	Blasco		smooth	+	-	+	-	A-,M+		Tb-, Wb-, Iz+, RC-	10+, 20nl	10+, 20nl	10+, 20+	10+, 20+	100nl	100+		Spain	Europe (west)	1	5	3	13	3	2	3	2	4	9	9	8	5	4	4	4	5
2018Vergnaud#0918	BCCN#91-31	Ovine	Saragosse, Spain	B. melitensis bv1	E. Mediterranean	1991	60	182	99	Saragosse 41A	Blasco	Blasco	Vaginal swab	smooth	+	-	++	-	A-,M+		Tb-, Wb-, Iz+, RC-	10+, 20v, 40-	10+, 20nl, 40v	10nl, 20-	10+, 20+	100-	100+		Spain	Europe (west)	1	5	3	13	3	2	2	2	6	9	9	8	6	4	3	4	7
2018Vergnaud#0919	BCCN#91-32	Ovine	Saragosse, Spain	B. melitensis bv1	E. Mediterranean	1991	60	182	99	Saragosse 41C	Blasco	Blasco	Vaginal swab	smooth	+	-	++	-	A-,M+		Tb-, Wb-, Iz+, RC-	10+, 20v, 40-	10+, 20nl, 40v	10nl, 20-	10+, 20+	100-	100+		Spain	Europe (west)	1	5	3	13	3	2	2	2	6	9	9	8	7	4	3	4	7
2018Vergnaud#0920	BCCN#97-53	Human	Pyrénées-Atlantiques, France	B. melitensis bv1	E. Mediterranean	1997	43	210	292		CH Pau (Melon)	CH Pau	Hemoculture	smooth	+	-	++	-	A-,M+		Tb-, Wb-, Iz+, RC-		10+, 20nl, 40v		10+, 20+		100+		France	Europe (west)	1	5	3	13	3	2	3	2	4	9	9	8	8	4	3	5	5
2018Vergnaud#0921	BCCN#97-54	Human	Gironde, France	B. melitensis bv1	E. Mediterranean	1997	43	210	292	CH33 061658431	CH Bordeaux	CH Bordeaux Pessac	Hemoculture	smooth	+	-	++	-	A-,M+		Tb-, Wb-, Iz+, RC-		10+, 20nl, 40v		10+, 20+		100+		France	Europe (west)	1	5	3	13	3	2	3	2	4	9	9	8	7	4	3	4	5
2018Vergnaud#0922	BCCN#75-143	Human	Castille, Spain	B. melitensis bv3	E. Mediterranean	1975	42	218	116	Valladolid 428	Rodriguez Torres	Rodriguez Torres		smooth	+	-	++	-	A+,M+		Tb-, Bm+l	10+, 20nl, 40v		10v, 20v		200-			Spain	Europe (west)	1	5	3	13	2	2	3	2	4	41	41	8	5	7	3	7	5
2018Vergnaud#0923	BCCN#75-144	Human	Castille, Spain	B. melitensis bv3	E. Mediterranean	1975	42	218	116	Valladolid 437	Rodriguez Torres	Rodriguez Torres		smooth	+	-	++	-	A+,M+		Tb-, Bm+l	10+, 20nl, 40v		10v, 20v		200-			Spain	Europe (west)	1	5	3	13	2	2	3	2	4	41	41	8	6	7	3	4	5
2018Vergnaud#0924	BCCN#75-259	Human	Castille, Spain	B. melitensis bv3	E. Mediterranean	1975	42	218	116	Valladolid 1681	Rodriguez Torres	Rodriguez Torres		smooth	+	-	++	-	A+,M+		Tb-, Bm-	10+, 20+, 40v		10v, 20-		200-			Spain	Europe (west)	1	5	3	13	2	2	3	2	4	41	41	8	5	7	3	6	5
2018Vergnaud#0925	BCCN#75-303	Human	Castille, Spain	B. melitensis bv3	E. Mediterranean	1975	42	218	116	Valladolid 3122	Rodriguez Torres	Rodriguez Torres		smooth	+	-	++	-	A+,M+		Tb-, Bm-	10+, 20nl, 40v		10v, 20-		200-			Spain	Europe (west)	1	5	3	13	2	2	3	2	4	41	41	8	5	6	3	4	5
2018Vergnaud#0926	BCCN#75-304	Human	Castille, Spain	B. melitensis bv3	E. Mediterranean	1975	42	218	116	Valladolid 3142	Rodriguez Torres	Rodriguez Torres		smooth	+	-	++	-	A+,M+		Tb-, Bm-	10+, 20+, 40v		10v, 20-		200-			Spain	Europe (west)	1	5	3	13	2	2	3	2	4	41	41	8	6	6	3	6	5
2018Vergnaud#0927	BCCN#77-47	Human	Bouches-du-Rhone, France	B. melitensis bv3	W. Mediterranean	1977	51	123	95		CH Aix-en-Provence(Chardon)	CH Aix-En-Provence		smooth	+	-	+	-	A+,M+		Tb-, Bm-	10+, 20nl, 40v		10+, 20+		100+			France	Europe (west)	3	5	3	13	1	1	3	3	7	49	48	8	8	5	10	5	3
2018Vergnaud#0928	BCCN#80-41	Ovine	Alpes-de-Haute-Provence, France	B. melitensis bv3	W. Mediterranean	1980	51	123	96	LPPRA 1450-79	LPPRA(Sanchis)	Lppra		smooth	+	-	+	-	A+,M+		Tb-, Bm-, Bk+	10+, 20nl, 40v		10+, 20+		100+			France	Europe (west)	3	5	3	13	1	1	3	3	7	43	43	8	6	8	10	7	3
2018Vergnaud#0929	BCCN#83-151	Ovine	Greece	B. melitensis bv3	E. Mediterranean	1983	43	210	125	Thessalonique 13	Yantzis	Yantzis	Aborted fetus, stomach liquid	smooth	+	-	+	-	A+,M+		Tb-, Wb-, Bk+l, RC-	10+, 20+, 40nl		10+, 20+		100v			Greece	Europe (west)	1	5	3	13	3	2	3	2	4	41	41	8	5	4	7	7	3
2018Vergnaud#0930	BCCN#83-152	Ovine	Greece	B. melitensis bv3	E. Mediterranean	1983	43	209	106	Thessalonique 14	Yantzis	Yantzis	Aborted fetus, stomach liquid	smooth	+	-	+	-	A+,M+		Tb-, Wb-, Bk+, RC-	10+, 20+, 40nl		10+, 20+		100v			Greece	Europe (west)	1	5	3	13	3	2	3	2	5	41	41	8	4	4	3	4	5
2018Vergnaud#0931	BCCN#86-18	Cattle	Hautes-Alpes, France	B. melitensis bv3	W. Mediterranean	1986	51	123	96	LCRV 2969-1	LCRV Alfort	LVD 05	Milk	smooth	+	-	+	-	A+,M+		Tb-, Wb-, Bk+l, Iz+, RC-	10nl, 20v, 40v	10+, 20+, 40nl	10+, 20v	10+, 20+	100nl	100+		France	Europe (west)	3	5	3	13	1	1	3	3	7	43	43	8	6	5	9	8	3
2018Vergnaud#0932	BCCN#86-19	Cattle	Hautes-Alpes, France	B. melitensis bv3	W. Mediterranean	1986	51	123	96	LCRV 2969-2	LCRV Alfort	LVD 05	Milk	smooth	+	-	+	-	A+,M+		Tb-, Wb-, Bk+l, Iz+, RC-	10nl, 20v, 40v	10+, 20+, 40nl	10+, 20+	10+, 20+	100+	100+		France	Europe (west)	3	5	3	13	1	1	3	3	7	43	43	8	7	5	10	9	3
2018Vergnaud#0933	BCCN#75-5	Human	Navarre, Spain	B. melitensis bv1	E. Mediterranean	1975	43	210	292		Universite de Navarre (Diaz)	Universite de Navarre		smooth	+	-	++	-	A-,M+		Tb-, Bm-	10+, 20v, 40v		10+, 20v		200nl			Spain	Europe (west)	1	5	3	13	3	2	3	2	4	9	9	8	4	4	3	4	6
2018Vergnaud#0934	BCCN#86-28	Ovine	Saragosse, Spain	B. melitensis bv1	E. Mediterranean	1986	43	210	292	Saragosse 1387	Blasco	Blasco		smooth	+	-	++	-	A-,M+		Tb-, Wb-, Bk+l, Iz+, RC-	10+, 20nl, 40v	10+, 20+, 40nl	10+, 20v	10+, 20+	100v	100+		Spain	Europe (west)	1	5	3	13	3	2	3	2	4	9	9	8	5	4	4	4	7
2018Vergnaud#0935	BCCN#87-18	Cattle	Woustviller ,Moselle, France	B. melitensis bv1	E. Mediterranean	1987	43	209	105		LVD 57(Le Guilloux)	LVD 57	Milk	smooth	+	-	++	-	A-,M+		Tb-, Wb-, Iz+, RC-	10+, 20nl, 40v	10+, 20+, 40v	10+, 20v	10+, 20+	100v	100+	glu2,ala2,asp2,arg1,orn1,cit1,lys1,ara1,gal1,rib1,xyl1,ery2	France	Europe (west)	1	5	3	13	3	2	3	2	5	9	9	8	3	4	3	5	5
2018Vergnaud#0936	BCCN#90-13	Ovine	Saragosse, Spain	B. melitensis bv1	E. Mediterranean	1990	43	210	292	Saragosse 100-3	Blasco	Blasco		smooth	+	-	++	-	A-,M+,R-		Tb-, Wb-, Iz+, RC-	10nl, 20v, 40-	10+, 20nl, 40v	10+, 20-	10+, 20+	100-	100+		Spain	Europe (west)	1	5	3	13	3	2	3	2	4	9	9	8	4	4	3	7	6
2018Vergnaud#0937	BCCN#92-3	Cattle	Navarre, Spain	B. melitensis bv1	E. Mediterranean	1992	43	210	292	PAMPLONA Na85882	Universite de Navarre (Diaz)	Universite de Navarre	Milk	smooth	+	-	++	-	A-,M+		Tb-, Wb-, Iz+, RC-	10nl, 20v, 40-	10+, 20nl, 40v	10+, 20+	10+, 20+	100-	100+		Spain	Europe (west)	1	5	3	13	3	2	3	2	4	9	9	8	3	4	3	4	5
2018Vergnaud#0938	BCCN#76-359	Human	Grenoble ,Haute-Savoie, France	B. melitensis bv2	W. Mediterranean	1976	51	122	207	INSERM 430	INSERM Montpellier(Roux)			smooth	+	-	+	-	A+,M-		Tb-, Bm-	10nl, 20v, 40v		10+, 20+		100+			France	Europe (west)	3	5	3	13	1	1	3	3	6	43	43	8	10	4	7	5	3
2018Vergnaud#0939	BCCN#76-363	Human	Carcassonne ,Aude, France	B. melitensis bv2	W. Mediterranean	1976	51	123	96	INSERM 438	INSERM Montpellier(Roux)			smooth	+	-	+	-	A+,M-		Tb-, Bm-	10nl, 20v, 40-		10+, 20+		100+			France	Europe (west)	3	5	3	13	1	1	3	3	7	43	43	8	9	5	9	8	3
2018Vergnaud#0940	BCCN#00-22	Human	France	B. melitensis bv3	W. Mediterranean	2000	51	123	96	CIMB0751	Institut Pasteur Paris (Le Flèche)	Laboratoire Mérieux Lyon	Hemoculture	smooth	+	-	+	-	A+,M+		Tb-, Wb-, Iz+l, RC-	10+, 20v, 40-	10+, 20nl, 40v	10nl, 20v	10+, 20+	100v	100+		France	Europe (west)	3	5	3	13	1	1	3	3	7	43	43	8	8	5	11	8	3
2018Vergnaud#0941	BCCN#75-126	Human	Navarre, Spain	B. melitensis bv3	E. Mediterranean	1975	42	218	116		Universite de Navarre (Diaz)	Universite de Navarre		smooth	+	-	++	-	A+,M+		Tb-, Bm-	10+, 20nl, 40v		10-, 20-		200-			Spain	Europe (west)	1	5	3	13	2	2	3	2	4	41	41	8	5	7	3	6	5
2018Vergnaud#0942	BCCN#76-320	Human	Haute-Garonne, France	B. melitensis bv3	W. Mediterranean	1976	51	123	95	ENV31 35626	ENV Toulouse(Saurat)	Env Toulouse		smooth	+	-	+	-	A+,M+		Tb-, Bm-	10+, 20nl, 40v	10+, 20+, 40+	10+, 20+	10+, 20+	100+	100+	glu2,ala2,asp2,arg1,orn1,cit1,lys1,ara1,gal1,rib1,xyl1,ery2	France	Europe (west)	3	5	3	13	1	1	3	3	7	49	48	8	6	5	10	10	3
2018Vergnaud#0943	BCCN#76-326	Human	Toulouse ,Haute-Garonne, France	B. melitensis bv3	W. Mediterranean	1976	51	123	95	INSERM 344	INSERM Montpellier(Roux)			smooth	+	-	+	-	A+,M+		Tb-, Bm-	10+, 20v, 40v		10+, 20+		100nl			France	Europe (west)	3	5	3	13	1	1	3	3	7	49	48	8	9	5	9	10	3
2018Vergnaud#0944	BCCN#78-91	Human	Bouches-du-Rhone, France	B. melitensis bv3	W. Mediterranean	1978	51	123	96	INSERM 546	INSERM Montpellier(Roux)			smooth	+	-	+	-	A+,M+		Tb-, Bm-	10+, 20+, 40+		10+, 20+		100+			France	Europe (west)	3	5	3	13	1	1	3	3	7	43	43	8	6	5	8	7	3
2018Vergnaud#0945	BCCN#78-93	Human	Lyon ,Rhone, France	B. melitensis bv3	W. Mediterranean	1978	51	123	96	INSERM 557	INSERM Montpellier(Roux)	Institut Pasteur Lyon	Hemoculture	smooth	+	-	+	-	A+,M+		Tb-, Bm-	10+, 20+, 40+		10+, 20+		100+			France	Europe (west)	3	5	3	13	1	1	3	3	7	43	43	8	5	5	6	10	3
2018Vergnaud#0946	BCCN#88-69	Human	Bry-Sur-Marne ,Val-de-Marne, France	B. melitensis bv3	E. Mediterranean	1988	42	218	116	CH94 14517	LCRV Alfort	CH Bry-Sur-Marne	Blood and Joint fluid	smooth	+	-	++	-	A+,M+,R-		Tb-, Wb-, Iz+, RC-	10+, 20nl, 40v	10+, 20+, 40+	10v, 20-	10+, 20+	100-	100+		France	Europe (west)	1	5	3	13	2	2	3	2	4	41	41	8	4	7	3	6	5
2018Vergnaud#0947	BCCN#89-124	Ovine	Isère, France	B. melitensis bv3	W. Mediterranean	1989	51	123	96	LCRV 10518	LCRV Alfort	LVD 38	Joint fluid	smooth	+	-	+	-	A+,M+,R-		Tb-, Wb+l, Iz+, RC-	10nl, 20v, 40-	10+, 20+, 40nl	10+, 20+	10+, 20+	100+	100+		France	Europe (west)	3	5	3	13	1	1	3	3	7	43	43	8	10	4	10	10	3
2018Vergnaud#0948	BCCN#89-76	Human	Moselle, France	B. melitensis bv3	W. Mediterranean	1989	51	123	96	LCRV 5014	LCRV Alfort	CH Bel Air Thionville	Hemoculture	smooth	+	-	+	-	A+,M+,R-		Tb-, Wb-, Iz+l, RC-	10-, 20-, 40-	10-, 20-, 40-	10+, 20+	10+, 20+	100+	100+		France	Europe (west)	3	5	3	13	1	1	3	3	7	43	43	8	8	5	4	7	3
2018Vergnaud#0949	BCCN#89-83	Ovine	Saragosse, Spain	B. melitensis bv3	W. Mediterranean	1989	51	123	95	Saragosse 434	Blasco	Blasco		smooth	+	-	+	-	A+,M+,R-		Tb-, Wb-, Iz+, RC-	10+, 20nl, 40-		10+, 20+		100+			Spain	Europe (west)	3	5	3	13	1	1	3	3	7	49	48	8	6	5	7	9	3
2018Vergnaud#0950	BCCN#83-190	Ovine	Greece	B. melitensis bv3	E. Mediterranean	1983	43	210	125	Thessalonique 54	Yantzis	Yantzis	Aborted fetus, stomach liquid	smooth	+	-	+	-	A+,M+		Tb-, Wb-, Bk+, RC-	10+, 20+, 40nl		10+, 20+		100v			Greece	Europe (west)	1	5	3	13	3	2	3	2	4	41	41	8	7	4	3	12	5
2018Vergnaud#0951	BCCN#77-147	Human	Navarre, Spain	B. melitensis bv1	E. Mediterranean	1977	43	210	292	Pamplona 604b	Universite de Navarre (Diaz)	Universite de Navarre	Hemoculture	smooth	+	-	++	-	A-,M+		Tb-, Bm-	10+, 20+, 40v		10+, 20nl		100nl			Spain	Europe (west)	1	5	3	13	3	2	3	2	4	9	9	8	5	4	3	4	6
2018Vergnaud#0952	BCCN#77-148	Human	Navarre, Spain	B. melitensis bv1	E. Mediterranean	1977	43	210	292	Pamplona 727	Universite de Navarre (Diaz)	Universite de Navarre	Hemoculture	smooth	+	-	++	-	A-,M+		Tb-, Bm-	10+, 20nl, 40v		10+, 20nl		100nl			Spain	Europe (west)	1	5	3	13	3	2	3	2	4	9	9	8	4	4	3	4	5
2018Vergnaud#0953	BCCN#86-48	Ovine	Saragosse, Spain	B. melitensis bv1	E. Mediterranean	1986	43	210	292	Saragosse 443gpc	Blasco	Blasco		smooth	+	-	+	-	A-,M+		Tb-, Wb-, Iz+, RC-	10+, 20nl	10+, 20nl	10+, 20nl	10+, 20+	100nl	100+		Spain	Europe (west)	1	5	3	13	3	2	3	2	4	9	9	8	5	4	4	4	7
2018Vergnaud#0954	BCCN#86-49	Ovine	Saragosse, Spain	B. melitensis bv1	E. Mediterranean	1986	43	210	292	Saragosse 443gm	Blasco	Blasco		smooth	+	-	+	-	A-,M+		Tb-, Wb-, Iz+, RC-	10+, 20nl	10+, 20nl	10+, 20nl	10+, 20+	100nl	100+		Spain	Europe (west)	1	5	3	13	3	2	3	2	4	9	9	8	5	4	4	4	7
2018Vergnaud#0955	BCCN#91-35	Ovine	Saragosse, Spain	B. melitensis bv1	E. Mediterranean	1991	43	210	292	Saragosse 56-3	Blasco	Blasco	Vaginal swab	smooth	+	-	++	-	A-,M+		Tb-, Wb-, Iz+, RC-	10+, 20nl, 40-	10+, 20nl, 40v	10+, 20v	10+, 20+	100v	100+		Spain	Europe (west)	1	5	3	13	3	2	3	2	4	9	9	8	4	4	3	4	6
2018Vergnaud#0956	BCCN#91-36	Ovine	Saragosse, Spain	B. melitensis bv1	E. Mediterranean	1991	43	210	292	Saragosse 56-5	Blasco	Blasco	Vaginal swab	smooth	+	-	++	-	A-,M+		Tb-, Wb-, Iz+, RC-	10+, 20nl, 40-	10+, 20nl, 40v	10+, 20v	10+, 20+	100v	100+		Spain	Europe (west)	1	5	3	13	3	2	3	2	4	9	9	8	4	4	3	4	6
2018Vergnaud#0957	BCCN#95-57	Cattle	Navarre, Spain	B. melitensis bv1	E. Mediterranean	1995	43	209	105	Diaz2	Universite de Navarre (Diaz)	Universite de Navarre		smooth	+	-	++	-	A-,M+		Tb-, Wb-, Iz+l, RC-	10+, 20nl, 40v	10+, 20+, 40nl	10nl, 20nl	10+, 20+	100nl	100+		Spain	Europe (west)	1	5	3	13	3	2	3	2	5	9	9	8	4	5	3	4	5
2018Vergnaud#0958	BCCN#95-58	Cattle	Navarre, Spain	B. melitensis bv1	E. Mediterranean	1995	43	209	105	Diaz3	Universite de Navarre (Diaz)	Universite de Navarre		smooth	+	-	++	-	A-,M+		Tb-, Wb-, Iz+l, RC-	10+, 20nl, 40v	10+, 20+, 40nl	10nl, 20nl	10+, 20+	100nl	100+		Spain	Europe (west)	1	5	3	13	3	2	3	2	5	9	9	8	4	5	3	4	5
2018Vergnaud#0959	BCCN#01-55	Human	France	B. melitensis bv3	E. Mediterranean	2001	43	210	125		Institut Pasteur (Anne Le Flèche)	CH Hotel-Dieu Paris		smooth	+	-	+	-	A+,M+		Tb-, Wb-, Iz+l, RC-	10+, 20nl, 40v	10+, 20+, 40nl	10+, 20nl	10+, 20+	100v	100+		France	Europe (west)	1	5	3	13	3	2	3	2	4	41	41	8	4	4	3	5	4
2018Vergnaud#0960	BCCN#02-1	Human	Indre-et-Loire, France	B. melitensis bv3	E. Mediterranean	2002	42	218	116	CH37 72417	CH Tours	CH Tours	Hemoculture	smooth	+	-	++	-	A+,M+		Tb-, Wb-, Iz+, RC-	10+, 20nl, 40v	10+, 20+, 40v	10nl, 20-	10+, 20+	100-	100-		France	Europe (west)	1	5	3	13	2	2	3	2	4	41	41	8	5	6	3	4	5
2018Vergnaud#0961	BCCN#02-39	Human	France	B. melitensis bv3	E. Mediterranean	2002	42	218	116		Laboratoire Mérieux Lyon	Laboratoire Mérieux Lyon	Knee prosthesis	smooth	+	-	+	-	A+,M+		Tb-, Wb-, Iz+l, RC-	10+, 20nl, 40v	10+, 20+, 40v	10-, 20-	10+, 20v	100-	100-		France	Europe (west)	1	5	3	13	2	2	3	2	4	41	41	8	7	7	3	4	5
2018Vergnaud#0962	BCCN#02-7	Human	France	B. melitensis bv3	E. Mediterranean	2002	42	218	116		CH Argenteuil	CH Argenteuil	Hemoculture	smooth	+	-	++	-	A+,M+		Tb-, Wb-, Iz+l, RC-	10+, 20+, 40v	10+, 20+, 40nl	10-, 20-	10+, 20nl	100-	100-		France	Europe (west)	1	5	3	13	2	2	3	2	4	41	41	8	6	7	3	4	5
2018Vergnaud#0963	BCCN#77-149	Human	Paris, France	B. melitensis bv3	W. Mediterranean	1977	51	123	95		CH Cochin Paris(Philippon)	CH Cochin Paris	Hemoculture	smooth	+	-	+	-	A+,M+		Tb-, Bm-	10+, 20v, 40v		10+, 20+		100+			France	Europe (west)	3	5	3	13	1	1	3	3	7	49	48	8	7	5	11	6	3
2018Vergnaud#0964	BCCN#80-239	Human	Var, France	B. melitensis bv3	W. Mediterranean	1980	51	123	96		CH Frejus(Sainmont)	CH Frejus	Hemoculture	smooth	+	-	+	-	A+,M+		Tb-, Bm-, Bk+	10+, 20nl, 40v		10+, 20+		100+			France	Europe (west)	3	5	3	13	1	1	3	3	7	43	43	8	8	4	4	10	3
2018Vergnaud#0965	BCCN#83-175	Ovine	Greece	B. melitensis bv3	E. Mediterranean	1983	43	210	125	Thessalonique 38	Yantzis	Yantzis	Placenta	smooth	+	-	+	-	A+,M+		Tb-, Wb-, Bk+, RC-	10+, 20+, 40nl		10+, 20+		100v			Greece	Europe (west)	1	5	3	13	3	2	3	2	4	41	41	8	7	4	7	7	3
2018Vergnaud#0966	BCCN#83-176	Ovine	Greece	B. melitensis bv3	E. Mediterranean	1983	43	210	125	Thessalonique 39	Yantzis	Yantzis	Placenta	smooth	+	-	+	-	A+,M+		Tb-, Wb-, Bk+, RC-	10+, 20+, 40nl		10+, 20+		100v			Greece	Europe (west)	1	5	3	13	3	2	3	2	4	41	41	8	7	4	3	12	5
2018Vergnaud#0967	BCCN#83-177	Ovine	Greece	B. melitensis bv3	E. Mediterranean	1983	43	210	125	Thessalonique 40	Yantzis	Yantzis	Aborted fetus, stomach liquid	smooth	+	-	+	-	A+,M+		Tb-, Wb-, Bk+, RC-	10+, 20+, 40nl		10+, 20+		100v			Greece	Europe (west)	1	5	3	13	3	2	3	2	4	41	41	8	9	4	10	6	3
2018Vergnaud#0968	BCCN#85-5	Human	France	B. melitensis bv3	W. Mediterranean	1985	51	123	96		CH Metz-Thionville(P.Roos)	CH Metz-Thionville	Hemoculture	smooth	+	-	+	-	A+,M+		Tb-, Wb-, Bk+, RC-	10+, 20v, 40-	10+, 20+, 40+	10nl, 20-	10+, 20+	100-	100+		France	Europe (west)	3	5	3	13	1	1	3	3	7	43	43	8	9	5	10	4	3
2018Vergnaud#0969	BCCN#85-9	Ovine	Picolard les Chapelles, Bourg St Maurice ,Savoie, France	B. melitensis bv3	W. Mediterranean	1985	51	122	207	ENVL 85-47	ENVL(Chomel)	Envl	Aborted fetus	smooth	+	-	+	-	A+,M+		Tb-, Wb-, Bk+l, RC-	10+, 20nl, 40-	10+, 20+, 40+	10+, 20+	10+, 20+	100+	100+		France	Europe (west)	3	5	3	13	1	1	3	3	6	43	43	8	7	6	10	9	3
2018Vergnaud#0970	BCCN#89-117	Cattle	Savoie, France	B. melitensis bv3	W. Mediterranean	1989	51	123	95	LCRV 7622	LCRV Alfort	LVD 73	Placenta	smooth	+	-	+	-	A+,M+,R-		Tb-, Wb-, Iz+, RC-	10nl, 20v, 40-	10+, 20+, 40nl	10+, 20+	10+, 20+	100+	100+		France	Europe (west)	3	5	3	13	1	1	3	3	7	49	48	8	6	5	12	5	3
2018Vergnaud#0971	BCCN#89-118	Cattle	Savoie, France	B. melitensis bv3	W. Mediterranean	1989	51	123	95	LCRV 8257/A178	LCRV Alfort	LVD 73	Placenta	smooth	+	-	+	-	A+,M+,R-		Tb-, Wb+l, Iz+, RC-	10nl, 20v, 40-	10+, 20+, 40nl	10+, 20+	10+, 20+	100+	100+		France	Europe (west)	3	5	3	13	1	1	3	3	7	49	48	8	6	5	12	5	3
2018Vergnaud#0972	BCCN#89-119	Cattle	Savoie, France	B. melitensis bv3	W. Mediterranean	1989	51	123	95	LCRV 8257/A179	LCRV Alfort	LVD 73	Placenta	smooth	+	-	+	-	A+,M+,R-		Tb-, Wb+l, Iz+, RC-	10nl, 20v, 40-	10+, 20+, 40nl	10+, 20+	10+, 20+	100+	100+		France	Europe (west)	3	5	3	13	1	1	3	3	7	49	48	8	6	5	12	5	3
2018Vergnaud#0973	BCCN#90-14	Ovine	Saragosse, Spain	B. melitensis bv3	E. Mediterranean	1990	42	218	116	Saragosse 4341-3	Blasco	Blasco		smooth	+	-	++	-	A+,M+,R-		Tb-, Wb-, Iz+, RC-	10+, 20nl, 40-	10+, 20+, 40nl	10-, 20-	10+, 20+	100-	100+		Spain	Europe (west)	1	5	3	13	2	2	3	2	4	41	41	8	4	8	3	4	3
2018Vergnaud#0974	BCCN#90-15	Ovine	Saragosse, Spain	B. melitensis bv3	E. Mediterranean	1990	42	218	116	Saragosse 4341-4	Blasco	Blasco		smooth	+	-	++	-	A+,M+,R-		Tb-, Wb-, Iz+, RC-	10+, 20nl, 40v	10+, 20+, 40+	10-, 20-	10+, 20+	100-	100+		Spain	Europe (west)	1	5	3	13	2	2	3	2	4	41	41	8	4	8	3	4	7
2018Vergnaud#0975	BCCN#91-120	Cattle	Pyrénées-Orientales, France	B. melitensis bv3	W. Mediterranean	1991	51	123	96	LCRV 14761/M	LCRV Alfort	LVD 66	Placenta	smooth	+	-	+	-	A+,M+		Tb-, Wb-, Iz+l, RC-	10nl, 20v, 40-	10+, 20+, 40nl	10nl, 20v	10+, 20+	100v	100+		France	Europe (west)	3	5	3	13	1	1	3	3	7	43	43	8	9	5	7	7	3
2018Vergnaud#0976	BCCN#91-142	Ovine	Salonique ,Greece	B. melitensis bv3	E. Mediterranean	1991	43	209	106	LCRV 9872/25	LCRV Alfort	Fac De Medecine Veterinaire Salonique(Bourdji-Hatjopoulou)	Milk	smooth	+	-	+	-	A+,M+		Tb-, Wb-, Iz+, RC-	10nl, 20v, 40v	10+, 20nl, 40v	10+, 20+	10+, 20+	100+	100+		Greece	Europe (west)	1	5	3	13	3	2	3	2	5	41	41	8	4	4	3	4	4
2018Vergnaud#0977	BCCN#91-144	Ovine	Salonique ,Greece	B. melitensis bv3	E. Mediterranean	1991	43	210	125	LCRV 9872/33	LCRV Alfort	Fac De Medecine Veterinaire Salonique(Bourdji-Hatjopoulou)	Milk	smooth	+	-	+	-	A+,M+		Tb-, Wb-, Iz+, RC-	10+, 20nl, 40v	10+, 20nl, 40nl	10+, 20+	10+, 20+	100+	100+		Greece	Europe (west)	1	5	3	13	3	2	3	2	4	41	41	8	7	4	9	6	3
2018Vergnaud#0978	BCCN#91-145	Ovine	Salonique ,Greece	B. melitensis bv3	E. Mediterranean	1991	43	210	125	LCRV 9872/U-33	LCRV Alfort	Fac De Medecine Veterinaire Salonique(Bourdji-Hatjopoulou)	Milk	smooth	+	-	+	-	A+,M+		Tb-, Wb-, Iz+, RC-	10nl, 20nl, 40v	10+, 20nl, 40nl	10+, 20+	10+, 20+	100+	100+		Greece	Europe (west)	1	5	3	13	3	2	3	2	4	41	41	8	7	4	9	6	3
2018Vergnaud#0979	BCCN#91-33	Ovine	Saragosse, Spain	B. melitensis bv3	E. Mediterranean	1991	42	218	116	Saragosse Ch1	Blasco	Blasco	Vaginal swab	smooth	+	-	++	-	A+,M+		Tb-, Wb-, Iz+, RC-	10+, 20nl, 40v	10+, 20+, 40nl	10-, 20-	10+, 20+	100-	100+		Spain	Europe (west)	1	5	3	13	2	2	3	2	4	41	41	8	3	7	3	4	5
2018Vergnaud#0980	BCCN#91-34	Ovine	Saragosse, Spain	B. melitensis bv3	E. Mediterranean	1991	42	218	116	Saragosse Ch2	Blasco	Blasco	Vaginal swab	smooth	+	-	++	-	A+,M+		Tb-, Wb-, Iz+, RC-	10+, 20nl, 40v	10+, 20+, 40nl	10-, 20-	10+, 20+	100-	100+		Spain	Europe (west)	1	5	3	13	2	2	3	2	4	41	41	8	3	7	3	4	5
2018Vergnaud#0981	BCCN#97-91	Ovine	Sicile, Italy	B. melitensis bv3	W. Mediterranean	1997	49	111	162	A/2445	Institut Zooprofilactique de Sicile (Loria)	Institut Zooprofilactique Expérimental de Sicile	Vaginal swab	smooth	+	-	+	-	A+,M+		Tb-, Wb-, Iz+, RC-		10+, 20nl, 40v		10+, 20+		100+		Italy	Europe (west)	3	6	3	14	1	1	3	3	8	43	43	8	6	6	7	6	3
2018Vergnaud#0982	BCCN#97-93	Human	Navarre, Spain	B. melitensis bv3	E. Mediterranean	1997	42	218	116		Universite de Navarre (Diaz)	Universite de Navarre	Hemoculture	smooth	+	-	++	-	A+,M+		Tb-, Wb-, Iz+l, RC-	10+, 20nl, 40v	10+, 20+, 40nl	10-, 20-	10+, 20+	100-	100-		Spain	Europe (west)	1	5	3	13	2	2	3	2	4	41	41	8	5	7	3	4	5
2018Vergnaud#0983	BCCN#97-94	Human	Navarre, Spain	B. melitensis bv3	E. Mediterranean	1997	42	218	116		Universite de Navarre (Diaz)	Universite de Navarre	Hemoculture	smooth	+	-	++	-	A+,M+		Tb-, Wb-, Iz+l, RC-	10+, 20nl, 40-	10+, 20nl, 40-	10-, 20-	10+, 20+	100-	100-		Spain	Europe (west)	1	5	3	13	2	2	3	2	4	41	41	8	5	7	3	4	5
2018Vergnaud#0984	BCCN#99-12	Ovine	Sicile, Italy	B. melitensis bv3	W. Mediterranean	1999	49	112	87	B/779/97	Institut Zooprofilactique Experimental de Sicile (Piraino)	Institut Zooprofilactique Expérimental de Sicile	Vaginal swab	smooth	+	-	+	-	A+,M+		Tb-, Wb-, Iz+, RC-		10+, 20nl, 40-		10+, 20+		100+		Italy	Europe (west)	3	6	3	14	1	1	3	3	7	43	43	8	5	4	9	4	3
2018Vergnaud#0985	BCCN#99-13	Ovine	Sicile, Italy	B. melitensis bv3	W. Mediterranean	1999	49	112	87	B/780/97	Institut Zooprofilactique Experimental de Sicile (Piraino)	Institut Zooprofilactique Expérimental de Sicile	Vaginal swab	smooth	+	-	+	-	A+,M+		Tb-, Wb-, Iz+, RC-		10+, 20nl, 40v		10+, 20+		100+		Italy	Europe (west)	3	6	3	14	1	1	3	3	7	43	43	8	4	5	4	6	3
2018Vergnaud#0986	BCCN#99-93	Human	Pampelune, Spain	B. melitensis bv3	E. Mediterranean	1999	42	218	116	AL-301	FacultÇ de Medecine de Pamplona (Diaz)	Faculte de Medecine de Pamplona	Hemoculture	smooth	+	-	++	-	A+,M+		Tb-, Wb-, Iz+, RC-	10+, 20nl, 40-	10+, 20nl, 40v	10-, 20-	10+, 20+	100-	100-		Spain	Europe (west)	1	5	3	13	2	2	3	2	4	41	41	8	7	7	3	4	6
2018Vergnaud#0987	BCCN#00-29	Human	Paris, France	B. melitensis bv1	E. Mediterranean	2000	44	207	110		CH Pitié Salpétrère Paris (Sevali Garcia)	CH Pitie-Salpetriere Paris	Hemoculture	smooth	+	-	+	-	A-,M+		Tb-, Wb-, Iz+, RC-	10+, 20v, 40-	10+, 20nl, 40v	10+, 20nl	10+, 20+	100-	100+		France	Europe (west)	1	4	3	13	3	2	3	2	4	41	41	8	8	4	3	7	5
2018Vergnaud#0988	BCCN#86-1	Ovine	Saint-Sebastien ,Isère, France	B. melitensis bv3	W. Mediterranean	1986	51	123	96	LVD38 17000	LVD 38(Turquand)	LVD 38	Placenta	smooth	+	-	+	-	A+,M+		Tb-, Wb-, Bk+, RC-	10+, 20nl, 40v	10+, 20+, 40nl	10+, 20nl	10+, 20+	100nl	100+		France	Europe (west)	3	5	3	13	1	1	3	3	7	43	43	8	6	5	8	10	3
2018Vergnaud#0989	BCCN#91-121	Cattle	Pyrénées-Orientales, France	B. melitensis bv3	W. Mediterranean	1991	51	123	96	LCRV 14761/D	LCRV Alfort	LVD 66	Placenta	smooth	+	-	+	-	A+,M+		Tb-, Wb-, Iz+l, RC-	10nl, 20v, 40-	10+, 20+, 40nl	10nl, 20v	10+, 20+	100v	100+		France	Europe (west)	3	5	3	13	1	1	3	3	7	43	43	8	9	5	7	7	3
2018Vergnaud#0990	BCCN#91-61	Ovine	Huesca, Spain	B. melitensis bv1	E. Mediterranean	1991	43	210	292	Saragosse LM-C	Blasco	Blasco	Vaginal swab	smooth	+	-	++	-	A-,M+		Tb-, Wb-, Iz+, RC-	10nl, 20v, 40-	10+, 20nl, 40v	10nl, 20-	10+, 20+	100-	100+		Spain	Europe (west)	1	5	3	13	3	2	3	2	4	9	9	8	5	4	3	6	6
2018Vergnaud#0991	BCCN#91-62	Ovine	Huesca, Spain	B. melitensis bv1	E. Mediterranean	1991	43	210	292	Saragosse 141	Blasco	Blasco	Vaginal swab	smooth	+	-	++	-	A-,M+		Tb-, Wb-, Iz+, RC-	10nl, 20v, 40-	10+, 20nl, 40-	10nl, 20-	10+, 20+	100-	100+		Spain	Europe (west)	1	5	3	13	3	2	3	2	4	9	9	8	5	4	3	4	5
2018Vergnaud#0992	BCCN#97-47	Human	Indre-et-Loire, France	B. melitensis bv1	E. Mediterranean	1997	43	210	292		Laboratoire Arnaud Tours (Laudat)	Laboratoire Arnaud Tours	Hemoculture	smooth	+	-	++	-	A-,M+		Tb-, Wb-, Iz+, RC-	10+, 20nl, 40-	10+, 20nl, 40v	10-, 20-	10+, 20+	100-	100+		France	Europe (west)	1	5	3	13	3	2	3	2	4	9	9	8	7	4	3	4	5
2018Vergnaud#0993	BCCN#97-48	Human	Pessac ,Gironde, France	B. melitensis bv1	E. Mediterranean	1997	43	210	292		CH Bordeaux Pessac	CH Bordeaux Pessac	Hemoculture	smooth	+	-	++	-	A-,M+		Tb-, Wb-, Iz+, RC-	10+, 20nl, 40-	10+, 20nl, 40-	10nl, 20v	10+, 20+	100-	100+		France	Europe (west)	1	5	3	13	3	2	3	2	4	9	9	8	7	4	3	4	5
2018Vergnaud#0994	BCCN#75-310	Human	Castille, Spain	B. melitensis bv3	E. Mediterranean	1975	42	218	116	Valladolid 3189	Rodriguez Torres	Rodriguez Torres		smooth	+	-	++	-	A+,M+		Tb-, Bm-	10+, 20+, 40v		10v, 20-		200-			Spain	Europe (west)	1	5	3	13	2	2	3	2	4	41	41	8	5	7	3	6	6
2018Vergnaud#0995	BCCN#75-311	Human	Castille, Spain	B. melitensis bv3	E. Mediterranean	1975	42	218	116	Valladolid 3202	Rodriguez Torres	Rodriguez Torres		smooth	+	-	++	-	A+,M+		Tb-, Bm-	10+, 20+, 40v		10v, 20-		200-			Spain	Europe (west)	1	5	3	13	2	2	3	2	4	41	41	8	4	7	3	5	5
2018Vergnaud#0996	BCCN#88-50	Cattle	Savoie, France	B. melitensis bv3	W. Mediterranean	1988	51	123	95	LCRV 11639a	LCRV Alfort	LVD 73	Placenta	smooth	+	-	+	-	A+,M+,R-		Tb-, Wb-, Iz+, RC-	10nl, 20v, 40-	10+, 20+, 40nl	10+, 20+	10+, 20+	100+	100+		France	Europe (west)	3	5	3	13	1	1	3	3	7	49	48	8	6	5	10	5	3
2018Vergnaud#0997	BCCN#88-51	Ovine	Hérault, France	B. melitensis bv3	W. Mediterranean	1988	51	123	96	LCRV 11639b	LCRV Alfort	LVD 34	Aborted fetus	smooth	+	-	+	-	A+,M+,R-		Tb-, Wb-, Iz+, RC-	10+, 20v, 40-	10+, 20+, 40+	10+, 20+	10+, 20+	100+	100+		France	Europe (west)	3	5	3	13	1	1	3	3	7	43	43	8	6	4	6	6	3
2018Vergnaud#0998	BCCN#89-86	Ovine	Saragosse, Spain	B. melitensis bv3	W. Mediterranean	1989	51	123	95	Saragosse 438-2	Blasco	Blasco		smooth	+	-	+	-	A+,M+,R-		Tb-, Wb-, Iz+, RC-	10+, 20nl, 40-		10+, 20+		100+			Spain	Europe (west)	3	5	3	13	1	1	3	3	7	49	48	8	6	5	9	8	3
2018Vergnaud#0999	BCCN#89-87	Ovine	Saragosse, Spain	B. melitensis bv3	W. Mediterranean	1989	51	123	95	Saragosse 438-1	Blasco	Blasco		smooth	+	-	+	-	A+,M+,R-		Tb-, Wb-, Iz+, RC-	10+, 20nl, 40-		10+, 20+		100+			Spain	Europe (west)	3	5	3	13	1	1	3	3	7	49	48	8	6	5	8	8	3
2018Vergnaud#1000	BCCN#89-90	Human	Isère, France	B. melitensis bv3	W. Mediterranean	1989	51	123	96		CH Grenoble(Croize)	CH Grenoble		smooth	+	-	+	-	A+,M+,R-		Tb-, Wb-, Iz+, RC-	10nl, 20v, 40-	10+, 20+, 40v	10+, 20+	10+, 20+	100+	100+		France	Europe (west)	3	5	3	13	1	1	3	3	7	43	43	8	6	6	5	6	3
2018Vergnaud#1001	BCCN#90-85	Ovine	Var, France	B. melitensis bv3	W. Mediterranean	1990	51	123	96	LCRV 2499	LCRV Alfort	LVD 83	Aborted fetus	smooth	+	-	+	-	A+,M+,R-		Tb-, Wb-, Iz+, RC-	10+, 20nl, 40-	10+, 20+, 40v	10+, 20+	10+, 20+	100-	100+		France	Europe (west)	3	5	3	13	1	1	3	3	7	43	43	8	5	4	8	7	3
2018Vergnaud#1002	BCCN#90-86	Cattle	Hautes-Pyrénées, France	B. melitensis bv3	W. Mediterranean	1990	51	123	95	LCRV 2576	LCRV Alfort	LVD 65	Aborted fetus	smooth	+	-	+	-	A+,M+,R-		Tb-, Wb-, Iz+, RC-	10+, 20nl, 40-	10+, 20+, 40v	10+, 20+	10+, 20+	100+	100+		France	Europe (west)	3	5	3	13	1	1	3	3	7	49	48	8	7	5	10	8	3
2018Vergnaud#1003	BCCN#91-241	Human	France	B. melitensis bv3	E. Mediterranean	1991	42	218	116		CH Orleans(Borderon)	CH Orleans	Hemoculture	smooth	+	-	+	-	A+,M+		Tb-, Wb-, Iz+, RC-	10+, 20nl, 40v	10+, 20+, 40nl	10-, 20-	10+, 20+	100-	100+		France	Europe (west)	1	5	3	13	2	2	3	2	4	41	41	8	7	7	3	4	5
2018Vergnaud#1004	BCCN#91-302	Cattle	Savoie, France	B. melitensis bv3	W. Mediterranean	1991	51	123	96	LCRV 14417	LCRV Alfort	LVD 73		smooth	+	-	+	-	A+,M+		Tb-, Wb-, Iz+, RC-	10nl, 20v, 40-	10+, 20+, 40nl	10+, 20nl	10+, 20+	100nl	100+		France	Europe (west)	3	5	3	13	1	1	3	3	7	43	43	8	5	5	8	6	3
2018Vergnaud#1005	BCCN#91-304	Cattle	Hautes-Pyrénées, France	B. melitensis bv3	W. Mediterranean	1991	51	123	95	LCRV 14868	LCRV Alfort	LVD 65	Placenta	smooth	+	-	+	-	A+,M+		Tb-, Wb-, Iz+, RC-	10+, 20v, 40-	10+, 20+, 40nl	10+, 20nl	10+, 20+	100nl	100+		France	Europe (west)	3	5	3	13	1	1	3	3	7	49	48	8	9	5	7	7	3
2018Vergnaud#1006	BCCN#92-21	Cattle	Hautes-Alpes, France	B. melitensis bv3	W. Mediterranean	1992	51	123	96	LCRV 1142	LCRV Alfort	LVD 05	Placenta	S	+	-	+	-	A+,M+		Tb-, Wb-, Iz+, RC-	10+, 20-, 40-	10+, 20+, 40v	10+, 20+	10+, 20+	100+	100+		France	Europe (west)	3	5	3	13	1	1	3	3	7	43	43	8	6	6	5	6	3
2018Vergnaud#1007	BCCN#92-22	Human	Paris, France	B. melitensis bv3	E. Mediterranean	1992	42	218	116	LCRV 1147	LCRV Alfort	CH Val De Marne	Hemoculture	S	+	-	++	-	A+,M+		Tb-, Wb-, Iz+, RC-	10+, 20nl, 40-	10+, 20+, 40nl	10-, 20-	10+, 20+	100-	100+		France	Europe (west)	1	5	3	13	2	2	3	2	4	41	41	8	7	8	3	4	5
2018Vergnaud#1008	BCCN#92-78	Ovine	Aragon, Spain	B. melitensis bv3	E. Mediterranean	1992	42	218	116	Saragosse 370	Blasco	Blasco		smooth	+	-	++	-	A+, M+		Tb-, Wb-, Iz+, RC-	10+, 20+, 40nl		10+, 20+		100+			Spain	Europe (west)	1	5	3	13	2	2	3	2	4	41	41	8	6	7	3	4	5
2018Vergnaud#1009	BCCN#92-79	Ovine	Aragon, Spain	B. melitensis bv3	W. Mediterranean	1992	51	123	95	Saragosse 372	Blasco	Blasco		smooth	+	-	+	-	A+, M+		Tb-, Wb-, Iz+, RC-	10+, 20+, 40nl		10+, 20+		100+			Spain	Europe (west)	3	5	3	13	1	1	3	3	7	49	48	8	7	5	6	9	3
2018Vergnaud#1010	BCCN#92-97	Cattle	Savoie, France	B. melitensis bv3	W. Mediterranean	1992	51	123	96	LCRV 6310/2	LCRV Alfort	LVD 73	Milk	smooth	+	-	+	-	A+,M+		Tb-, Wb-, Iz+, RC-	10nl, 20v, 40-	10+, 20+, 40nl	10+, 20+	10+, 20+	100+	100+		Savoie, France	Europe (west)	3	5	3	13	1	1	3	3	7	43	43	8	5	5	8	6	3
2018Vergnaud#1011	BCCN#92-98	Cattle	Savoie, France	B. melitensis bv3	W. Mediterranean	1992	51	123	96	LCRV 6310/3	LCRV Alfort	LVD 73	Milk	smooth	+	-	+	-	A+,M+		Tb-, Wb-, Iz+, RC-	10nl, 20v, 40-	10+, 20+, 40nl	10+, 20+	10+, 20+	100+	100+		Savoie, France	Europe (west)	3	5	3	13	1	1	3	3	7	43	43	8	5	5	8	6	3
2018Vergnaud#1012	BCCN#92-99	Cattle	Savoie, France	B. melitensis bv3	W. Mediterranean	1992	51	123	96	LCRV 6310/4	LCRV Alfort	LVD 73	Milk	smooth	+	-	+	-	A+,M+		Tb-, Wb-, Iz+, RC-	10nl, 20v, 40-	10+, 20+, 40nl	10+, 20nl	10+, 20+	100+	100+		Savoie, France	Europe (west)	3	5	3	13	1	1	3	3	7	43	43	8	5	5	8	6	3
2018Vergnaud#1013	BCCN#95-41	Human	Briare ,Loiret, France	B. melitensis bv3	E. Mediterranean	1995	42	218	116		CH Orleans (Borderon)	CH Orleans	Hemoculture	smooth	+	-	++	-	A+,M+		Tb-, Wb-, Iz+, RC-	10+, 20nl, 40v	10+, 20nl, 40v	10+, 20nl	10+, 20+	100-	100+		France	Europe (west)	1	5	3	13	2	2	3	2	4	41	41	8	6	7	3	4	6
2018Vergnaud#1014	BCCN#95-42	Human	Briare ,Loiret, France	B. melitensis bv3	E. Mediterranean	1995	42	218	116		CH Orleans (Borderon)	CH Orleans	Hemoculture	smooth	+	-	++	-	A+,M+		Tb-, Wb-, Iz+, RC-	10+, 20nl, 40v	10+, 20+, 40nl	10-, 20-	10+, 20+	100-	100-		France	Europe (west)	1	5	3	13	2	2	3	2	4	41	41	8	6	7	3	4	6
2018Vergnaud#1015	BCCN#95-43	Human	Briare ,Loiret, France	B. melitensis bv3	E. Mediterranean	1995	42	218	116		CH Orleans (Borderon)	CH Orleans	Hemoculture	smooth	+	-	++	-	A+,M+		Tb-, Wb-, Iz+l, RC-	10+, 20nl, 40v	10+, 20+, 40nl	10-, 20-	10+, 20+	100-	100-		France	Europe (west)	1	5	3	13	2	2	3	2	4	41	41	8	6	7	3	4	6
2018Vergnaud#1016	BCCN#96-91	Ovine	Sicile, Italy	B. melitensis bv3	W. Mediterranean	1996	49	112	87	A/Mocciaro CT	Institut Zooprofilactique Experimental de Sicile (Piraino)	Institut Zooprofilactique Expérimental de Sicile	Milk	smooth	+	-	+	-	A+,M+		Tb-, Wb-, Iz+, RC-		10+, 20nl, 40-		10+, 20+		100+		Italy	Europe (west)	3	6	3	14	1	1	3	3	7	43	43	8	5	4	10	6	3
2018Vergnaud#1017	BCCN#96-92	Ovine	Sicile, Italy	B. melitensis bv3	W. Mediterranean	1996	49	111	162	A/581	Institut Zooprofilactique Experimental de Sicile (Piraino)	Institut Zooprofilactique Expérimental de Sicile	Brain	smooth	+	-	+	-	A+,M+		Tb-, Wb-, Iz+, RC-		10+, 20nl, 40-		10+, 20+		100+		Italy	Europe (west)	3	6	3	14	1	1	3	3	8	43	43	8	7	7	10	7	3
2018Vergnaud#1018	BCCN#98-17	Human	Vienne, France	B. melitensis bv3	E. Mediterranean	1998	42	218	116	CH86 22828	CH Poitiers (Grignon)	CH Poitiers	Hemoculture	smooth	+	-	++	-	A+,M+		Tb-, Wb-, Iz+l, RC-	10+, 20+, 40nl	10+, 20+, 40nl	10-, 20-	10+, 20+	100-	100nl		France	Europe (west)	1	5	3	13	2	2	3	2	4	41	41	8	5	7	3	7	5
2018Vergnaud#1019	BCCN#99-63	Ovine	Sicile, Italy	B. melitensis bv3	W. Mediterranean	1999	51	126	91	B/406/98	Institut Zooprofilactique Experimental de Sicile (Piraino)	Institut Zooprofilactique Expérimental de Sicile	Foandus	smooth	+	-	+	-	A+,M+		Tb-, Wb-, Iz+, RC-		10+, 20nl, 40-		10+, 20+		100+		Italy	Europe (west)	3	5	3	13	1	1	3	3	8	43	43	8	7	7	11	5	3
2018Vergnaud#1020	BCCN#99-64	Ovine	Sicile, Italy	B. melitensis bv3	W. Mediterranean	1999	49	112	87	B/437/98	Institut Zooprofilactique Experimental de Sicile (Piraino)	Institut Zooprofilactique Expérimental de Sicile	Milk	smooth	+	-	+	-	A+,M+		Tb-, Wb-, Iz+, RC-		10+, 20v, 40-		10+, 20+		100+		Italy	Europe (west)	3	6	3	14	1	1	3	3	7	43	43	8	9	5	6	3	3
2018Vergnaud#1021	BCCN#99-94	Human	Seine-et-Marne, France	B. melitensis bv3	W. Mediterranean	1999	51	123	96		CH PitiÇ-SalpÇtriäre Paris (Marty)	CH Pitie-Salpetriere Paris	Joint fluid	smooth	+	-	+	-	A+,M+		Tb-, Wb-, Iz+, RC-	10nl, 20nl, 40-	10+, 20+, 40v	10+, 20nl	10+, 20+	100nl	100+		France	Europe (west)	3	5	3	13	1	1	3	3	7	43	43	8	8	5	7	7	3
2018Vergnaud#1022	BCCN#97-103	Swine	Dordogne, France	B. suis bv2	B.suis biovar 2	1997	16	48	54	LVD87 4-199	LVD 87 (Couquet)	LVD 87		smooth	+	-	++	-	A+,M-		Tb-, Wb-, Iz-, RC-	10+, 20nl, 40-	10+, 20+, 40nl	10-, 20-	10-, 20-	100-	100-		France	Europe (west)	2	5	8	14	5	1	5	7	6	41	41	9	22	7	13	2	5
2018Vergnaud#1023	BCCN#97-104	Swine	Dordogne, France	B. suis bv2	B.suis biovar 2	1997	16	48	54	LVD87 5-368	LVD 87 (Couquet)	LVD 87		smooth	+	-	++	-	A+,M-		Tb-, Wb-, Iz-, RC-	10+, 20nl, 40-	10+, 20+, 40nl	10-, 20-	10-, 20-	100-	100-		France	Europe (west)	2	5	8	14	5	1	5	7	6	41	41	9	22	7	14	2	5
2018Vergnaud#1024	BCCN#97-105	Swine	Dordogne, France	B. suis bv2	B.suis biovar 2	1997	16	48	54	LVD87 6-146	LVD 87 (Couquet)	LVD 87		smooth	+	-	++	-	A+,M-		Tb-, Wb-, Iz-, RC-	10+, 20nl, 40-	10+, 20+, 40nl	10-, 20-	10-, 20-	100-	100-		France	Europe (west)	2	5	8	14	5	1	5	7	6	41	41	9	22	7	13	2	5
2018Vergnaud#1025	BCCN#01-46	Swine	Salamanca, Spain	B. suis bv2	B.suis biovar 2	2001	19	35	58	S31	Blasco	Blasco		smooth	+	-	++	-	A+,M-		Tb-, Wb-, Iz-, RC-	10+, 20+, 40v	10+, 20+, 40nl	10-, 20-	10-, 20-	100-	100-		Spain	Europe (west)	2	5	8	9	5	1	5	5	6	38	38	9	13	5	6	2	6
2018Vergnaud#1026	BCCN#01-48	Swine	Toledo, Spain	B. suis bv2	B.suis biovar 2	2001	19	31	60	S33	Blasco	Blasco		smooth	+	-	++	-	A+,M-		Tb-, Wb-, Iz+l, RC-	10+, 20+, 40v	10+, 20+, 40nl	10-, 20-	10-, 20-	100-	100-		Spain	Europe (west)	2	5	8	9	5	1	5	5	5	38	38	9	12	9	7	2	7
2018Vergnaud#1027	BCCN#75-312	Human	Castille, Spain	B. melitensis bv3	E. Mediterranean	1975	42	218	116	Valladolid 3204	Rodriguez Torres	Rodriguez Torres		smooth	+	-	++	-	A+,M+		Tb-, Bm-	10+, 20nl, 40v		10v, 20-		200-			Spain	Europe (west)	1	5	3	13	2	2	3	2	4	41	41	8	5	7	3	7	5
2018Vergnaud#1028	BCCN#74-260	Human	Paris, France	B. melitensis bv1	E. Mediterranean	1974	43	209	105		LCRV Alfort(Gaumont)	LCRV Alfort	Hemoculture	smooth	+	-	++	-	A-,M+		Tb-	10+, 20nl, 40nl		10v, 20v		200v		glu2,ala2,asp2,arg1,orn1,cit1,lys1,ara1,gal1,rib1,xyl1,ery3	France	Europe (west)	1	5	3	13	3	2	3	2	5	9	9	8	4	4	3	4	5
2018Vergnaud#1029	BCCN#80-87	Human	Loiret, France	B. melitensis bv1	Americas	1980	48	149	130	CH45 73452	CH Orleans(Borderon)	CH Orleans	Hemoculture	smooth	+	-	+	-	A-,M+		Tb-, Bm-, Bk+	10+, 20nl, 40v		10+, 20+		100+			France	Europe (west)	3	4	3	13	5	2	3	3	6	36	36	5	2	5	7	8	7
2018Vergnaud#1030	BCCN#82-10	Human	Somme, France	B. melitensis bv1	E. Mediterranean	1982	43	209	105	LVD80 5113	LVD 80(Raverdy)	LVD 80	Hemoculture	smooth	+	-	++	-	A-,M+		Tb-, Bm+l, Bk+		10+, 20+, 40nl		10+, 20+		100+		France	Europe (west)	1	5	3	13	3	2	3	2	5	9	9	8	3	4	3	6	4
2018Vergnaud#1031	BCCN#86-45	Ovine	Saragosse, Spain	B. melitensis bv1	E. Mediterranean	1986	60	181	285	Saragosse EG4	Blasco	Blasco		smooth	+	-	+	-	A-,M+		Tb-, Wb-, Iz+, RC-	10+, 20nl	10+, 20nl	10+, 20nl	10+, 20+	100v	100+		Spain	Europe (west)	1	5	3	13	3	2	2	2	4	9	9	8	5	4	3	5	4
2018Vergnaud#1032	BCCN#87-21	Cattle	Woustviller ,Moselle, France	B. melitensis bv1	E. Mediterranean	1987	43	209	105		LVD 57(Le Guilloux)	LVD 57	Milk	smooth	+	-	++	-	A-,M+		Tb-, Wb-, Iz+, RC-	10+, 20nl, 40v	10+, 20+, 40v	10+, 20+	10+, 20+	100v	100+		France	Europe (west)	1	5	3	13	3	2	3	2	5	9	9	8	3	4	3	5	5
2018Vergnaud#1033	BCCN#89-88	Ovine	Savoie, France	B. melitensis bv1	Americas	1989	47	163	138	LCRV 5981, Rev.1	LCRV Alfort	LVD 73	Testicles	smooth	+	-	+	-	A-,M+,R-		Tb-, Wb-, Iz+l, RC-	10nl, 20-, 40-	10+, 20nl, 40v	10+, 20+	10+, 20+	100-	100+		France	Europe (west)	3	4	2	13	4	2	3	3	8	36	36	6	2	4	6	3	6
2018Vergnaud#1034	BCCN#91-240	Ovine	Saragosse, Spain	B. melitensis bv1	E. Mediterranean	1991	43	210	292	Saragosse 67	Blasco	Blasco		smooth	+	-	++	-	A-,M+		Tb-, Wb-, Iz+, RC-	10+, 20v, 40-	10+, 20nl, 40v	10nl, 20v	10+, 20+	100-	100+		Spain	Europe (west)	1	5	3	13	3	2	3	2	4	9	9	8	7	4	3	6	5
2018Vergnaud#1035	BCCN#93-11	Human	Vienne, France	B. melitensis bv1	E. Mediterranean	1993	60	182	99	CH86 918372	CH Poitiers (Grignon)	CH Poitiers	Hemoculture	smooth	+	-	++	-	A-,M+		Tb-, Wb-, Iz+, RC-	10+, 20v, 40-	10+, 20nl, 40v	10+, 20v	10+, 20+	100v	100+		France	Europe (west)	1	5	3	13	3	2	2	2	6	9	9	8	7	4	3	5	6
2018Vergnaud#1036	BCCN#93-57	Human	Haute-Garonne, France	B. melitensis bv1	Americas	1993	48	149	130	CH31 57926H	CH Purpan Toulouse(Lemozy)	CH Toulouse	Hemoculture	smooth	+	-	+	-	A-,M+		Tb-, Wb-, Iz+, RC-	10nl, 20nl, 40-	10+, 20nl, 40v	10nl, 20v	10+, 20+	100-	100+		France	Europe (west)	3	4	3	13	5	2	3	3	6	36	36	5	2	4	7	3	6
2018Vergnaud#1037	BCCN#98-11	Human	Paris, France	B. melitensis bv1	Americas	1998	48	149	130		CH Pitie-Salpetriere Paris (Marty)	CH Pitie-Salpetriere Paris	Hemoculture	smooth	+	-	+	-	A-,M+		Tb-, Wb-, Iz+l, RC-	10+, 20nl, 40v	10+, 20+, 40nl	10+, 20+	10+, 20+	100-	100v		France	Europe (west)	3	4	3	13	5	2	3	3	6	36	36	5	2	7	12	3	5
2018Vergnaud#1038	BCCN#98-15	Human	Navarre, Spain	B. melitensis bv1	E. Mediterranean	1998	43	210	292		Universite de Navarre (Diaz)	Universite de Navarre		smooth	+	-	++	-	A-,M+		Tb-, Wb-, Iz+l, RC+l	10+, 20nl, 40-	10+, 20+, 40v	10nl, 20-	10+, 20+	100-	100+		Spain	Europe (west)	1	5	3	13	3	2	3	2	4	9	9	8	3	4	3	4	5
2018Vergnaud#1039	BCCN#00-3	Human	Rhone, France	B. melitensis bv3	E. Mediterranean	2000	42	218	116		CH Roanne (Boyer)	CH Roanne	Hemoculture	smooth	+	-	++	-	A+,M+		Tb-, Wb-, Iz+, RC-	10+, 20v, 40-	10+, 20nl, 40v	10v, 20-	10nl, 20-	100-	100-		France	Europe (west)	1	5	3	13	2	2	3	2	4	41	41	8	7	6	3	4	5
2018Vergnaud#1040	BCCN#80-51	Ovine	Cher, France	B. melitensis bv3	W. Mediterranean	1980	51	123	96	LPPRA 227-80	LPPRA(Sanchis)	Lppra		smooth	+	-	+	-	A+,M+		Tb-, Bm-, Bk+	10+, 20+, 40v		10+, 20+		100+			France	Europe (west)	3	5	3	13	1	1	3	3	7	43	43	8	9	5	8	8	3
2018Vergnaud#1041	BCCN#80-88	Human	Pampelune, Spain	B. melitensis bv3	E. Mediterranean	1980	42	218	116		Universite de Navarre (Diaz)	Universite de Navarre	Liver biopsy	smooth	+	-	++	-	A+,M+		Tb-, Bm-, Bk-	10+, 20+, 40nl		10+, 20-		100-			Spain	Europe (west)	1	5	3	13	2	2	3	2	4	41	41	8	6	7	3	4	5
2018Vergnaud#1042	BCCN#82-70	Human	Barcelone,Spain	B. melitensis bv3	E. Mediterranean	1982	42	218	116	Barcelone, B 46	Faculte Medecine Valladolid(Abad Fernandez)		Hemoculture	smooth	+	-	++	-	A+,M+		Tb-, Bm-, Bk+	10+, 20+, 40v		10+, 20+		100v			Spain	Europe (west)	1	5	3	13	2	2	3	2	4	41	41	8	6	7	3	4	5
2018Vergnaud#1043	BCCN#86-61	Ovine	Tarn-et-Garonne, France	B. melitensis bv3	W. Mediterranean	1986	51	123	95	LCRV 5932	LCRV Alfort	LVD 82	Aborted fetus	smooth	+	-	+	-	A+,M+		Tb-, Wb-, Iz+, RC-	10+, 20v, 40-	10+, 20+, 40nl	10+, 20+	10+, 20+	100+	100+		France	Europe (west)	3	5	3	13	1	1	3	3	7	49	48	8	8	6	9	7	3
2018Vergnaud#1044	BCCN#86-8	Cattle	Hautes-Pyrénées, France	B. melitensis bv3	W. Mediterranean	1986	51	123	95	LCRV 1116	LCRV Alfort	LVD 65	Aborted fetus	smooth	+	-	+	-	A+,M+		Tb-, Wb-, Bk+l, RC-	10+, 20nl, 40v	10+, 20+, 40+	10+, 20+	10+, 20+	100+	100+		France	Europe (west)	3	5	3	13	1	1	3	3	7	49	48	8	8	5	12	6	3
2018Vergnaud#1045	BCCN#86-88	Ovine	Saragosse, Spain	B. melitensis bv3	E. Mediterranean	1986	42	218	116	Saragosse EN2	Blasco	Blasco	Vaginal swab	smooth	+	-	++	-	A+,M+		Tb-, Wb-, Iz+, RC-	10+, 20nl, 40v	10+, 20+, 40nl	10nl, 20-	10+, 20+	100-	100+		Spain	Europe (west)	1	5	3	13	2	2	3	2	4	41	41	8	6	7	3	4	5
2018Vergnaud#1046	BCCN#97-92	Ovine	Sicile, Italy	B. melitensis bv3	W. Mediterranean	1997	50	108	86	A/2429	Institut Zooprofilactique de Sicile (Loria)	Institut Zooprofilactique Expérimental de Sicile	Aborted fetus	smooth	+	-	+	-	A+,M+		Tb-, Wb-, Iz+, RC-		10+, 20nl, 40v		10+, 20+		100+		Italy	Europe (west)	3	5	3	14	1	1	3	3	7	43	43	8	6	5	5	6	3
2018Vergnaud#1047	BCCN#91-242	Human	Moselle, France	B. melitensis bv3	W. Mediterranean	1991	51	124	92		CH Metz-Thionville	CH Metz-Thionville	Hemoculture	smooth	+	-	+	-	A+,M+		Tb-, Wb+l, Iz+, RC-	10v, 20-, 40-	10+, 20nl, 40-	10+, 20+	10+, 20+	100+	100+		France	Europe (west)	3	5	3	13	1	1	3	3	9	43	43	8	5	5	3	7	3
2018Vergnaud#1048	BCCN#98-16	Human	Haute-Garonne, France	B. melitensis bv3	W. Mediterranean	1998	51	123	95	CH31 37827	CH Toulouse (Dabernat)	CH Toulouse	Hemoculture	smooth	+	-	++	-	A+,M+		Tb-, Wb+l, Iz+, RC-	10+, 20v, 40-	10+, 20+, 40v	10+, 20nl	10+, 20+	100v	100+		France	Europe (west)	3	5	3	13	1	1	3	3	7	49	48	8	12	5			3
2018Vergnaud#1049	BCCN#76-396	Cattle	Bignona, Senegal	B. abortus bv3	abortus B	1976	34	239	64	Senegal H152	ISRA(Diallo)	ISRA Dakar	Hygroma, knee	smooth	-	+	+	+	A+,M-		Tb+, Bm+		10+, 20+, 40v		10+, 20+		100+	glu2,ala2,asp1,arg1,orn1,cit1,lys1,ara1,gal1,rib3,xyl2,ery3	Senegal	Africa (west)	3	5	4	11	2	2	3	3	8	41	41	8	4	5	3	4	6
2018Vergnaud#1050	BCCN#76-397	Cattle	Bignona, Senegal	B. abortus bv3	abortus B	1976	34	239	64	Senegal H154	ISRA(Diallo)	ISRA Dakar	Hygroma, knee	smooth	-	+	+	+	A+,M-		Tb+, Bm+		10+, 20+, 40nl		10+, 20+		100+	glu3,ala2,asp1,arg1,orn1,cit1,lys1,ara1,gal1,rib3,xyl2,ery3	Senegal	Africa (west)	3	5	4	11	2	2	3	3	8	41	41	8	4	5	3	4	6
2018Vergnaud#1051	BCCN#76-400	Cattle	Bignona, Senegal	B. abortus bv3	abortus B	1976	34	239	64	Senegal H351	ISRA(Diallo)	ISRA Dakar	Hygroma, knee	smooth	-	+	+	+	A+,M-		Tb+, Bm+		10+, 20+, 40nl		10+, 20+		100+	glu2,ala2,asp1,arg1,orn1,cit1,lys1,ara1,gal1,rib3,xyl2,ery3	Senegal	Africa (west)	3	5	4	11	2	2	3	3	8	41	41	8	4	5	3	5	5
2018Vergnaud#1052	BCCN#76-401	Cattle	Bignona, Senegal	B. abortus bv3	abortus B	1976	34	239	64	Senegal HSN2	ISRA(Diallo)	ISRA Dakar	Hygroma, knee	smooth	-	+	+	+	A+,M-		Tb+, Bm+		10+, 20+, 40nl		10+, 20+		100+	glu2,ala2,asp1,arg1,orn1,cit1,lys1,ara1,gal1,rib3,xyl2,ery3	Senegal	Africa (west)	3	5	4	11	2	2	3	3	8	41	41	8	4	5	3	4	6
2018Vergnaud#1053	BCCN#76-425	Cattle	Sénégal Oriental, Senegal	B. abortus bv3	abortus B	1976	34	237	317	Senegal "Ibel"	ISRA(Diallo)	ISRA Dakar	Hygroma, knee	smooth	-	+	+	+	A+,M-		Tb+, Bm+		10+, 20+, 40nl		10+, 20+		100+		Senegal	Africa (west)	3	5	4	11	2	2	3	3	7	41	41	8	5	5	3	3	7
2018Vergnaud#1054	BCCN#77-16	Cattle	Oumoulkoure ,Kolda, Senegal	B. abortus bv3	abortus B	1977	34	239	64	Senegal Kolda H	ISRA(Diallo)	ISRA Dakar	Hygroma, knee	smooth	-	+	+	+	A+,M-		Tb+, Bm+		10+, 20nl, 40v		10+, 20+		100+	glu3,ala2,asp1,arg1,orn1,cit1,lys1,ara1,gal1,rib3,xyl2,ery3	Senegal	Africa (west)	3	5	4	11	2	2	3	3	8	41	41	8	4	6	3	5	5
2018Vergnaud#1055	BCCN#77-185	Cattle	Ndoumbouthie ,Kaolack, Senegal	B. abortus bv3	abortus B	1977	34	237	317	Senegal Kao11	ISRA(Diallo)	ISRA Dakar	Hygroma, knee	smooth	-	+	+	+	A+,M-		Tb+, Bm+		10+, 20+, 40nl		10+, 20+		100+		Senegal	Africa (west)	3	5	4	11	2	2	3	3	7	41	41	8	5	7	3	4	6
2018Vergnaud#1056	BCCN#77-187	Cattle	Djilor ,Kaolack, Senegal	B. abortus bv3	abortus B	1977	34	239	64	Senegal Kao15	ISRA(Diallo)	ISRA Dakar	Hygroma, knee	smooth	-	+	+	+	A+,M-		Tb+, Bm+		10+, 20+, 40nl		10+, 20+		100+		Senegal	Africa (west)	3	5	4	11	2	2	3	3	8	41	41	8	6	7	3	8	3
2018Vergnaud#1057	BCCN#77-36	Cattle	Marandan ,Sedhiou Nord, Senegal	B. abortus bv3	abortus B	1977	34	235	315	Senegal Sedno 3	ISRA(Diallo)	ISRA Dakar	Hygroma, knee	smooth	-	+	+	+	A+,M-		Tb+, Bm+		10+, 20nl, 40v		10+, 20+		100+		Senegal	Africa (west)	3	5	4	11	2	2	3	3	10	41	41	8	7	6	3	6	6
2018Vergnaud#1058	BCCN#77-62	Cattle	Simbandi Ballante ,Sedhiou Sud, Senegal	B. abortus bv3	abortus B	1977	34	236	316	Senegal Sedsud O	ISRA(Diallo)	ISRA Dakar	Hygroma, knee	smooth	-	+	+	+	A+,M-		Tb+, Bm+		10+, 20+, 40nl		10+, 20+		100+		Senegal	Africa (west)	3	5	4	11	2	2	3	3	9	41	41	8	4	5	3	4	7
2018Vergnaud#1059	BCCN#78-136	Cattle	Sare Yoro Soudy ,Velingara, Senegal	B. abortus bv3	abortus B	1978	34	237	317	Senegal Vel9	ISRA(Diallo)	ISRA Dakar	Hygroma, knee	smooth	-	+	+	+	A+,M-		Tb+, Bm+		10+, 20+, 40+		10+, 20+		100+		Senegal	Africa (west)	3	5	4	11	2	2	3	3	7	41	41	8	5	4	3	5	6
2018Vergnaud#1060	BCCN#78-137	Cattle	Sare Boukagano ,Velingara, Senegal	B. abortus bv3	abortus B	1978	34	237	317	Senegal Vel15	ISRA(Diallo)	ISRA Dakar	Hygroma, knee	smooth	-	+	+	+	A+,M-		Tb+, Bm+		10+, 20+, 40nl		10+, 20+		100+		Senegal	Africa (west)	3	5	4	11	2	2	3	3	7	41	41	8	4	5	3	3	4
2018Vergnaud#1061	BCCN#78-46	Cattle	Oussouye ,Ziguinchor, Senegal	B. abortus bv3	abortus B	1978	34	237	317	Senegal Zig39	ISRA(Diallo)	ISRA Dakar	Hygroma, knee	smooth	-	+	+	+	A+,M-		Tb+, Bm+		10+, 20+, 40+		10+, 20+		100+		Senegal	Africa (west)	3	5	4	11	2	2	3	3	7	41	41	8	5	4	3	7	6
2018Vergnaud#1062	BCCN#79-161	Cattle	Senegal	B. abortus bv3	abortus B	1979	34	237	317	EVIE DK15	EVIE Dakar(Chantal)	Evie Dakar	Hygroma	smooth	-	+	+	+	A+,M-		Tb+, Bm+, Bk+		10+, 20+, 40nl		10+, 20+		100+		Senegal	Africa (west)	3	5	4	11	2	2	3	3	7	41	41	8	4	5	3	5	5
2018Vergnaud#1063	BCCN#79-162	Cattle	Senegal	B. abortus bv3	abortus B	1979	34	239	64	EVIE DK16	EVIE Dakar(Chantal)	Evie Dakar	Hygroma	smooth	-	+	+	+	A+,M-		Tb+, Bm+, Bk+		10+, 20+, 40nl		10+, 20+		100+		Senegal	Africa (west)	3	5	4	11	2	2	3	3	8	41	41	8	4	5	3	4	7
2018Vergnaud#1064	BCCN#80-196	Cattle	Togo	B. abortus bv3	abortus B	1980	34	239	64	EVIE 5c	EVIE Dakar(Chantal)	Evie Dakar	Hygroma	smooth	+	+	+	+	A+,M-		Tb+, Bm+, Bk+		10+, 20nl, 40v		10+, 20+		100+		Togo	Africa (west)	3	5	4	11	2	2	3	3	8	41	41	8	7	10	3	5	3
2018Vergnaud#1065	BCCN#80-197	Cattle	Togo	B. abortus bv3	abortus B	1980	34	239	64	EVIE 7c	EVIE Dakar(Chantal)	Evie Dakar	Hygroma	smooth	+	+	+	+	A+,M-		Tb+, Bm+, Bk+		10+, 20nl, 40v		10+, 20+		100+		Togo	Africa (west)	3	5	4	11	2	2	3	3	8	41	41	8	7	10	3	5	3
2018Vergnaud#1066	BCCN#00-25	Human	Doubs, France	B. melitensis bv3	W. Mediterranean	2000	51	124	92	CH25-124492	CH Besançon (Dupont)	CH Besançon	Hemoculture	smooth	+	-	+	-	A+,M+		Tb-, Wb-, Iz+, RC-	10v, 20-, 40-	10+, 20v, 40-	10-, 20-	10+, 20+	100-	100+		France	Europe (west)	3	5	3	13	1	1	3	3	9	43	43	8	5	5	3	7	3
2018Vergnaud#1067	BCCN#00-27	Human	Haute-Garonne, France	B. melitensis bv3	E. Mediterranean	2000	42	218	116		CH Toulouse (Dabernat)	CH Toulouse	Hemoculture	smooth	+	-	++	-	A-,M-		Tb-, Wb-, Iz-, RC+	10+, 20v, 40-	10+, 20nl, 40v	10-, 20-	10+, 20v	100-	100+		France	Europe (west)	1	5	3	13	2	2	3	2	4	41	41	8	4	6	3	5	6
2018Vergnaud#1068	BCCN#88-65	Ovine	Hérault, France	B. melitensis bv3	W. Mediterranean	1988	51	123	96	LCRV 13472	LCRV Alfort	LVD 34	Aborted fetus	smooth	+	-	+	-	A+,M+,R-		Tb-, Wb-, Iz+, RC-	10nl, 20v, 40-	10+, 20+, 40v	10+, 20+	10+, 20+	100+	100+		France	Europe (west)	3	5	3	13	1	1	3	3	7	43	43	8	6	4	7	5	3
2018Vergnaud#1069	BCCN#88-66	Cattle	Hautes-Alpes, France	B. melitensis bv3	W. Mediterranean	1988	51	123	96	LCRV 13769	LCRV Alfort	LVD 05	Placenta	smooth	+	-	+	-	A+,M+,R-		Tb-, Wb-, Iz+, RC-	10nl, 20v, 40-	10+, 20+, 40v	10+, 20+	10+, 20+	100+	100+		France	Europe (west)	3	5	3	13	1	1	3	3	7	43	43	8	6	5	4	8	3
2018Vergnaud#1070	BCCN#89-50	Ovine	Hautes-Alpes, France	B. melitensis bv3	W. Mediterranean	1989	51	123	96	LCRV 2859	LCRV Alfort	LVD 05	Aborted fetus	smooth	+	-	+	-	A+,M+,R-		Tb-, Wb-, Iz+, RC-	10nl, 20v, 40-	10+, 20+, 40nl	10+, 20+	10+, 20+	100+	100+		France	Europe (west)	3	5	3	13	1	1	3	3	7	43	43	8	7	6	4	5	3
2018Vergnaud#1071	BCCN#89-51	Cattle	Hautes-Alpes, France	B. melitensis bv3	W. Mediterranean	1989	51	123	96	LCRV 3053/A	LCRV Alfort	LVD 05	Milk	smooth	+	-	+	-	A+,M+,R-		Tb-, Wb-, Iz+, RC-	10nl, 20v, 40-	10+, 20+, 40nl	10+, 20+	10+, 20+	100+	100+		France	Europe (west)	3	5	3	13	1	1	3	3	7	43	43	8	6	4	7	9	3
2018Vergnaud#1072	BCCN#89-52	Cattle	Hautes-Alpes, France	B. melitensis bv3	W. Mediterranean	1989	51	123	96	LCRV 3053/J	LCRV Alfort	LVD 05	Milk	smooth	+	-	+	-	A+,M+,R-		Tb-, Wb-, Iz+, RC-	10nl, 20v, 40-	10+, 20+, 40nl	10+, 20+	10+, 20+	100+	100+		France	Europe (west)	3	5	3	13	1	1	3	3	7	43	43	8	6	4	7	9	3
2018Vergnaud#1073	BCCN#90-65	Cattle	Isère, France	B. melitensis bv3	W. Mediterranean	1990	51	123	96	LCRV 705/22779	LCRV Alfort	LVD 38	Placenta	smooth	+	-	+	-	A+,M+,R-		Tb-, Wb+l, Iz+, RC-	10+, 20nl, 40v	10+, 20+, 40nl	10+, 20+	10+, 20+	100+	100+		France	Europe (west)	3	5	3	13	1	1	3	3	7	43	43	8	8	6	4	5	3
2018Vergnaud#1074	BCCN#90-66	Cattle	Isère, France	B. melitensis bv3	W. Mediterranean	1990	51	123	96	LCRV 705/22780	LCRV Alfort	LVD 38	Placenta	smooth	+	-	+	-	A+,M+,R-		Tb-, Wb-, Iz+, RC-	10+, 20nl, 40-	10+, 20+, 40nl	10+, 20+	10+, 20+	100+	100+		France	Europe (west)	3	5	3	13	1	1	3	3	7	43	43	8	10	4	9	10	3
2018Vergnaud#1075	BCCN#91-57	Ovine	Huesca, Spain	B. melitensis bv3	W. Mediterranean	1991	51	123	95	Saragosse Ri431	Blasco	Blasco	Milk	smooth	+	-	+	-	A+,M+		Tb-, Wb-, Iz+, RC-	10nl, 20v, 40-	10+, 20+, 40-	10+, 20+	10+, 20+	100+	100+		Spain	Europe (west)	3	5	3	13	1	1	3	3	7	49	48	8	11	5	8	11	3
2018Vergnaud#1076	BCCN#91-58	Ovine	Huesca, Spain	B. melitensis bv3	W. Mediterranean	1991	51	123	95	Saragosse 24-1	Blasco	Blasco	Vaginal swab	smooth	+	-	+	-	A+,M+		Tb-, Wb-, Iz+, RC-	10nl, 20v, 40-	10+, 20+, 40-	10+, 20+	10+, 20+	100+	100+		Spain	Europe (west)	3	5	3	13	1	1	3	3	7	49	48	8	7	5	8	8	3
2018Vergnaud#1077	BCCN#91-59	Ovine	Huesca, Spain	B. melitensis bv3	W. Mediterranean	1991	51	123	95	Saragosse 24-2	Blasco	Blasco	Vaginal swab	smooth	+	-	+	-	A+,M+		Tb-, Wb-, Iz+, RC-	10nl, 20v, 40-	10+, 20nl, 40-	10+, 20+	10+, 20+	100+	100+		Spain	Europe (west)	3	5	3	13	1	1	3	3	7	49	48	8	7	5	8	8	3
2018Vergnaud#1078	BCCN#93-13	Human	Paris, France	B. melitensis bv3	W. Mediterranean	1993	51	123	94		CH La Croix Saint Simon Paris (Desplaces)	CH La Croix Saint Simon Paris	Spondylodiscitis	smooth	+	-	+	-	A+,M+		Tb-, Wb-, Iz+, RC-	10nl, 20v, 40-	10+, 20nl, 40v	10+, 20+	10+, 20+	100+	100+		France	Europe (west)	3	5	3	13	1	1	3	3	7	45	45	8	7	2	10	4	3
2018Vergnaud#1079	BCCN#93-14	Human	Hautes-Alpes, France	B. melitensis bv3	W. Mediterranean	1993	51	123	94	CH05 151599/240112	CH Gap(Gleizes)	CH Gap	Hemoculture	smooth	+	-	+	-	A+,M+		Tb-, Wb-, Iz+, RC-	10v, 20-, 40-	10nl, 20nl, 40-	10+, 20+	10+, 20+	100+	100+		France	Europe (west)	3	5	3	13	1	1	3	3	7	45	45	8	5	2	8	4	3
2018Vergnaud#1080	BCCN#93-3	Human	Hautes-Alpes, France	B. melitensis bv3	W. Mediterranean	1993	51	123	96	CH05 143659/90097	CH Gap (Gleizes)	CH Gap	Hemoculture	smooth	+	-	+	-	A+,M+		Tb-, Wb-, Iz+, RC-	10nl, 20v, 40-	10+, 20+, 40v	10+, 20nl	10+, 20+	100nl	100+		France	Europe (west)	3	5	3	13	1	1	3	3	7	43	43	8	6	4	14	11	3
2018Vergnaud#1081	BCCN#93-94	Cattle	Pyrénées Espagnoles, Spain	B. melitensis bv3	E. Mediterranean	1993	42	218	116	Saragosse 686	Blasco	Blasco		smooth	+	-	++	-	A+,M+		Tb-, Wb-, Iz+, RC-	10+, 20nl, 40v	10+, 20+, 40nl	10nl, 20-	10nl, 20-	100-	100-		Spain	Europe (west)	1	5	3	13	2	2	3	2	4	41	41	8	5	7	3	4	6
2018Vergnaud#1082	BCCN#93-95	Cattle	Pyrénées Espagnoles, Spain	B. melitensis bv3	E. Mediterranean	1993	42	218	116	Saragosse 697	Blasco	Blasco		smooth	+	-	++	-	A+,M+		Tb-, Wb-, Iz+, RC-	10+, 20nl, 40v	10+, 20+, 40nl	10nl, 20-	10nl, 20-	100-	100-		Spain	Europe (west)	1	5	3	13	2	2	3	2	4	41	41	8	5	7	3	4	6
2018Vergnaud#1083	BCCN#93-96	Cattle	Pyrénées Espagnoles, Spain	B. melitensis bv3	E. Mediterranean	1993	42	218	116	Saragosse 698	Blasco	Blasco		smooth	+	-	++	-	A+,M+		Tb-, Wb-, Iz+, RC-	10+, 20nl, 40v	10+, 20+, 40nl	10v, 20-	10+, 20nl	100-	100v		Spain	Europe (west)	1	5	3	13	2	2	3	2	4	41	41	8	5	7	3	4	6
2018Vergnaud#1084	BCCN#93-97	Cattle	Pyrénées Espagnoles, Spain	B. melitensis bv3	E. Mediterranean	1993	42	218	116	Saragosse 699	Blasco	Blasco		smooth	+	-	++	-	A+,M+		Tb-, Wb-, Iz+, RC-	10+, 20nl, 40v	10+, 20+, 40nl	10-, 20-	10+, 20nl	100-	100v		Spain	Europe (west)	1	5	3	13	2	2	3	2	4	41	41	8	5	7	3	4	6
2018Vergnaud#1085	BCCN#96-111	Human	Indre, France	B. melitensis bv3	W. Mediterranean	1996	51	123	95		Laboratoire Medical Le Blanc (36)	Laboratoire Medical, Le Blanc (36)		smooth	+	-	+	-	A+,M+		Tb-, Wb+l, Iz+, RC-	10+, 20v, 40-	10+, 20nl, 40-	10+, 20+	10+, 20+	100+	100+		France	Europe (west)	3	5	3	13	1	1	3	3	7	49	48	8	10	5	8	8	3
2018Vergnaud#1086	BCCN#96-12	Human	Alpes-Maritimes, France	B. melitensis bv3	W. Mediterranean	1996	51	126	91		CHU Nice (Buisson Touati)	Laboratoire Hanss, Mougins (06)	Synovial puncture	smooth	+	-	+	-	A+,M+		Tb-, Wb-, Iz+, RC-	10nl, 20-, 40-	10+, 20nl, 40-	10+, 20+	10+, 20+	100+	100+		France	Europe (west)	3	5	3	13	1	1	3	3	8	43	43	8	7	5	5	6	3
2018Vergnaud#1087	BCCN#96-156	Human	St Gaudens ,Haute-Garonne, France	B. melitensis bv3	E. Mediterranean	1996	42	218	116		CH Toulouse Rangueil	CH Toulouse	Spinal biopsy	smooth	+	-	++	-	A+,M+		Tb-, Wb-, Iz+, RC-	10+, 20+, 40nl	10+, 20+, 40nl	10-, 20-	10+, 20nl	100-	100-		France	Europe (west)	1	5	3	13	2	2	3	2	4	41	41	8	4	7	3	4	5
2018Vergnaud#1088	BCCN#96-50	Ovine	Sicile, Italy	B. melitensis bv3	W. Mediterranean	1996	50	108	86	A/1526	Institut Zooprofilactique de Sicile (Piraino)	Institut Zooprofilactique Expérimental de Sicile	Placenta	smooth	+	-	+	-	A+,M+		Tb-, Wb-, Iz+, RC-		10+, 20nl, 40v		10+, 20+		100+		Italy	Europe (west)	3	5	3	14	1	1	3	3	7	43	43	8	6	5	6	6	3
2018Vergnaud#1089	BCCN#96-52	Ovine	Sicile, Italy	B. melitensis bv3	W. Mediterranean	1996	49	112	87	A/1594	Institut Zooprofilactique de Sicile (Piraino)	Institut Zooprofilactique Expérimental de Sicile		smooth	+	-	+	-	A+,M+		Tb-, Wb-, Iz+, RC-		10+, 20nl, 40-		10+, 20+		100+		Italy	Europe (west)	3	6	3	14	1	1	3	3	7	43	43	8	8	5	11	5	3
2018Vergnaud#1090	BCCN#96-96	Cattle	Sicile, Italy	B. melitensis bv3	W. Mediterranean	1996	49	112	87	A/700	Institut Zooprofilactique Experimental de Sicile (Piraino)	Institut Zooprofilactique Expérimental de Sicile	Vaginal swab	smooth	+	-	+	-	A+,M+		Tb-, Wb+l, Iz+, RC-		10+, 20v, 40-		10+, 20+		100+		Italy	Europe (west)	3	6	3	14	1	1	3	3	7	43	43	8	7	5	6	6	3
2018Vergnaud#1091	BCCN#97-109	Human	Hauts-de-Seine, France	B. melitensis bv3	E. Mediterranean	1997	42	218	116		CH Percy (Solen)	CH Percy	Hemoculture	smooth	+	-	++	-	A+,M+		Tb-, Wb-, Iz+l, RC-	10+, 20nl, 40v	10+, 20+, 40nl	10-, 20-	10+, 20+	100-	100-		France	Europe (west)	1	5	3	13	2	2	3	2	4	41	41	8	6	7	3	4	5
2018Vergnaud#1092	BCCN#97-11	Human	Hautes-Alpes, France	B. melitensis bv3	W. Mediterranean	1997	51	123	96		CH Gap (Kone)	CH Gap	Hemoculture	smooth	+	-	+	-	A+,M+		Tb-, Wb+l, Iz+, RC-	10+, 20v, 40-	10+, 20+, 40v	10nl, 20v	10+, 20+	100nl	100+		France	Europe (west)	3	5	3	13	1	1	3	3	7	43	43	8	5	6	8	7	3
2018Vergnaud#1093	BCCN#97-95	Human	Navarre, Spain	B. melitensis bv3	E. Mediterranean	1997	42	218	116		Universite de Navarre (Diaz)	Universite de Navarre	Hemoculture	smooth	+	-	++	-	A+,M+		Tb-, Wb-, Iz+l, RC-	10+, 20nl, 40-	10+, 20+, 40nl	10-, 20-	10+, 20+	100-	100-		Spain	Europe (west)	1	5	3	13	2	2	3	2	4	41	41	8	5	7	3	7	5
2018Vergnaud#1094	BCCN#97-96	Human	Navarre, Spain	B. melitensis bv3	E. Mediterranean	1997	42	190	180		Universite de Navarre (Diaz)	Universite de Navarre	Hemoculture	smooth	+	-	++	-	A+,M+		Tb-, Wb-, Iz+l, RC-	10+, 20nl, 40v	10+, 20+, 40nl	10-, 20-	10+, 20+	100-	100v		Spain	Europe (west)	1	5	3	13	2	2	3	2	5	41	41	8	7	7	3	4	5
2018Vergnaud#1095	BCCN#97-97	Human	Navarre, Spain	B. melitensis bv3	E. Mediterranean	1997	42	190	180		Universite de Navarre (Diaz)	Universite de Navarre	Hemoculture	smooth	+	-	++	-	A+,M+		Tb-, Wb-, Iz+l, RC-	10+, 20nl, 40v	10+, 20+, 40nl	10-, 20-	10+, 20+	100-	100v		Spain	Europe (west)	1	5	3	13	2	2	3	2	5	41	41	8	7	7	3	4	5
2018Vergnaud#1096	BCCN#99-5	Ovine	Sicile, Italy	B. melitensis bv3	W. Mediterranean	1999	49	112	87	B/662/97	Institut Zooprofilactique Experimental de Sicile (Piraino)	Institut Zooprofilactique Expérimental de Sicile	Cotyledons	smooth	+	-	+	-	A+,M+		Tb-, Wb-, Iz+, RC-		10+, 20nl, 40v		10+, 20+		100+		Italy	Europe (west)	3	6	3	14	1	1	3	3	7	43	43	8	10	5	11	5	3
2018Vergnaud#1097	BCCN#99-50	Ovine	Sicile, Italy	B. melitensis bv3	W. Mediterranean	1999	49	112	87	B/95/98	Institut Zooprofilactique Experimental de Sicile (Piraino)	Institut Zooprofilactique Expérimental de Sicile	Milk	smooth	+	-	+	-	A+,M+		Tb-, Wb-, Iz+, RC-		10+, 20v, 40-		10+, 20+		100+		Italy	Europe (west)	3	6	3	14	1	1	3	3	7	43	43	8	6	6	10	7	3
2018Vergnaud#1098	BCCN#99-65	Ovine	Sicile, Italy	B. melitensis bv3	W. Mediterranean	1999	51	123	96	B/438/98	Institut Zooprofilactique Experimental de Sicile (Piraino)	Institut Zooprofilactique Expérimental de Sicile	Brain	smooth	+	-	+	-	A+,M+		Tb-, Wb-, Iz+, RC-		10+, 20v, 40-		10+, 20+		100+		Italy	Europe (west)	3	5	3	13	1	1	3	3	7	43	43	8	5	6	3	5	3
2018Vergnaud#1099	BCCN#99-66	Ovine	Sicile, Italy	B. melitensis bv3	W. Mediterranean	1999	51	126	91	B/439/98	Institut Zooprofilactique Experimental de Sicile (Piraino)	Institut Zooprofilactique ExpÇ=érimental de Sicile	Milk	smooth	+	-	+	-	A+,M+		Tb-, Wb-, Iz+, RC-		10+, 20v, 40-		10+, 20+		100+		Italy	Europe (west)	3	5	3	13	1	1	3	3	8	43	43	8	7	5	3	5	3
2018Vergnaud#1100	BCCN#99-7	Ovine	Sicile, Italy	B. melitensis bv3	W. Mediterranean	1999	49	112	87	B/692/97	Institut Zooprofilactique Experimental de Sicile (Piraino)	Institut Zooprofilactique Expérimental de Sicile	Vaginal swab	smooth	+	-	+	-	A+,M+		Tb-, Wb-, Iz+, RC-		10+, 20nl, 40v		10+, 20+		100+		Italy	Europe (west)	3	6	3	14	1	1	3	3	7	43	43	8	10	5	11	5	3
2018Vergnaud#1101	BCCN#99-95	Human	Hérault, France	B. melitensis bv3	E. Mediterranean	1999	42	218	116		CH Montpellier (Perez)	CH Montpellier	Hemoculture	smooth	+	-	++	-	A+,M+		Tb-, Wb-, Iz+, RC-	10nl, 20nl, 40v	10+, 20+, 40v	10+, 20+	10+, 20+	100v	100+		France	Europe (west)	1	5	3	13	2	2	3	2	4	41	41	8	6	4	3	10	8
2018Vergnaud#1102	BCCN#99-96	Human	Rennes ,Ille-et-Vilaine, France	B. melitensis bv3	E. Mediterranean	1999	42	218	116		CH Rennes (Minet)	CH Rennes		smooth	+	-	++	-	A+,M+		Tb-, Wb-, Iz+, RC-	10+, 20nl, 40-	10+, 20+, 40nl	10-, 20-	10v, 20-	100-	100-		France	Europe (west)	1	5	3	13	2	2	3	2	4	41	41	8	7	7	3	5	5
2018Vergnaud#1103	BCCN#99-97	Human	Ariège, France	B. melitensis bv3	E. Mediterranean	1999	42	218	116		CH Pamiers	CH Pamiers	Hemoculture	smooth	+	-	++	-	A+,M+		Tb-, Wb-, Iz+, RC-	10+, 20nl, 40v	10+, 20+, 40nl	10-, 20-	10v, 20-	100-	100-		France	Europe (west)	1	5	3	13	2	2	3	2	4	41	41	8	7	7	3	4	5
2018Vergnaud#1104	BCCN#98-36	Swine	Buenos Aires, Argentina	B. suis bv1	B.suis biovar 1	1998	6	89	33	L-8-2	CNEA Buenos Aires (Silva Paulo)	CNEA Buenos Aires		smooth	+	-	++	-	A+,M-		Tb-, Wb+, Iz+, RC-	10+, 20+, 40+		10-, 20-		100-			Argentina	America (south)	2	3	6	10	4	1	5	2	4	38	38	9	4	5	9	4	3
2018Vergnaud#1105	BCCN#75-292	Human	Castille, Spain	B. melitensis bv1	E. Mediterranean	1975	60	182	99	Valladolid 2861	Rodriguez Torres	Rodriguez Torres		smooth	+	-	++	-	A-,M+		Tb-, Bm-	10+, 20nl, 40v		10+, 20nl		200+			Spain	Europe (west)	1	5	3	13	3	2	2	2	6	9	9	8	4	4	3	4	5
2018Vergnaud#1106	BCCN#86-50	Ovine	Saragosse, Spain	B. melitensis bv1	E. Mediterranean	1986	43	210	292	Saragosse 429	Blasco	Blasco		smooth	+	-	+	-	A-,M+		Tb-, Wb-, Iz+, RC-	10+, 20nl	10+, 20nl	10+, 20nl	10+, 20+	100nl	100+		Spain	Europe (west)	1	5	3	13	3	2	3	2	4	9	9	8	5	4	3	4	7
2018Vergnaud#1107	BCCN#86-51	Ovine	Saragosse, Spain	B. melitensis bv1	E. Mediterranean	1986	43	210	292	Saragosse 485	Blasco	Blasco		smooth	+	-	+	-	A-,M+		Tb-, Wb-, Iz+, RC-	10+, 20nl	10+, 20nl	10+, 20nl	10+, 20+	100nl	100+		Spain	Europe (west)	1	5	3	13	3	2	3	2	4	9	9	8	5	4	4	4	6
2018Vergnaud#1108	BCCN#94-58	Human	Loire-Atlantique, France	B. melitensis bv1	E. Mediterranean	1994	43	209	105	CH44 418038	CH Nantes (Richard)	CH Nantes	Sacroiliac joint fluid	smooth	+	-	++	-	A+,M+		Tb-, Wb-, Iz+, RC-	10+, 20v, 40-	10+, 20nl, 40v	10+, 20nl	10+, 20+	100nl	100+		France	Europe (west)	1	5	3	13	3	2	3	2	5	9	9	8	7	4	3	4	6
2018Vergnaud#1109	BCCN#94-60	Human	Val-de-Marne, France	B. melitensis bv1	Americas	1994	48	149	130	LCRV 5994	LCRV Alfort	CH Bry-Sur-Marne	Hemoculture	smooth	+	-	+	-	A-,M+		Tb-, Wb-, Iz+l, RC-	10nl, 20v, 40-	10nl, 20nl, 40v	10+, 20+	10+, 20+	100-	100nl		France	Europe (west)	3	4	3	13	5	2	3	3	6	36	36	5	2	7	8	3	5
2018Vergnaud#1110	BCCN#97-120	Human	Isère, France	B. melitensis bv1	Americas	1997	55	143	128		CH Vienne (Fevre)	CH Vienne	Hemoculture	smooth	+	-	+	-	A-,M+		Tb-, Wb-, Iz+l, RC-	10+, 20nl, 40-	10+, 20nl, 40v	10nl, 20-	10+, 20+	100-	100nl		France	Europe (west)	3	4	3	13	4	2	3	3	6	36	36	5	2	5	8	3	9
2018Vergnaud#1111	BCCN#97-122	Human	Paris, France	B. melitensis bv1	Americas	1997	55	143	128	CH75 129431	CH Laennec Paris (Fortineau)	CH Laennec Paris	Hemoculture	smooth	+	-	+	-	A-,M+		Tb-, Wb-, Iz+l, RC-		10+, 20+, 40nl		10+, 20+		100nl		France	Europe (west)	3	4	3	13	4	2	3	3	6	36	36	5	2	7	8	3	9
2018Vergnaud#1112	BCCN#00-15	Human	Essonne, France	B. melitensis bv3	E. Mediterranean	2000	42	218	116	4713/1	LCRV Alfort (Garin)	LCRV Alfort		smooth	+	-	++	-	A+,M+		Tb+l, Wb+l, Iz+, RC-	10+, 20v, 40-	10+, 20nl, 40-	10v, 20-	10+, 20+	100-	100-		France	Europe (west)	1	5	3	13	2	2	3	2	4	41	41	8	5	7	3	6	4
2018Vergnaud#1113	BCCN#00-16	Human	Essonne, France	B. melitensis bv3	E. Mediterranean	2000	42	218	116	4713/2	LCRV Alfort (Garin)	LCRV Alfort		smooth	+	-	++	-	A+,M+		Tb-, Wb-, Iz+, RC-	10+, 20v, 40-	10+, 20+, 40v	10v, 20-	10nl, 20-	100-	100-		France	Europe (west)	1	5	3	13	2	2	3	2	4	41	41	8	5	7	3	6	4
2018Vergnaud#1114	BCCN#75-132	Human	Castille, Spain	B. melitensis bv3	E. Mediterranean	1975	42	218	116	Valladolid 41	Rodriguez Torres	Rodriguez Torres		smooth	+	-	++	-	A+,M+		Tb-, Bm+l	10+, 20+, 40v		10v, 20-		200-			Spain	Europe (west)	1	5	3	13	2	2	3	2	4	41	41	8	6	7	3	4	5
2018Vergnaud#1115	BCCN#75-133	Human	Castille, Spain	B. melitensis bv3	E. Mediterranean	1975	42	218	116	Valladolid 102	Rodriguez Torres	Rodriguez Torres		smooth	+	-	++	-	A+,M+		Tb-, Bm+l	10+, 20nl, 40v		10v, 20-		200-			Spain	Europe (west)	1	5	3	13	2	2	3	2	4	41	41	8	6	7	3	6	5
2018Vergnaud#1116	BCCN#75-134	Human	Castille, Spain	B. melitensis bv3	E. Mediterranean	1975	42	218	116	Valladolid 119	Rodriguez Torres	Rodriguez Torres		smooth	+	-	++	-	A+,M+		Tb-, Bm-	10+, 20nl, 40v		10-, 20-		200-			Spain	Europe (west)	1	5	3	13	2	2	3	2	4	41	41	8	6	6	3	7	5
2018Vergnaud#1117	BCCN#75-150	Human	Castille, Spain	B. melitensis bv3	E. Mediterranean	1975	42	218	116	Valladolid 606	Rodriguez Torres	Rodriguez Torres		smooth	+	-	++	-	A+,M+		Tb-, Bm-	10+, 20nl, 40v		10v, 20v		200-			Spain	Europe (west)	1	5	3	13	2	2	3	2	4	41	41	8	6	7	3	8	5
2018Vergnaud#1118	BCCN#75-151	Human	Castille, Spain	B. melitensis bv3	E. Mediterranean	1975	42	218	116	Valladolid 620	Rodriguez Torres	Rodriguez Torres		smooth	+	-	++	-	A+,M+		Tb-, Bm-	10+, 20nl, 40v		10v, 20-		200-			Spain	Europe (west)	1	5	3	13	2	2	3	2	4	41	41	8	8	6	3	4	5
2018Vergnaud#1119	BCCN#75-152	Human	Castille, Spain	B. melitensis bv3	E. Mediterranean	1975	42	218	116	Valladolid 629	Rodriguez Torres	Rodriguez Torres		smooth	+	-	++	-	A+,M+		Tb-, Bm+l	10+, 20+, 40v		10v, 20-		200-			Spain	Europe (west)	1	5	3	13	2	2	3	2	4	41	41	8	5	7	3	4	5
2018Vergnaud#1120	BCCN#75-171	Human	Castille, Spain	B. melitensis bv3	E. Mediterranean	1975	42	218	116	Valladolid 978	Rodriguez Torres	Rodriguez Torres		smooth	+	-	++	-	A+,M+		Tb-, Bm+l	10+, 20+, 40v		10v, 20-		200-			Spain	Europe (west)	1	5	3	13	2	2	3	2	4	41	41	8	5	7	3	6	5
2018Vergnaud#1121	BCCN#75-172	Human	Castille, Spain	B. melitensis bv3	E. Mediterranean	1975	42	218	116	Valladolid 988	Rodriguez Torres	Rodriguez Torres		smooth	+	-	++	-	A+,M+		Tb-, Bm+l	10+, 20+, 40v		10v, 20v		200-			Spain	Europe (west)	1	5	3	13	2	2	3	2	4	41	41	8	4	8	3	6	5
2018Vergnaud#1122	BCCN#75-173	Human	Castille, Spain	B. melitensis bv3	E. Mediterranean	1975	42	218	116	Valladolid 1010	Rodriguez Torres	Rodriguez Torres		smooth	+	-	++	-	A+,M+		Tb-, Bm+l	10+, 20+, 40v		10v, 20-		200-			Spain	Europe (west)	1	5	3	13	2	2	3	2	4	41	41	8	5	7	3	6	5
2018Vergnaud#1123	BCCN#75-260	Human	Castille, Spain	B. melitensis bv3	E. Mediterranean	1975	42	218	116	Valladolid 1690	Rodriguez Torres	Rodriguez Torres		smooth	+	-	++	-	A+,M+		Tb-, Bm-	10+, 20nl, 40v		10v, 20-		200-			Spain	Europe (west)	1	5	3	13	2	2	3	2	4	41	41	8	6	7	3	6	5
2018Vergnaud#1124	BCCN#93-1	Human	Bouches-du-Rhone, France	B. melitensis bv3	W. Mediterranean	1993	51	123	95	CH13 5292H	CH Marseille (Bietrix)	CH Marseille	Hemoculture	smooth	-	-	+	-	A+,M+		Tb-, Wb-, Iz+, RC-	10+, 20v, 40-	10+, 20+, 40v	10+, 20nl	10+, 20+	100+	100+		France	Europe (west)	3	5	3	13	1	1	3	3	7	49	48	8	6	5	8	5	3
2018Vergnaud#1125	BCCN#75-263	Human	Castille, Spain	B. melitensis bv3	E. Mediterranean	1975	42	218	116	Valladolid 1768	Rodriguez Torres	Rodriguez Torres		smooth	+	-	++	-	A+,M+		Tb-, Bm-	10+, 20nl, 40v		10v, 20-		200-			Spain	Europe (west)	1	5	3	13	2	2	3	2	4	41	41	8	5	7	3	6	5
2018Vergnaud#1126	BCCN#75-264	Human	Castille, Spain	B. melitensis bv3	E. Mediterranean	1975	42	218	116	Valladolid 1787	Rodriguez Torres	Rodriguez Torres		smooth	+	-	++	-	A+,M+		Tb-, Bm-	10+, 20+, 40v		10v, 20-		200-			Spain	Europe (west)	1	5	3	13	2	2	3	2	4	41	41	8	8	7	3	4	5
2018Vergnaud#1127	BCCN#75-282	Human	Castille, Spain	B. melitensis bv3	E. Mediterranean	1975	42	218	116	Valladolid 2445	Rodriguez Torres	Rodriguez Torres		smooth	+	-	++	-	A+,M+		Tb-, Bm-	10+, 20nl, 40v		10+, 20nl		200-			Spain	Europe (west)	1	5	3	13	2	2	3	2	4	41	41	8	6	7	3	4	5
2018Vergnaud#1128	BCCN#75-283	Human	Castille, Spain	B. melitensis bv3	E. Mediterranean	1975	42	218	116	Valladolid 2513	Rodriguez Torres	Rodriguez Torres		smooth	+	-	++	-	A+,M+		Tb-, Bm-	10+, 20nl, 40v		10nl, 20v		200-			Spain	Europe (west)	1	5	3	13	2	2	3	2	4	41	41	8	6	6	3	4	6
2018Vergnaud#1129	BCCN#75-284	Human	Castille, Spain	B. melitensis bv3	E. Mediterranean	1975	42	218	116	Valladolid 2725	Rodriguez Torres	Rodriguez Torres		smooth	+	-	++	-	A+,M+		Tb-, Bm-	10+, 20nl, 40v		10nl, 20v		200-			Spain	Europe (west)	1	5	3	13	2	2	3	2	4	41	41	8	5	7	3	8	5
2018Vergnaud#1130	BCCN#88-19	Ovine	Savoie, France	B. melitensis bv3	W. Mediterranean	1988	51	122	207	LCRV 2927	LCRV Alfort	LVD 73		smooth	+	-	+	-	A+,M+,R-		Tb-, Wb-, Iz+, RC-	10+, 20nl, 40v	10+, 20+, 40nl	10+, 20+	10+, 20+	100+	100+		France	Europe (west)	3	5	3	13	1	1	3	3	6	43	43	8	6	5	8	12	3
2018Vergnaud#1131	BCCN#88-20	Cattle	Savoie, France	B. melitensis bv3	W. Mediterranean	1988	51	123	95	LCRV 2928	LCRV Alfort	LVD 73		smooth	+	-	+	-	A+,M+,R-		Tb-, Wb-, Iz+, RC-	10+, 20nl, 40v	10+, 20+, 40+	10+, 20+	10+, 20+	100+	100+		France	Europe (west)	3	5	3	13	1	1	3	3	7	49	48	8	6	5	11	5	3
2018Vergnaud#1132	BCCN#89-40	Ovine	Savoie, France	B. melitensis bv3	W. Mediterranean	1989	51	122	207	LCRV 2199/A49	LCRV Alfort	LVD 73		smooth	+	-	+	-	A+,M+,R-		Tb-, Wb-, Iz+, RC-	10nl, 20v, 40-	10+, 20+, 40nl	10+, 20nl	10+, 20+	100nl	100+		France	Europe (west)	3	5	3	13	1	1	3	3	6	43	43	8	8	6	10	11	3
2018Vergnaud#1133	BCCN#89-41	Cattle	Savoie, France	B. melitensis bv3	W. Mediterranean	1989	51	122	207	LCRV 2199/A50	LCRV Alfort	LVD 73		smooth	+	-	+	-	A+,M+,R-		TB-, Wb-, Iz+, RC-	10nl, 20v, 40-	10+, 20+, 40nl	10+, 20nl	10+, 20+	100nl	100+		France	Europe (west)	3	5	3	13	1	1	3	3	6	43	43	8	7	6	11	11	3
2018Vergnaud#1134	BCCN#90-19	Cattle	Savoie, France	B. melitensis bv3	W. Mediterranean	1990	51	123	95	LCRV 11236	LCRV Alfort	LVD 73	Placenta	smooth	+	-	+	-	A+,M+,R-		Tb-, Wb+l, Iz+, RC-	10+, 20nl, 40v	10+, 20+, 40nl	10+, 20+	10+, 20+	100+	100+		France	Europe (west)	3	5	3	13	1	1	3	3	7	49	48	8	6	5	12	5	3
2018Vergnaud#1135	BCCN#90-20	Ovine	Var, France	B. melitensis bv3	W. Mediterranean	1990	51	123	96	LCRV 11438b	LCRV Alfort	LVD 83	Aborted fetus	smooth	+	-	+	-	A+,M+,R-		Tb-, Wb+l, Iz+, RC-	10+, 20nl, 40v	10+, 20+, 40nl	10+, 20+	10+, 20+	100+	100+		France	Europe (west)	3	5	3	13	1	1	3	3	7	43	43	8	9	5	9	13	3
2018Vergnaud#1136	BCCN#90-22	Cattle	Savoie, France	B. melitensis bv3	W. Mediterranean	1990	51	123	95	LCRV 11615	LCRV Alfort	LVD 73	Placenta	smooth	+	-	+	-	A+,M+,R-		Tb-, Wb+l, Iz+, RC-	10+, 20nl, 40v	10+, 20+, 40nl	10+, 20+	10+, 20+	100+	100+		France	Europe (west)	3	5	3	13	1	1	3	3	7	49	48	8	6	5	12	5	3
2018Vergnaud#1137	BCCN#91-105	Cattle	Salonique ,Greece	B. melitensis bv3	E. Mediterranean	1991	43	210	125	LCRV 9871/K30	LCRV Alfort	Fac De Medecine Veterinaire Salonique(Bourdji-Hatjopoulou)	Milk	smooth	+	-	+	-	A+,M+		Tb-, Wb-, Iz+, RC-	10+, 20+, 40v	10+, 20+, 40+	10+, 20v	10+, 20+	100v	100+		Greece	Europe (west)	1	5	3	13	3	2	3	2	4	41	41	8	7	4	3	6	5
2018Vergnaud#1138	BCCN#91-106	Cattle	Salonique ,Greece	B. melitensis bv3	E. Mediterranean	1991	43	210	125	LCRV 9871/K32	LCRV Alfort	Fac De Medecine Veterinaire Salonique(Bourdji-Hatjopoulou)	Milk	smooth	+	-	+	-	A+,M+		Tb-, Wb-, Iz+, RC-	10+, 20nl, 40v	10+, 20nl, 40nl	10+, 20v	10+, 20+	100nl	100+		Greece	Europe (west)	1	5	3	13	3	2	3	2	4	41	41	8	7	4	3	6	5
2018Vergnaud#1139	BCCN#91-107	Cattle	Salonique ,Greece	B. melitensis bv3	E. Mediterranean	1991	43	210	125	LCRV 9871/K36	LCRV Alfort	Fac De Medecine Veterinaire Salonique(Bourdji-Hatjopoulou)	Milk	smooth	+	-	+	-	A+,M+		Tb-, Wb-, Iz+, RC-	10+, 20nl, 40-	10+, 20nl, 40nl	10+, 20nl	10+, 20+	100v	100+		Greece	Europe (west)	1	5	3	13	3	2	3	2	4	41	41	8	7	4	3	6	5
2018Vergnaud#1140	BCCN#91-221	Ovine	Leon, Spain	B. melitensis bv3	E. Mediterranean	1991	42	218	116	Saragosse 164-1	Blasco	Blasco		smooth	+	-	++	-	A+,M+		Tb-, Wb-, Iz+, RC-	10+, 20+, 40v	10+, 20+, 40nl	10-, 20-	10+, 20+	100-	100+		Spain	Europe (west)	1	5	3	13	2	2	3	2	4	41	41	8	4	9	3	5	6
2018Vergnaud#1141	BCCN#91-222	Ovine	Leon, Spain	B. melitensis bv3	E. Mediterranean	1991	42	218	116	Saragosse 164-2	Blasco	Blasco		smooth	+	-	++	-	A+,M+		Tb-, Wb-, Iz+, RC-	10+, 20nl, 40v	10+, 20+, 40nl	10-, 20-	10+, 20+	100-	100+		Spain	Europe (west)	1	5	3	13	2	2	3	2	4	41	41	8	4	9	3	5	6
2018Vergnaud#1142	BCCN#91-223	Ovine	Huesca, Spain	B. melitensis bv3	E. Mediterranean	1991	42	218	116	Saragosse Bailo2	Blasco	Blasco		smooth	+	-	++	-	A+,M+		Tb-, Wb-, Iz+, RC-	10+, 20+, 40v	10+, 20+, 40nl	10-, 20-	10+, 20+	100-	100+		Spain	Europe (west)	1	5	3	13	2	2	3	2	4	41	41	8	3	7	3	4	5
2018Vergnaud#1143	BCCN#91-276	Cattle	Hautes-Alpes, France	B. melitensis bv3	W. Mediterranean	1991	51	123	96	LCRV 12440/3106-3	LCRV Alfort	LVD 05			+	-	+	-	A+,M+		Tb-, Wb+l, Iz+, RC-	10+, 20v, 40-	10+, 20+, 40nl	10+, 20+	10+, 20+	100+	100+		France	Europe (west)	3	5	3	13	1	1	3	3	7	43	43	8	6	6	5	6	3
2018Vergnaud#1144	BCCN#91-277	Cattle	Hautes-Alpes, France	B. melitensis bv3	W. Mediterranean	1991	51	123	96	LCRV 12440/3106-5	LCRV Alfort	LVD 05			+	-	+	-	A+,M+		Tb-, Wb+l, Iz+, RC-	10+, 20v, 40-	10+, 20+, 40nl	10+, 20+	10+, 20+	100+	100+		France	Europe (west)	3	5	3	13	1	1	3	3	7	43	43	8	6	6	5	6	3
2018Vergnaud#1145	BCCN#91-55	Ovine	Saragosse, Spain	B. melitensis bv1	Americas	1991	47	163	138	Saragosse Z-3	Blasco	Blasco	Vaginal swab	smooth	+	-	+	-	A-,M+		Tb-, Wb-, Iz+, RC-	10nl, 20v, 40-	10+, 20+, 40-	10+, 20+	10+, 20+	100+	100+		Spain	Europe (west)	3	4	2	13	4	2	3	3	8	36	36	6	2	5	6	3	6
2018Vergnaud#1146	BCCN#91-56	Ovine	Saragosse, Spain	B. melitensis bv1	Americas	1991	47	163	138	Saragosse Z-6	Blasco	Blasco	Vaginal swab	smooth	+	-	+	-	A-,M+		Tb-, Wb-, Iz+, RC-	10nl, 20v, 40-	10+, 20+, 40-	10+, 20+	10+, 20+	100+	100+		Spain	Europe (west)	3	4	2	13	4	2	3	3	8	36	36	6	2	5	6	3	6
2018Vergnaud#1147	BCCN#97-55	Human	St Denis de Vil ,Gironde, France	B. melitensis bv1	E. Mediterranean	1997	43	210	292		CH Libourne (Capbern)	CH Libourne	Hemoculture	smooth	+	-	++	-	A-,M+		Tb-, Wb-, Iz+, RC-	10+, 20nl, 40-	10+, 20nl, 40v	10v, 20v	10+, 20+	100-	100+		France	Europe (west)	1	5	3	13	3	2	3	2	4	9	9	8	7	4	3	4	5
2018Vergnaud#1148	BCCN#97-56	Human	Parthenay ,Deux-Sèvres, France	B. melitensis bv1	E. Mediterranean	1997	43	210	292		CH Parthenay	CH Parthenay	Hemoculture	smooth	+	-	++	-	A-,M+		Tb-, Wb-, Iz+, RC-	10+, 20v, 40-	10+, 20nl, 40v	10v, 20-	10+, 20+	100-	100+		France	Europe (west)	1	5	3	13	3	2	3	2	4	9	9	8	7	4	3	4	5
2018Vergnaud#1149	BCCN#75-145	Human	Castille, Spain	B. melitensis bv3	E. Mediterranean	1975	42	218	116	Valladolid 468	Rodriguez Torres	Rodriguez Torres		smooth	+	-	++	-	A+,M+		Tb-, Bm+l	10+, 20nl, 40v		10v, 20-		200-			Spain	Europe (west)	1	5	3	13	2	2	3	2	4	41	41	8	6	6	5	6	5
2018Vergnaud#1150	BCCN#75-147	Human	Castille, Spain	B. melitensis bv3	E. Mediterranean	1975	42	218	116	Valladolid 493	Rodriguez Torres	Rodriguez Torres		smooth	+	-	++	-	A+,M+		Tb-, Bm+l	10+, 20+, 40v		10v, 20-		200-			Spain	Europe (west)	1	5	3	13	2	2	3	2	4	41	41	8	4	8	3	6	5
2018Vergnaud#1151	BCCN#83-153	Ovine	Greece	B. melitensis bv3	E. Mediterranean	1983	43	209	106	Thessalonique 15	Yantzis	Yantzis	Aborted fetus, stomach liquid	smooth	+	-	+	-	A+,M+		Tb-, Wb-, Bk+, RC-	10+, 20+, 40nl		10+, 20+		100v			Greece	Europe (west)	1	5	3	13	3	2	3	2	5	41	41	8	4	4	3	4	5
2018Vergnaud#1152	BCCN#83-155	Ovine	Greece	B. melitensis bv3	E. Mediterranean	1983	43	209	106	Thessalonique 17	Yantzis	Yantzis	Aborted fetus, stomach liquid	smooth	+	-	+	-	A+,M+		Tb-, Wb-, Bk+, RC-	10+, 20+, 40nl		10+, 20+		100v			Greece	Europe (west)	1	5	3	13	3	2	3	2	5	41	41	8	4	4	3	4	5
2018Vergnaud#1153	BCCN#83-156	Ovine	Greece	B. melitensis bv3	E. Mediterranean	1983	43	209	106	Thessalonique 18	Yantzis	Yantzis	Aborted fetus, stomach liquid	smooth	+	-	+	-	A+,M+		Tb-, Wb-, Bk+, RC-	10+, 20+, 40nl		10+, 20+		100v			Greece	Europe (west)	1	5	3	13	3	2	3	2	5	41	41	8	4	4	3	4	5
2018Vergnaud#1154	BCCN#87-30	Cattle	Saragosse, Spain	B. melitensis bv3	E. Mediterranean	1987	42	218	116	Saragosse 4450	Blasco	Blasco	Milk	smooth	+	-	++	-	A+,M+		Tb-, Wb-, Iz+, RC-	10+, 20nl, 40nl	10+, 20+, 40+	10v, 20-	10+, 20+	100-	100+		Spain	Europe (west)	1	5	3	13	2	2	3	2	4	41	41	8	6	7	3	4	5
2018Vergnaud#1155	BCCN#87-31	Cattle	Saragosse, Spain	B. melitensis bv3	E. Mediterranean	1987	42	218	116	Saragosse 4468	Blasco	Blasco	Milk	smooth	+	-	++	-	A+,M+		Tb-, Wb-, Iz+, RC-	10+, 20nl, 40nl	10+, 20+, 40+	10v, 20-	10+, 20+	100-	100+		Spain	Europe (west)	1	5	3	13	2	2	3	2	4	41	41	8	6	7	3	4	5
2018Vergnaud#1156	BCCN#89-46	Cattle	Hautes-Alpes, France	B. melitensis bv3	W. Mediterranean	1989	51	123	96	LCRV 2870/C609	LCRV Alfort	LVD 05	Milk	smooth	+	-	+	-	A+,M+,R-		Tb-, Wb-, Iz+, RC-	10nl, 20v, 40-	10+, 20+, 40nl	10+, 20+	10+, 20+	100+	100+		France	Europe (west)	3	5	3	13	1	1	3	3	7	43	43	8	5	6	5	7	3
2018Vergnaud#1157	BCCN#89-47	Cattle	Hautes-Alpes, France	B. melitensis bv3	W. Mediterranean	1989	51	123	96	LCRV 2870/C1948	LCRV Alfort	LVD 05	Milk	smooth	+	-	+	-	A+,M+,R-		Tb-, Wb-, Iz+, RC-	10nl, 20v, 40-	10+, 20+, 40nl	10+, 20+	10+, 20+	100+	100+		France	Europe (west)	3	5	3	13	1	1	3	3	7	43	43	8	5	6	5	7	3
2018Vergnaud#1158	BCCN#90-181	Cattle	Navarre, Spain	B. melitensis bv3	E. Mediterranean	1990	42	218	116	Pamplona F31487	Universite de Navarre (Diaz)	Universite de Navarre	Milk	smooth	+	-	++	-	A+,M+		Tb-, Wb-, Iz+l, RC-	10+, 20v, 40-	10+, 20nl, 40v	10-, 20-	10+, 20+	100-	100+		Spain	Europe (west)	1	5	3	13	2	2	3	2	4	41	41	8	6	6	3	12	5
2018Vergnaud#1159	BCCN#90-62	Ovine	Petit-Bornand ,Haute-Savoie, France	B. melitensis bv3	W. Mediterranean	1990	51	123	95	LVD74 1230/4	LVD 74(Miege)	LVD 74	Vaginal swab	smooth	+	-	+	-	A+,M+,R-		Tb-, Wb+l, Iz+, RC-	10+, 20nl, 40v	10+, 20+, 40nl	10+, 20+	10+, 20+	100+	100+		France	Europe (west)	3	5	3	13	1	1	3	3	7	49	48	8	7	5	14	5	3
2018Vergnaud#1160	BCCN#90-63	Ovine	Petit-Bornand ,Haute-Savoie, France	B. melitensis bv3	W. Mediterranean	1990	51	123	95	LVD74 1230/1	LVD 74(Miege)	LVD 74	Vaginal swab	smooth	+	-	+	-	A+,M+,R-		Tb-, Wb+l, Iz+, RC-	10+, 20nl, 40v	10+, 20+, 40nl	10+, 20+	10+, 20+	100+	100+		France	Europe (west)	3	5	3	13	1	1	3	3	7	49	48	8	5	5	14	5	3
2018Vergnaud#1161	BCCN#91-108	Cattle	Salonique ,Greece	B. melitensis bv3	E. Mediterranean	1991	43	210	125	LCRV 9871/K38	LCRV Alfort	Fac De Medecine Veterinaire Salonique(Bourdji-Hatjopoulou)	Milk	smooth	+	-	+	-	A+,M+		Tb-, Wb-, Iz+, RC-	10+, 20nl, 40v	10+, 20+, 40nl	10+, 20nl	10+, 20+	100v	100+		Greece	Europe (west)	1	5	3	13	3	2	3	2	4	41	41	8	7	4	3	6	5
2018Vergnaud#1162	BCCN#91-109	Cattle	Salonique ,Greece	B. melitensis bv3	E. Mediterranean	1991	43	210	125	LCRV 9871/K39	LCRV Alfort	Fac De Medecine Veterinaire Salonique(Bourdji-Hatjopoulou)	Milk	smooth	+	-	+	-	A+,M+		Tb-, Wb-, Iz+, RC-	10+, 20nl, 40-	10+, 20+, 40nl	10+, 20v	10+, 20+	100v	100+		Greece	Europe (west)	1	5	3	13	3	2	3	2	4	41	41	8	7	4	3	6	5
2018Vergnaud#1163	BCCN#91-146	Ovine	Salonique ,Greece	B. melitensis bv3	E. Mediterranean	1991	43	210	125	LCRV 9872/M-33	LCRV Alfort	Fac De Medecine Veterinaire Salonique(Bourdji-Hatjopoulou)	Milk	smooth	+	-	+	-	A+,M+		Tb-, Wb-, Iz+, RC-	10+, 20nl, 40v	10+, 20+, 40nl	10+, 20nl	10+, 20+	100nl	100+		Greece	Europe (west)	1	5	3	13	3	2	3	2	4	41	41	8	7	4	9	6	3
2018Vergnaud#1164	BCCN#75-209	Human	Navarre, Spain	B. melitensis bv1	E. Mediterranean	1975	43	210	292		Universite de Navarre (Diaz)	Universite de Navarre		smooth	+	-	++	-	A-,M+		Tb-, Bm+l	10nl, 20-, 40-		10nl, 20v		200-			Spain	Europe (west)	1	5	3	13	3	2	3	2	4	9	9	8	5	4	3	5	6
2018Vergnaud#1165	BCCN#91-147	Ovine	Salonique ,Greece	B. melitensis bv3	E. Mediterranean	1991	43	210	125	LCRV 9872/M-34	LCRV Alfort	Fac De Medecine Veterinaire Salonique(Bourdji-Hatjopoulou)	Milk	smooth	+	-	+	-	A+,M+		Tb-, Wb-, Iz+, RC-	10nl, 20nl, 40v	10+, 20nl, 40nl	10+, 20+	10+, 20+	100+	100+		Greece	Europe (west)	1	5	3	13	3	2	3	2	4	41	41	8	7	4	9	6	3
2018Vergnaud#1166	BCCN#91-148	Ovine	Salonique ,Greece	B. melitensis bv3	E. Mediterranean	1991	43	210	125	LCRV 9872/M-35	LCRV Alfort	Fac De Medecine Veterinaire Salonique(Bourdji-Hatjopoulou)	Milk	smooth	+	-	+	-	A+,M+		Tb-, Wb-, Iz+, RC-	10nl, 20nl, 40v	10+, 20nl, 40nl	10+, 20+	10+, 20+	100+	100+		Greece	Europe (west)	1	5	3	13	3	2	3	2	4	41	41	8	7	4	9	6	3
2018Vergnaud#1167	BCCN#91-183	Ovine	Alpes-de-Haute-Provence, France	B. melitensis bv3	W. Mediterranean	1991	51	123	96	LCRV 3103	LCRV Alfort	LVD 04	Aborted fetus	smooth	+	-	+	-	A+,M+		Tb-, Wb+l, Iz+, RC-	10+, 20v, 40-	10+, 20+, 40nl	10+, 20+	10+, 20+	100+	100+		France	Europe (west)	3	5	3	13	1	1	3	3	7	43	43	8	5	6	10	8	3
2018Vergnaud#1168	BCCN#91-184	Ovine	Gard, France	B. melitensis bv3	W. Mediterranean	1991	51	123	96	LCRV 3183	LCRV Alfort	LVD 30	Aborted fetus	smooth	+	-	+	-	A+,M+		Tb-, Wb+l, Iz+, RC-	10+, 20v, 40-	10+, 20+, 40nl	10+, 20+	10+, 20+	100+	100+		France	Europe (west)	3	5	3	13	1	1	3	3	7	43	43	8	6	4	6	12	3
2018Vergnaud#1169	BCCN#91-249	Cattle	Hautes-Alpes, France	B. melitensis bv3	W. Mediterranean	1991	51	123	96	LCRV 9017	LCRV Alfort	LVD 06		smooth	+	-	+	-	A+,M+		Tb-, Wb+l, Iz+, RC-	10+, 20v, 40-	10+, 20nl, 40nl	10+, 20nl	10+, 20+	100+	100+		France	Europe (west)	3	5	3	13	1	1	3	3	7	43	43	8	5	6	8	8	3
2018Vergnaud#1170	BCCN#91-250	Cattle	France	B. melitensis bv3	W. Mediterranean	1991	51	123	96	10647/1207	LCRV Alfort	LVD 38		smooth	+						Tb_x000B_								France	Europe (west)	3	5	3	13	1	1	3	3	7	43	43	8	8	4	10	12	3
2018Vergnaud#1171	BCCN#91-251	Cattle	Isère, France	B. melitensis bv3	W. Mediterranean	1991	51	123	96	LCRV 10647/3155	LCRV Alfort	LVD 38		smooth	+	-	+	-	A+,M+		Tb-, Wb+l, Iz+, RC-	10nl, 20v, 40-	10+, 20nl, 40nl	10+, 20nl	10+, 20+	100+	100+		France	Europe (west)	3	5	3	13	1	1	3	3	7	43	43	8	8	4	10	12	3
2018Vergnaud#1172	BCCN#91-37	Ovine	Saragosse, Spain	B. melitensis bv3	E. Mediterranean	1991	42	218	116	Saragosse 71	Blasco	Blasco	Vaginal swab	smooth	+	-	++	-	A+,M+		Tb-, Wb-, Iz+, RC-	10+, 20nl, 40v	10+, 20+, 40nl	10-, 20-	10+, 20nl	100-	100-		Spain	Europe (west)	1	5	3	13	2	2	3	2	4	41	41	8	6	7	3	4	6
2018Vergnaud#1173	BCCN#91-38	Ovine	Saragosse, Spain	B. melitensis bv3	E. Mediterranean	1991	42	218	116	Saragosse 50	Blasco	Blasco	Vaginal swab	smooth	+	-	++	-	A+,M+		Tb-, Wb-, Iz+, RC-	10+, 20nl, 40v	10+, 20+, 40nl	10-, 20-	10+, 20nl	100-	100-		Spain	Europe (west)	1	5	3	13	2	2	3	2	4	41	41	8	6	7	3	4	5
2018Vergnaud#1174	BCCN#91-48	Ovine	Saragosse, Spain	B. melitensis bv3	E. Mediterranean	1991	42	218	116	Saragosse 8	Blasco	Blasco	Vaginal swab	smooth	+	-	++	-	A+,M+		Tb-, Wb-, Iz+, RC-	10+, 20nl, 40v	10+, 20+, 40nl	10-, 20-	10+, 20nl	100-	100-		Spain	Europe (west)	1	5	3	13	2	2	3	2	4	41	41	8	5	6	3	9	5
2018Vergnaud#1175	BCCN#91-49	Ovine	Saragosse, Spain	B. melitensis bv3	E. Mediterranean	1991	42	218	116	Saragosse 15	Blasco	Blasco	Vaginal swab	smooth	+	-	++	-	A+,M+		Tb-, Wb-, Iz+, RC-	10+, 20+, 40nl	10+, 20+, 40nl	10-, 20-	10+, 20+	100-	100+		Spain	Europe (west)	1	5	3	13	2	2	3	2	4	41	41	8	8	6	3	7	4
2018Vergnaud#1176	BCCN#91-6	Cattle	Hautes-Alpes, France	B. melitensis bv3	W. Mediterranean	1991	51	123	96	LCRV 9925/4	LCRV Alfort	LVD 05	Placenta	smooth	+	-	+	-	A+,M+		Tb-, Wb-, Iz+, RC-	10nl, 20nl, 40v	10+, 20nl, 40v	10+, 20+	10+, 20+	100+	100+		France	Europe (west)	3	5	3	13	1	1	3	3	7	43	43	8	5	6	11	8	3
2018Vergnaud#1177	BCCN#91-7	Cattle	Hautes-Alpes, France	B. melitensis bv3	W. Mediterranean	1991	51	123	96	LCRV 10068/2	LCRV Alfort	LVD 05	Placenta	smooth	+	-	+	-	A+,M+		Tb-, Wb-, Iz+, RC-	10nl, 20v, 40v	10+, 20nl, 40v	10+, 20+	10+, 20+	100+	100+		France	Europe (west)	3	5	3	13	1	1	3	3	7	43	43	8	5	6	11	8	3
2018Vergnaud#1178	BCCN#92-7	Cattle	Savoie, France	B. melitensis bv3	W. Mediterranean	1992	51	122	207	LCRV 15250/405	LCRV Alfort	LVD 73		smooth	+	-	+	-	A+,M+		Tb-, Wb-, Iz+, RC-	10nl, 20-, 40-	10+, 20+, 40-	10nl, 20v	10+, 20+	100nl	100+		France	Europe (west)	3	5	3	13	1	1	3	3	6	43	43	8	6	5	8	6	3
2018Vergnaud#1179	BCCN#92-8	Cattle	Savoie, France	B. melitensis bv3	W. Mediterranean	1992	51	122	207	LCRV 15250/406	LCRV Alfort	LVD 73		smooth	+	-	+	-	A+,M+		Tb-, Wb-, Iz+, RC-	10nl, 20-, 40-	10+, 20+, 40-	10nl, 40v	10+, 20+	100nl	100+		France	Europe (west)	3	5	3	13	1	1	3	3	6	43	43	8	6	5	8	6	3
2018Vergnaud#1180	BCCN#93-46	Human	Bouches-du-Rhone, France	B. melitensis bv3	W. Mediterranean	1993	51	123	96		CH Aix-en-Provence(Chardon)	CH Aix-En-Provence	Hemoculture	smooth	+	-	+	-	A+,M+		Tb-, Wb-, Iz+, RC-	10v, 20-, 40-	10+, 20nl, 40v	10v, 20v	10+, 20+	100v	100+		France	Europe (west)	3	5	3	13	1	1	3	3	7	43	43	8	7	4	9	9	3
2018Vergnaud#1181	BCCN#93-47	Human	Cap Vernes Les Bains ,Hautes-Pyrénées, France	B. melitensis bv3	W. Mediterranean	1993	51	123	95		CH Tarbes	CH Tarbes	Hemoculture	smooth	+	-	+	-	A+,M+		Tb-, Wb-, Iz+, RC-	10v, 20-, 40-	10+, 20nl, 40v	10v, 20v	10+, 20+	100v	100+		France	Europe (west)	3	5	3	13	1	1	3	3	7	49	48	8	8	5	11	6	3
2018Vergnaud#1182	BCCN#93-61	Human	Paris, France	B. melitensis bv3	W. Mediterranean	1993	51	123	94		CH Bichat Paris(Benoit)	CH Bichat Paris	Aortic valve	smooth	+	-	+	-	A+,M+		Tb-, Wb-, Iz+l, RC-	10v, 20-, 40-	10+, 20v, 40-	10+, 20nl	10+, 20+	100v	100+		France	Europe (west)	3	5	3	13	1	1	3	3	7	45	45	8	7	2	10	4	3
2018Vergnaud#1183	BCCN#93-64	Human	Pyrénées-Atlantiques, France	B. melitensis bv3	E. Mediterranean	1993	42	218	116		CH Pau (Melon)	CH Pau	Hemoculture	smooth	+	-	++	-	A+,M+		Tb-, Wb-, Iz+, RC-	10+, 20nl, 40-	10+, 20+, 40nl	10-, 20-	10nl, 20v	100-	100-		France	Europe (west)	1	5	3	13	2	2	3	2	4	41	41	8	7	7	3	4	5
2018Vergnaud#1184	BCCN#86-52	Ovine	Saragosse, Spain	B. melitensis bv1	E. Mediterranean	1986	43	210	292	Saragosse 428epd	Blasco	Blasco		smooth	+	-	+	-	A-,M+		Tb-, Wb-, Iz+, RC-	10+, 20nl	10+, 20nl	10+, 20nl	10+, 20+	100nl	100+		Spain	Europe (west)	1	5	3	13	3	2	3	2	4	9	9	8	5	4	4	4	3
2018Vergnaud#1185	BCCN#86-53	Ovine	Saragosse, Spain	B. melitensis bv1	E. Mediterranean	1986	43	210	292	Saragosse 428epg	Blasco	Blasco		smooth	+	-	+	-	A-,M+		Tb-, Wb-, Iz+, RC-	10+, 20nl	10+, 20nl	10+, 20nl	10+, 20+	100nl	100+		Spain	Europe (west)	1	5	3	13	3	2	3	2	4	9	9	8	5	4	4	4	3
2018Vergnaud#1186	BCCN#75-148	Human	Castille, Spain	B. melitensis bv3	E. Mediterranean	1975	42	218	116	Valladolid 501	Rodriguez Torres	Rodriguez Torres		smooth	+	-	++	-	A+,M+		Tb-, Bm+l	10+, 20+, 40v		10v, 20-		200-			Spain	Europe (west)	1	5	3	13	2	2	3	2	4	41	41	8	5	7	3	5	5
2018Vergnaud#1187	BCCN#75-149	Human	Castille, Spain	B. melitensis bv3	E. Mediterranean	1975	42	218	116	Valladolid 605	Rodriguez Torres	Rodriguez Torres		smooth	+	-	++	-	A+,M+		Tb-, Bm-	10+, 20nl, 40v		10v, 20v		200-			Spain	Europe (west)	1	5	3	13	2	2	3	2	4	41	41	8	7	7	3	6	5
2018Vergnaud#1188	BCCN#75-157	Human	Castille, Spain	B. melitensis bv3	E. Mediterranean	1975	42	218	116	Valladolid 699	Rodriguez Torres	Rodriguez Torres		smooth	+	-	++	-	A+,M+		Tb-, Bm+l	10+, 20nl, 40v		10v, 20v		200-			Spain	Europe (west)	1	5	3	13	2	2	3	2	4	41	41	8	6	7	3	4	5
2018Vergnaud#1189	BCCN#75-158	Human	Castille, Spain	B. melitensis bv3	E. Mediterranean	1975	42	218	116	Valladolid 715	Rodriguez Torres	Rodriguez Torres		smooth	+	-	++	-	A+,M+		Tb-, Bm+l	10+, 20nl, 40v		10v, 20v		200-			Spain	Europe (west)	1	5	3	13	2	2	3	2	4	41	41	8	5	7	3	8	5
2018Vergnaud#1190	BCCN#75-268	Human	Castille, Spain	B. melitensis bv3	E. Mediterranean	1975	42	218	116	Valladolid 1867	Rodriguez Torres	Rodriguez Torres		smooth	+	-	++	-	A+,M+		Tb-, Bm-	10+, 20nl, 40v		10v, 20-		200-			Spain	Europe (west)	1	5	3	13	2	2	3	2	4	41	41	8	6	7	3	7	5
2018Vergnaud#1191	BCCN#75-269	Human	Castille, Spain	B. melitensis bv3	E. Mediterranean	1975	42	218	116	Valladolid 1940	Rodriguez Torres	Rodriguez Torres		smooth	+	-	++	-	A+,M+		Tb-, Bm-	10+, 20nl, 40v		10v, 20-		200-			Spain	Europe (west)	1	5	3	13	2	2	3	2	4	41	41	8	5	7	3	6	5
2018Vergnaud#1192	BCCN#87-32	Cattle	Saragosse, Spain	B. melitensis bv3	E. Mediterranean	1987	42	218	116	Saragosse 4470	Blasco	Blasco	Milk	smooth	+	-	++	-	A+,M+		Tb-, Wb-, Iz+, RC-	10+, 20nl, 40nl	10+, 20+, 40+	10v, 20-	10+, 20+	100-	100+		Spain	Europe (west)	1	5	3	13	2	2	3	2	4	41	41	8	6	7	3	4	5
2018Vergnaud#1193	BCCN#87-33	Cattle	Saragosse, Spain	B. melitensis bv3	E. Mediterranean	1987	42	218	116	Saragosse 4473	Blasco	Blasco	Milk	smooth	+	-	++	-	A+,M+		Tb-, Wb-, Iz+, RC-	10+, 20nl, 40nl	10+, 20+, 40+	10v, 20-	10+, 20+	100-	100+		Spain	Europe (west)	1	5	3	13	2	2	3	2	4	41	41	8	6	7	3	4	5
2018Vergnaud#1194	BCCN#89-137	Ovine	Saragosse, Spain	B. melitensis bv3	E. Mediterranean	1989	42	218	116	Saragosse 83-4	Blasco	Blasco		smooth	+	-	++	-	A+,M+,R-		Tb-, Wb-, Iz+l, RC-	10nl, 20nl, 40v	10+, 20+, 40v	10-, 20-	10+, 20+	100-	100+		Spain	Europe (west)	1	5	3	13	2	2	3	2	4	41	41	8	6	7	3	4	5
2018Vergnaud#1195	BCCN#89-138	Ovine	Saragosse, Spain	B. melitensis bv3	W. Mediterranean	1989	51	123	95	Saragosse 487-3	Blasco	Blasco		smooth	+	-	+	-	A+,M+,R-		Tb-, Wb+l, Iz+, Rc-	10nl, 20v, 40-	10+, 20+, 40nl	10+, 20+	10+, 20+	100+	100+		Spain	Europe (west)	3	5	3	13	1	1	3	3	7	49	48	8	7	5	10	10	3
2018Vergnaud#1196	BCCN#74-258	Human	France	B. melitensis bv2	W. Mediterranean	1974	51	123	96	IP Bm24474	Institut Pasteur(Piechaud)	Institut Pasteur Paris		smooth	+	-	+	-	A+,M-		Tb-	10nl, 20-, 40-		10+, 20+		200+		glu2,ala2,asp2,arg1,orn1,cit1,lys1,ara1,gal1,rib1,xyl1,ery2	France	Europe (west)	3	5	3	13	1	1	3	3	7	43	43	8	8	6	8	8	3
2018Vergnaud#1197	BCCN#75-258	Human	Castille, Spain	B. melitensis bv3	E. Mediterranean	1975	42	218	116	Valladolid 1680	Rodriguez Torres	Rodriguez Torres		smooth	+	-	++	-	A+,M+		Tb-, Bm-	10+, 20+, 40v		10v, 20-		200-			Spain	Europe (west)	1	5	3	13	2	2	3	2	4	41	41	8	6	7	3	4	5
2018Vergnaud#1198	BCCN#82-60	Human	Madrid ,Spain	B. melitensis bv3	E. Mediterranean	1982	42	218	116	Madrid, M 31	Faculte Medecine Valladolid(Abad Fernandez)		Hemoculture	smooth	+	-	++	-	A+,M+		Tb-, Bm-, Bk+	10+, 20+, 40-		10+, 20+		100+			Spain	Europe (west)	1	5	3	13	2	2	3	2	4	41	41	8	5	8	3	7	5
2018Vergnaud#1199	BCCN#90-182	Cattle	Navarre, Spain	B. melitensis bv3	E. Mediterranean	1990	42	218	116	Pamplona F32682	Universite de Navarre (Diaz)	Universite de Navarre	Milk	smooth	+	-	++	-	A+,M+		Tb-, Wb-, Iz+l, RC-	10+, 20v, 40-	10+, 20nl, 40v	10-, 20-	10+, 20+	100-	100+		Spain	Europe (west)	1	5	3	13	2	2	3	2	4	41	41	8	6	6	3	11	5
2018Vergnaud#1200	BCCN#90-183	Cattle	Navarre, Spain	B. melitensis bv3	E. Mediterranean	1990	42	191	165	Pamplona NA71332	Universite de Navarre (Diaz)	Universite de Navarre	Milk	smooth	+	-	++	-	A+,M+		Tb-, Wb-, Iz+l, RC-	10+, 20v, 40-	10+, 20nl, 40v	10-, 20-	10+, 20+	100-	100+		Spain	Europe (west)	1	5	3	13	2	2	3	2	5	41	41	6	6	6	3	11	3
2018Vergnaud#1201	BCCN#91-168	Cattle	Hautes-Alpes, France	B. melitensis bv3	W. Mediterranean	1991	51	123	96	LCRV 1513	LCRV Alfort	LVD 05	Placenta	smooth	+	-	+	-	A+,M+		Tb-, Wb+l, Iz+, RC-	10+, 20v, 40-	10+, 20+, 40nl	10+, 20+	10+, 20+	100+	100+		France	Europe (west)	3	5	3	13	1	1	3	3	7	43	43	8	5	6	8	8	3
2018Vergnaud#1202	BCCN#91-169	Ovine	Vaucluse, France	B. melitensis bv3	W. Mediterranean	1991	51	123	96	LCRV 1587	LCRV Alfort	LVD 84		smooth	+	-	+	-	A+,M+		Tb-, Wb+l, Iz+, RC-	10+, 20v, 40-	10+, 20+, 40nl	10+, 20+	10+, 20+	100+	100+		France	Europe (west)	3	5	3	13	1	1	3	3	7	43	43	8	7	5	10	7	3
2018Vergnaud#1203	BCCN#91-171	Ovine	Var, France	B. melitensis bv3	W. Mediterranean	1991	51	123	96	LCRV 1695	LCRV Alfort	LVD 83	Aborted fetus, rennet bag and brain	smooth	+	-	+	-	A+,M+		Tb-, Wb+l, Iz+, RC-	10+, 20v, 40-	10+, 20+, 40nl	10+, 20+	10+, 20+	100+	100+		France	Europe (west)	3	5	3	13	1	1	3	3	7	43	43	8	7	5	7	10	3
2018Vergnaud#1204	BCCN#91-173	Cattle	Savoie, France	B. melitensis bv3	W. Mediterranean	1991	51	123	95	LCRV 1848	LCRV Alfort	LVD 73	Vaginal swab	smooth	+	-	+	-	A+,M+		Tb-, Wb+l, Iz+, RC-	10+, 20v, 40-	10+, 20+, 40nl	10+, 20+	10+, 20+	100+	100+		France	Europe (west)	3	5	3	13	1	1	3	3	7	49	48	8	6	5	12	5	3
2018Vergnaud#1205	BCCN#91-231	Ovine	Zamora, Spain	B. melitensis bv3	E. Mediterranean	1991	42	218	116	Saragosse 52	Blasco	Blasco		smooth	+	-	++	-	A+,M+		Tb-, Wb-, Iz+, RC-	10+, 20+, 40v	10+, 20+, 40nl	10-, 20-	10+, 20+	100-	100+		Spain	Europe (west)	1	5	3	13	2	2	3	2	4	41	41	8	6	7	3	4	5
2018Vergnaud#1206	BCCN#91-232	Ovine	Zamora, Spain	B. melitensis bv3	E. Mediterranean	1991	42	218	116	Saragosse 121	Blasco	Blasco		smooth	+	-	++	-	A+,M+		Tb-, Wb+l, Iz+, RC-	10+, 20+, 40nl	10+, 20+, 40v	10-, 20-	10-, 20-	100-	100-		Spain	Europe (west)	1	5	3	13	2	2	3	2	4	41	41	8	6	7	3	7	5
2018Vergnaud#1207	BCCN#93-52	Human	Bouches-du-Rhone, France	B. melitensis bv3	W. Mediterranean	1993	51	123	96	CH13 8789	CH Marseille(Casalta)	CH Marseille	Hemoculture	smooth	+	-	+	-	A+,M+		Tb-, Wb-, Iz+, RC-	10v, 20-, 40-	10+, 20+, 40nl	10nl, 20v	10+, 20+	100v	100+		France	Europe (west)	3	5	3	13	1	1	3	3	7	43	43	8	6	6	7	9	4
2018Vergnaud#1208	BCCN#93-53	Human	Val-de-Marne, France	B. melitensis bv3	E. Mediterranean	1993	42	218	116	CH94 "Cre-A"	CH Henri Mondor Creteil (Tankovic)	CH Henri Mondor Creteil		smooth	+	-	++	-	A+,M+		Tb-, Wb-, Iz+, RC-	10nl, 20nl, 40v	10+, 20+, 40nl	10-, 20-	10+, 20nl	100-	100v		France	Europe (west)	1	5	3	13	2	2	3	2	4	41	41	8	5	7	3	5	4
2018Vergnaud#1209	BCCN#96-72	Ovine	Sicile, Italy	B. melitensis bv3	W. Mediterranean	1996	51	123	96	A/2775-2	Institut Zooprofilactique Experimentalde Sicile (Piraino)	Institut Zooprofilactique Expérimental de Sicile	Liver	smooth	+	-	+	-	A+,M+		Tb-, Wb-, Iz+, RC-		10+, 20nl, 40v		10+, 20+		100+		Italy	Europe (west)	3	5	3	13	1	1	3	3	7	43	43	8	6	6	11	6	3
2018Vergnaud#1210	BCCN#96-73	Ovine	Sicile, Italy	B. melitensis bv3	W. Mediterranean	1996	51	123	96	A/466 CT	Institut Zooprofilactique Experimentalde Sicile (Piraino)	Institut Zooprofilactique Expérimental de Sicile	Foandus	smooth	+	-	+	-	A+,M+		Tb-, Wb-, Iz+, RC-		10+, 20+, 40v		10+, 20+		100+		Italy	Europe (west)	3	5	3	13	1	1	3	3	7	43	43	8	6	6	11	6	3
2018Vergnaud#1211	BCCN#97-76	Ovine	Sicile, Italy	B. melitensis bv3	W. Mediterranean	1997	49	111	162	A/2220	Institut Zooprofilactique de Sicile (Loria)	Institut Zooprofilactique Expérimental de Sicile	Placenta	smooth	+	-	+	-	A+,M+		Tb-, Wb-, Iz+, RC-		10+, 20nl, 40-		10+, 20+		100+		Italy	Europe (west)	3	6	3	14	1	1	3	3	8	43	43	8	7	7	10	7	3
2018Vergnaud#1212	BCCN#97-77	Ovine	Sicile, Italy	B. melitensis bv3	W. Mediterranean	1997	50	108	86	A/2376	Institut Zooprofilactique de Sicile (Loria)	Institut Zooprofilactique Expérimental de Sicile	Placenta	smooth	+	-	+	-	A+,M+		Tb-, Wb-, Iz+, RC-		10+, 20nl, 40v		10+, 20+		100+		Italy	Europe (west)	3	5	3	14	1	1	3	3	7	43	43	8	6	5	5	6	3
2018Vergnaud#1213	BCCN#97-86	Ovine	Sicile, Italy	B. melitensis bv3	W. Mediterranean	1997	49	111	162	A/2382	Institut Zooprofilactique de Sicile (Loria)	Institut Zooprofilactique Expérimental de Sicile	Vaginal swab	smooth	+	-	+	-	A+,M+		Tb-, Wb-, Iz+l, RC-		10+, 20nl, 40-		10+, 20+		100+		Italy	Europe (west)	3	6	3	14	1	1	3	3	8	43	43	8	9	6	11	7	3
2018Vergnaud#1214	BCCN#97-89	Ovine	Sicile, Italy	B. melitensis bv3	W. Mediterranean	1997	49	112	87	A/2455/A	Institut Zooprofilactique de Sicile (Loria)	Institut Zooprofilactique Expérimental de Sicile	Milk	smooth	+	-	+	-	A+,M+		Tb-, Wb-, Iz+, RC-		10+, 20nl, 40v		10+, 20+		100+		Italy	Europe (west)	3	6	3	14	1	1	3	3	7	43	43	8	6	4	6	7	3
2018Vergnaud#1215	BCCN#99-46	Ovine	Sicile, Italy	B. melitensis bv3	W. Mediterranean	1999	49	112	87	B/60/98	Institut Zooprofilactique Experimental de Sicile (Piraino)	Institut Zooprofilactique Expérimental de Sicile	Milk	smooth	+	-	+	-	A+,M+		Tb-, Wb-, Iz+, RC-		10+, 20v, 40-		10+, 20+		100+		Italy	Europe (west)	3	6	3	14	1	1	3	3	7	43	43	8	6	6	4	8	3
2018Vergnaud#1216	BCCN#99-47	Ovine	Sicile, Italy	B. melitensis bv3	W. Mediterranean	1999	49	112	87	B/61/98	Institut Zooprofilactique Experimental de Sicile (Piraino)	Institut Zooprofilactique Expérimental de Sicile	Milk	smooth	+	-	+	-	A+,M+		Tb-, Wb-, Iz+, RC-		10+, 20v, 40-		10+, 20+		100+		Italy	Europe (west)	3	6	3	14	1	1	3	3	7	43	43	8	6	4	11	6	3
2018Vergnaud#1217	BCCN#99-48	Ovine	Sicile, Italy	B. melitensis bv3	W. Mediterranean	1999	49	112	87	B/70/98	Institut Zooprofilactique Experimental de Sicile (Piraino)	Institut Zooprofilactique Expérimental de Sicile	Milk	smooth	+	-	+	-	A+,M+		Tb-, Wb-, Iz+, RC-		10+, 20v, 40-		10+, 20+		100+		Italy	Europe (west)	3	6	3	14	1	1	3	3	7	43	43	8	4	6	12	8	3
2018Vergnaud#1218	BCCN#93-77	Swine	Saragosse, Spain	B. suis bv2	B.suis biovar 2	1993	19	31	60	Saragosse 806	Blasco	Blasco		smooth	+	-	++	-	A+,M-		Tb-, Wb-, Iz-, RC-	10+, 20+, 40nl		10-, 20-		100-			Spain	Europe (west)	2	5	8	9	5	1	5	5	5	38	38	9	15	9	13	2	7
2018Vergnaud#1219	BCCN#74-265	Human	Navarre, Spain	B. melitensis bv1	E. Mediterranean	1974	43	210	292		Universite de Navarre (Diaz)	Universite de Navarre		smooth	+	-	++	-	A-,M+		Tb-	10nl, 20v, 40v		10nl, 20v		200v			Spain	Europe (west)	1	5	3	13	3	2	3	2	4	9	9	8	4	4	3	8	5
2018Vergnaud#1220	BCCN#77-177	Cattle	Ndoumbouthie ,Kaolack, Senegal	B. abortus bv3	abortus B	1977	34	238	63	Senegal Kao3	ISRA(Diallo)	ISRA Dakar	Hygroma, knee	smooth	-	+	+	+	A+,M-		Tb+, Bm+		10+, 20nl, 40nl		10+, 20+		100+		Senegal	Africa (west)	3	5	4	11	2	2	3	3	6	41	41	8	4	5	3	5	7
2018Vergnaud#1221	BCCN#77-178	Cattle	Ndoumbouthie ,Kaolack, Senegal	B. abortus bv3	abortus B	1977	34	238	63	Senegal Kao4	ISRA(Diallo)	ISRA Dakar	Hygroma, knee	smooth	-	+	+	+	A+,M-		Tb+, Bm+		10+, 20nl, 40v		10+, 20+		100+		Senegal	Africa (west)	3	5	4	11	2	2	3	3	6	41	41	8	4	5	3	5	7
2018Vergnaud#1222	BCCN#77-193	Cattle	Kantorali ,Kaolack, Senegal	B. abortus bv3	abortus B	1977	34	237	317	Senegal Kao22	ISRA(Diallo)	ISRA Dakar	Hygroma, knee	smooth	-	+	+	+	A+,M-		Tb+, Bm+		10+, 20+, 40v		10+, 20+		100+		Senegal	Africa (west)	3	5	4	11	2	2	3	3	7	41	41	8	4	5	3	3	5
2018Vergnaud#1223	BCCN#77-194	Cattle	Kantorali ,Kaolack, Senegal	B. abortus bv3	abortus B	1977	34	237	317	Senegal Kao23	ISRA(Diallo)	ISRA Dakar	Hygroma, knee	smooth	-	+	+	+	A+,M-		Tb+, Bm+		10+, 20nl, 40v		10+, 20+		100+		Senegal	Africa (west)	3	5	4	11	2	2	3	3	7	41	41	8	4	5	3	3	5
2018Vergnaud#1224	BCCN#77-22	Cattle	Dandon ,Sedhiou Nord, Senegal	B. abortus bv3	abortus B	1977	34	237	317	Senegal Sedno I	ISRA(Diallo)	ISRA Dakar	Hygroma, knee	smooth	-	+	+	+	A+,M-		Tb+, Bm+		10+, 20+, 40nl		10+, 20+		100+	glu3,ala2,asp1,arg1,orn1,cit1,lys1,ara1,gal1,rib3,xyl2,ery3	Senegal	Africa (west)	3	5	4	11	2	2	3	3	7	41	41	8	4	4	3	4	8
2018Vergnaud#1225	BCCN#77-23	Cattle	Dandon ,Sedhiou Nord, Senegal	B. abortus bv3	abortus B	1977	34	237	317	Senegal Sedno J	ISRA(Diallo)	ISRA Dakar	Hygroma, knee	smooth	-	+	+	+	A+,M-		Tb+, Bm+		10+, 20nl, 40v		10+, 20+		100+	glu3,ala2,asp1,arg1,orn1,cit1,lys1,ara1,gal1,rib3,xyl2,ery33	Senegal	Africa (west)	3	5	4	11	2	2	3	3	7	41	41	8	4	4	3	4	8
2018Vergnaud#1226	BCCN#77-24	Cattle	Dandon ,Sedhiou Nord, Senegal	B. abortus bv3	abortus B	1977	34	237	317	Senegal Sedno K	ISRA(Diallo)	ISRA Dakar	Hygroma, knee	smooth	-	+	+	+	A+,M-		Tb+, Bm+		10+, 20nl, 40v		10+, 20+		100+	glu3,ala2,asp1,arg1,orn1,cit1,lys1,ara1,gal1,rib3,xyl2,ery3	Senegal	Africa (west)	3	5	4	11	2	2	3	3	7	41	41	8	4	4	3	4	8
2018Vergnaud#1227	BCCN#77-32	Cattle	Tambanaba ,Sedhiou Nord, Senegal	B. abortus bv3	abortus B	1977	34	239	64	Senegal Sedno X	ISRA(Diallo)	ISRA Dakar	Hygroma, knee	smooth	-	+	+	+	A+,M-		Tb+, Bm+		10+, 20nl, 40nl		10+, 20+		100+		Senegal	Africa (west)	3	5	4	11	2	2	3	3	8	41	41	8	4	5	3	4	3
2018Vergnaud#1228	BCCN#77-33	Cattle	Brosso ,Senegal-Gambia border, Senegal	B. abortus bv3	abortus B	1977	34	239	64	Senegal Front H	ISRA(Diallo)	ISRA Dakar	Hygroma, knee	smooth	-	+	+	+	A+,M-		Tb+, Bm+		10+, 20+, 40nl		10+, 20+		100+		Senegal	Africa (west)	3	5	4	11	2	2	3	3	8	41	41	8	5	5	3	5	6
2018Vergnaud#1229	BCCN#77-34	Cattle	Oudoucar ,Sedhiou Nord, Senegal	B. abortus bv3	abortus B	1977	34	237	317	Senegal Sedno 1	ISRA(Diallo)	ISRA Dakar	Hygroma, knee	smooth	-	+	+	+	A+,M-		Tb+, Bm+		10+, 20v, 40v		10+, 20+		100+		Senegal	Africa (west)	3	5	4	11	2	2	3	3	7	41	41	8	5	4	3	5	7
2018Vergnaud#1230	BCCN#78-28	Cattle	Bourofaye Baimouk ,Ziguinchor, Senegal	B. abortus bv3	abortus B	1978	34	239	64	Senegal Zig18	ISRA(Diallo)	ISRA Dakar	Hygroma, knee	smooth	-	+	+	+	A+,M-		Tb+, Bm+		10+, 20+, 40+		10+, 20+		100+	glu2,ala2,asp1,arg2,orn2,cit1,lys1,ara1,gal1,rib3,xyl2,ery3	Senegal	Africa (west)	3	5	4	11	2	2	3	3	8	41	41	8	4	5	3	6	5
2018Vergnaud#1231	BCCN#78-29	Cattle	Bourofaye Baimouk ,Ziguinchor, Senegal	B. abortus bv3	abortus B	1978	34	237	317	Senegal Zig19	ISRA(Diallo)	ISRA Dakar	Hygroma, knee	smooth	-	+	+	+	A+,M-		Tb+, Bm+		10+, 20+, 40+		10+, 20+		100+		Senegal	Africa (west)	3	5	4	11	2	2	3	3	7	41	41	8	4	5	3	5	5
2018Vergnaud#1232	BCCN#78-53	Cattle	Diakene Wolof ,Ziguinchor, Senegal	B. abortus bv3	abortus B	1978	34	239	64	Senegal Zig46	ISRA(Diallo)	ISRA Dakar	Hygroma, knee	smooth	-	+	+	+	A+,M-		Tb+, Bm+		10+, 20+, 40+		10+, 20+		100+		Senegal	Africa (west)	3	5	4	11	2	2	3	3	8	41	41	8	4	6	3	7	5
2018Vergnaud#1233	BCCN#78-54	Cattle	Diatene ,Ziguinchor, Senegal	B. abortus bv3	abortus B	1978	34	239	64	Senegal Zig47	ISRA(Diallo)	ISRA Dakar	Hygroma, knee	smooth	-	+	+	+	A+,M-		Tb+, Bm+		10+, 20+, 40+		10+, 20+		100+		Senegal	Africa (west)	3	5	4	11	2	2	3	3	8	41	41	8	4	6	3	7	5
2018Vergnaud#1234	BCCN#79-168	Cattle	Senegal	B. abortus bv3	abortus B	1979	34	236	316	EVIE DK22	EVIE Dakar(Chantal)	Evie Dakar	Hygroma	smooth	-	+	+	+	A+,M-		Tb+, Bm+, Bk+		10+, 20+, 40nl		10+, 20+		100+		Senegal	Africa (west)	3	5	4	11	2	2	3	3	9	41	41	8	4	5	3	4	6
2018Vergnaud#1235	BCCN#79-169	Cattle	Senegal	B. abortus bv3	abortus B	1979	34	239	64	EVIE DK23	EVIE Dakar(Chantal)	Evie Dakar	Hygroma	smooth	-	+	+	+	A+,M-		Tb+, Bm+, Bk+		10+, 20nl, 40-		10+, 20+		100+		Senegal	Africa (west)	3	5	4	11	2	2	3	3	8	41	41	8	4	5	3	5	8
2018Vergnaud#1236	BCCN#79-173	Cattle	Senegal	B. abortus bv3	abortus B	1979	34	239	64	EVIE DK27	EVIE Dakar(Chantal)	Evie Dakar	Hygroma	smooth	-	+	+	+	A+,M-		Tb+, Bm+, Bk+		10+, 20+, 40+		10+, 20+		100+		Senegal	Africa (west)	3	5	4	11	2	2	3	3	8	41	41	8	4	5	3	4	6
2018Vergnaud#1237	BCCN#79-174	Cattle	Senegal	B. abortus bv3	abortus B	1979	34	237	317	EVIE DK28	EVIE Dakar(Chantal)	Evie Dakar	Hygroma	smooth	-	+	+	+	A+,M-		Tb+, Bm+, Bk+		10+, 20+, 40nl		10+, 20+		100+		Senegal	Africa (west)	3	5	4	11	2	2	3	3	7	41	41	8	4	5	3	3	5
2018Vergnaud#1238	BCCN#80-198	Cattle	Togo	B. abortus bv3	abortus B	1980	34	239	64	EVIE 8c	EVIE Dakar(Chantal)	Evie Dakar	Hygroma	smooth	+	+	+	+	A+,M-		Tb+, Bm+, Bk+		10+, 20nl, 40v		10+, 20+		100+		Togo	Africa (west)	3	5	4	11	2	2	3	3	8	41	41	8	7	10	3	5	3
2018Vergnaud#1239	BCCN#80-199	Cattle	Togo	B. abortus bv3	abortus B	1980	34	239	64	EVIE 10Ac	EVIE Dakar(Chantal)	Evie Dakar	Hygroma	smooth	+	+	+	+	A+,M-		Tb+, Bm+, Bk+		10nl, 20v, 40v		10+, 20+		100+		Togo	Africa (west)	3	5	4	11	2	2	3	3	8	41	41	8	7	10	3	5	3
2018Vergnaud#1240	BCCN#90-180	Human	Moselle, France	B. melitensis bv3	W. Mediterranean	1990	49	112	87	CH57 3514	CH Metz-Thionville(Roos)	CH Metz-Thionville	Hemoculture	smooth	+	-	+	-	A+,M+		Tb-, Wb-, Iz+l, RC-	10v, 20-, 40-	10+, 20v, 40-	10+, 20+	10+, 20+	100+	100+		France	Europe (west)	3	6	3	14	1	1	3	3	7	43	43	8	8	6	5	6	3
2018Vergnaud#1241	BCCN#94-26	Human	Correze, France	B. melitensis bv3	E. Mediterranean	1994	42	218	116		CH Brives	CH Brives	Hemoculture	smooth	+	-	++	-	A+,M+		Tb-, Wb-, Iz+, RC-	10+, 20+, 40v	10+, 20+, 40nl	10-, 20-	10+, 20+	100-	100nl		France	Europe (west)	1	5	3	13	2	2	3	2	4	41	41	8	5	7	3	4	5
2018Vergnaud#1242	BCCN#94-27	Human	Paris, France	B. melitensis bv3	W. Mediterranean	1994	51	123	94	CH75 268AC	CH Boucicaut Paris	CH Boucicaut Paris	Hemoculture	smooth	+	-	+	-	A+,M+		Tb-, Wb-, Iz+, RC-	10+, 20nl, 40v	10+, 20+, 40nl	10-, 20-	10+, 20+	100-	100+		France	Europe (west)	3	5	3	13	1	1	3	3	7	45	45	8	5	2	10	5	3
2018Vergnaud#1243	BCCN#94-29	Human	Paris, France	B. melitensis bv3	E. Mediterranean	1994	42	218	116	CH75 4754	CH Pitie -Salpetriere Paris (Straub)	CH Pitie-Salpetriere Paris	Hemoculture	smooth	+	-	++	-	A+,M+		Tb-, Wb-, Iz+, RC-	10+, 20+, 40v	10+, 20+, 40nl	10-, 20-	10+, 20+	100-	100+		France	Europe (west)	1	5	3	13	2	2	3	2	4	41	41	8	6	7	3	5	5
2018Vergnaud#1244	BCCN#96-53	Ovine	Sicile, Italy	B. melitensis bv3	W. Mediterranean	1996	49	112	87	A/1721	Institut Zooprofilactique de Sicile (Piraino)	Institut Zooprofilactique Expérimental de Sicile		smooth	+	-	+	-	A+,M+		Tb-, Wb-, Iz+, RC-		10+, 20+, 40v		10+, 20+		100+		Italy	Europe (west)	3	6	3	14	1	1	3	3	7	43	43	8	6	6	6	6	3
2018Vergnaud#1245	BCCN#96-54	Ovine	Sicile, Italy	B. melitensis bv3	W. Mediterranean	1996	49	112	87	A/1875	Institut Zooprofilactique de Sicile (Piraino)	Institut Zooprofilactique Expérimental de Sicile		smooth	+	-	+	-	A+,M+		Tb-, Wb-, Iz+, RC-		10+, 20nl, 40-		10+, 20+		100+		Italy	Europe (west)	3	6	3	14	1	1	3	3	7	43	43	8	6	4	5	7	3
2018Vergnaud#1246	BCCN#97-22	Ovine	Sicile, Italy	B. melitensis bv3	W. Mediterranean	1997	49	112	87	588-1	Institut Zooprofilactique Experimental de Sicile	Institut Zooprofilactique Expérimental de Sicile		smooth	+	-	+	-	A+,M+		Tb-, Wb+l, Iz+, RC-	10nl, 20v, 40-	10+, 20v, 40-	10+, 20nl	10+, 20+	100nl	100+		Italy	Europe (west)	3	6	3	14	1	1	3	3	7	43	43	8	6	4	10	6	3
2018Vergnaud#1247	BCCN#97-23	Ovine	Sicile, Italy	B. melitensis bv3	W. Mediterranean	1997	49	112	87	588-2	Institut Zooprofilactique Experimental de Sicile	Institut Zooprofilactique Expérimental de Sicile		smooth	+	-	+	-	A+,M+		Tb-, Wb+l, Iz+, RC-	10nl, 20v, 40-	10+, 20v, 40-	10+, 20nl	10+, 20+	100nl	100+		Italy	Europe (west)	3	6	3	14	1	1	3	3	7	43	43	8	6	4	10	6	3
2018Vergnaud#1248	BCCN#97-24	Ovine	Sicile, Italy	B. melitensis bv3	W. Mediterranean	1997	49	112	87	542	Institut Zooprofilactique Experimental de Sicile	Institut Zooprofilactique Expérimental de Sicile		smooth	+	-	+	-	A+,M+		Tb-, Wb+l, Iz+, RC-	10+, 20v, 40-	10+, 20v, 40-	10+, 20nl	10+, 20+	100nl	100+		Italy	Europe (west)	3	6	3	14	1	1	3	3	7	43	43	8	10	6	13	5	3
2018Vergnaud#1249	BCCN#97-82	Ovine	Sicile, Italy	B. melitensis bv3	W. Mediterranean	1997	49	111	162	A/2416	Institut Zooprofilactique de Sicile (Loria)	Institut Zooprofilactique Expérimental de Sicile	Vaginal swab	smooth	+	-	+	-	A+,M+		Tb-, Wb-, Iz+l, RC-		10+, 20nl, 40v		10+, 20+		100+		Italy	Europe (west)	3	6	3	14	1	1	3	3	8	43	43	8	6	7	13	8	3
2018Vergnaud#1250	BCCN#97-83	Ovine	Sicile, Italy	B. melitensis bv3	W. Mediterranean	1997	49	111	162	A/2409	Institut Zooprofilactique de Sicile (Loria)	Institut Zooprofilactique Expérimental de Sicile	Aborted fetus	smooth	+	-	+	-	A+,M+		Tb-, Wb-, Iz+l, RC-		10+, 20nl, 40v		10+, 20+		100+		Italy	Europe (west)	3	6	3	14	1	1	3	3	8	43	43	8	6	7	13	12	3
2018Vergnaud#1251	BCCN#99-71	Ovine	Sicile, Italy	B. melitensis bv3	W. Mediterranean	1999	51	123	96	B/444/98	Institut Zooprofilactique Experimental de Sicile (Piraino)	Institut Zooprofilactique Expérimental de Sicile	Brain	smooth	+	-	+	-	A+,M+		Tb-, Wb-, Iz+, RC-		10+, 20nl, 40-		10+, 20+		100+		Italy	Europe (west)	3	5	3	13	1	1	3	3	7	43	43	8	6	6	5	8	3
2018Vergnaud#1252	BCCN#99-72	Ovine	Sicile, Italy	B. melitensis bv3	W. Mediterranean	1999	49	112	87	B/445/98	Institut Zooprofilactique Experimental de Sicile (Piraino)	Institut Zooprofilactique Expérimental de Sicile	Brain	smooth	+	-	+	-	A+,M+		Tb-, Wb-, Iz+, RC-		10+, 20v, 40-		10+, 20+		100+		Italy	Europe (west)	3	6	3	14	1	1	3	3	7	43	43	8	5	4	7	6	3
2018Vergnaud#1253	BCCN#97-59	Swine	Vienne, France	B. suis bv2	B.suis biovar 2	1997	16	48	54	LVD86 510415	LVD 37(Scalzo)	LVD 86		smooth	+	-	++	-	A+,M-		Tb-, Wb-, Iz-, RC-	10+, 20nl, 40-	10+, 20+, 40v	10-, 20-	10-, 20-	100-	100-		France	Europe (west)	2	5	8	14	5	1	5	7	6	41	41	9	8	7	11	2	5
2018Vergnaud#1254	BCCN#01-39	Swine	Salamanque, Spain	B. suis bv2	B.suis biovar 2	2001	19	35	58	S24	Blasco	Blasco		smooth	+	-	++	+/-	A+,M-		Tb-, Wb+l, Iz+l, RC-	10+, 20+, 40-	10+, 20+, 40nl	10-, 20-	10-, 20-	100-	100-		Spain	Europe (west)	2	5	8	9	5	1	5	5	6	38	38	9	10	5	11	2	7
2018Vergnaud#1255	BCCN#97-81	Ovine	Sicile, Italy	B. melitensis bv3	W. Mediterranean	1997	49	111	162	A/2386	Institut Zooprofilactique de Sicile (Loria)	Institut Zooprofilactique Expérimental de Sicile	Milk	smooth	+	-	+	-	A+,M+		Tb-, Wb-, Iz+l, RC-		10+, 20nl, 40v		10+, 20+		100+		Italy	Europe (west)	3	6	3	14	1	1	3	3	8	43	43	8	6	7	13	8	3
2018Vergnaud#1256	BCCN#97-84	Ovine	Sicile, Italy	B. melitensis bv3	W. Mediterranean	1997	49	111	162	A/2393	Institut Zooprofilactique de Sicile (Loria)	Institut Zooprofilactique Expérimental de Sicile	Placenta	smooth	+	-	+	-	A+,M+		Tb-, Wb-, Iz+l, RC-		10+, 20nl, 40-		10+, 20+		100+		Italy	Europe (west)	3	6	3	14	1	1	3	3	8	43	43	8	9	6	11	7	3
2018Vergnaud#1257	BCCN#75-296	Human	Castille, Spain	B. melitensis bv1	E. Mediterranean	1975	60	182	99	Valladolid 2938	Rodriguez Torres	Rodriguez Torres		smooth	+	-	++	-	A-,M+		Tb-, Bm-	10+, 20nl, 40v		10nl, 20v		200+			Spain	Europe (west)	1	5	3	13	3	2	2	2	6	9	9	8	5	4	3	5	6
2018Vergnaud#1258	BCCN#75-297	Human	Castille, Spain	B. melitensis bv3	E. Mediterranean	1975	42	218	116	Valladolid 2941	Rodriguez Torres	Rodriguez Torres		smooth	+	-	++	-	A+,M+		Tb-, Bm-	10+, 20nl, 40v		10v, 20-		200-			Spain	Europe (west)	1	5	3	13	2	2	3	2	4	41	41	8	4	7	3	6	5
2018Vergnaud#1259	BCCN#75-298	Human	Castille, Spain	B. melitensis bv3	E. Mediterranean	1975	42	218	116	Valladolid 2951	Rodriguez Torres	Rodriguez Torres		smooth	+	-	++	-	A+,M+		Tb-, Bm-	10+, 20+, 40v		10v, 20-		200-			Spain	Europe (west)	1	5	3	13	2	2	3	2	4	41	41	8	8	6	3	6	5
2018Vergnaud#1260	BCCN#75-299	Human	Castille, Spain	B. melitensis bv3	E. Mediterranean	1975	42	218	116	Valladolid 2967	Rodriguez Torres	Rodriguez Torres		smooth	+	-	++	-	A+,M+		Tb-, Bm-	10+, 20+, 40v		10v, 20-		200-			Spain	Europe (west)	1	5	3	13	2	2	3	2	4	41	41	8	5	6	3	4	5
2018Vergnaud#1261	BCCN#83-200	Human	Spain	B. melitensis bv1	Americas	1983	93	130	140	Valladolid 4	Abad Fernandez	Abad Fernandez	Hemoculture	smooth	+	-	+	-	A-,M+		Tb-, Wb-, Bk+, RC-	10+, 20nl, 40-		10+, 20v		100v			Spain	Europe (west)	3	4	3	13	6	2	3	3	6	36	36	6	2	3	6	7	4
2018Vergnaud#1262	BCCN#83-204	Human	Spain	B. melitensis bv3	E. Mediterranean	1983	42	218	116	Valladolid 8	Abad Fernandez	Abad Fernandez	Hemoculture	smooth	+	-	++	-	A+,M+		Tb-, Wb-, Bk+, RC-	10+, 20+, 40v		10v, 20-		100-			Spain	Europe (west)	1	5	3	13	2	2	3	2	4	41	41	8	6	9	3	4	5
2018Vergnaud#1263	BCCN#83-214	Human	France	B. melitensis bv1	Americas	1983	48	149	130		CH Laennec Paris(Offredo)	CH Laennec Paris	Hemoculture	smooth	+	-	+	-	A-,M+		Tb-, Wb-, Bk+, RC-	10+, 20v, 40-	10+, 20+, 40+	10+, 20v	10+, 20+	100v	100+		France	Europe (west)	3	4	3	13	5	2	3	3	6	36	36	5	2	6	9	3	5
2018Vergnaud#1264	BCCN#83-216	Human	France	B. melitensis bv1	Americas	1983	48	149	130		CH Laennec Paris(Offredo)	CH Laennec Paris	Hemoculture	smooth	+	-	+	-	A-,M+		Tb-, Wb-, Bk+, RC-	10+, 20nl, 40-	10+, 20+, 40+	10+, 20v	10+, 20+	100v	100+		France	Europe (west)	3	4	3	13	5	2	3	3	6	36	36	5	2	6	9	3	5
2018Vergnaud#1265	BCCN#89-132	Ovine	Saragosse, Spain	B. melitensis bv3	E. Mediterranean	1989	42	215	294	Saragosse 2a	Blasco	Blasco		smooth	+	-	++	-	A+,M+,R-		Tb-, Wb-, Iz+l, RC-	10nl, 20v, 40v	10+, 20+, 40nl	10v, 20-	10+, 20+	100-	100+		Spain	Europe (west)	1	5	3	13	2	2	3	2	4	41	41	6	5	7	3	4	5
2018Vergnaud#1266	BCCN#89-133	Ovine	Saragosse, Spain	B. melitensis bv3	E. Mediterranean	1989	42	215	294	Saragosse 6a	Blasco	Blasco		smooth	+	-	++	-	A+,M+,R-		Tb-, Wb-, Iz+l, RC-	10nl, 20nl, 40v	10+, 20+, 40v	10v, 20-	10+, 20+	100-	100+		Spain	Europe (west)	1	5	3	13	2	2	3	2	4	41	41	6	5	7	3	4	5
2018Vergnaud#1267	BCCN#89-134	Ovine	Saragosse, Spain	B. melitensis bv3	E. Mediterranean	1989	42	218	116	Saragosse 43-1	Blasco	Blasco		smooth	+	-	++	-	A+,M+,R-		Tb-, Wb-, Iz+l, RC-	10nl, 20nl, 40v	10+, 20+, 40nl	10v, 20-	10+, 20+	100-	100+		Spain	Europe (west)	1	5	3	13	2	2	3	2	4	41	41	8	6	8	3	4	5
2018Vergnaud#1268	BCCN#90-56	Ovine	Var, France	B. melitensis bv3	W. Mediterranean	1990	51	123	96	LCRV 1121/10	LCRV Alfort	LVD 83	Aborted fetus	smooth	+	-	+	-	A+,M+,R-		Tb-, Wb-, Iz+, RC-	10+, 20nl, 40v	10+, 20+, 40nl	10+, 20+	10+, 20+	100+	100+		France	Europe (west)	3	5	3	13	1	1	3	3	7	43	43	8	5	4	9	7	3
2018Vergnaud#1269	BCCN#90-59	Cattle	Hautes-Pyrénées, France	B. melitensis bv3	W. Mediterranean	1990	51	123	95	LCRV 1224b	LCRV Alfort	LVD 65	Placenta	smooth	+	-	+	-	A+,M+,R-		Tb-, Wb-, Iz+, RC-	10+, 20nl, 40v	10+, 20+, 40nl	10+, 20+	10+, 20+	100+	100+		France	Europe (west)	3	5	3	13	1	1	3	3	7	49	48	8	7	5	9	9	3
2018Vergnaud#1270	BCCN#90-184	Cattle	Navarre, Spain	B. melitensis bv3	E. Mediterranean	1990	42	218	116	Pamplona NA88106	Universite de Navarre (Diaz)	Universite de Navarre	Milk	smooth	+	-	++	-	A+,M+		Tb-, Wb-, Iz+l, RC-	10+, 20v, 40-	10+, 20nl, 40v	10-, 20-	10+, 20+	100-	100+		Spain	Europe (west)	1	5	3	13	2	2	3	2	4	41	41	8	6	6	3	11	5
2018Vergnaud#1271	BCCN#90-185	Cattle	Navarre, Spain	B. melitensis bv3	E. Mediterranean	1990	42	218	116	Pamplona NA95062	Universite de Navarre (Diaz)	Universite de Navarre	Milk	smooth	+	-	++	-	A+,M+		Tb-, Wb-, Iz+l, RC-	10+, 20v, 40-	10+, 20nl, 40v	10-, 20-	10+, 20+	100-	100+		Spain	Europe (west)	1	5	3	13	2	2	3	2	4	41	41	8	6	6	3	11	5
2018Vergnaud#1272	BCCN#90-186	Human	Burgos ,Spain	B. melitensis bv3	E. Mediterranean	1990	42	218	116	Pamplona 5380	Universite de Navarre (Diaz)	Universite de Navarre	Prosthetic endocarditis	smooth	+	-	++	-	A+,M+		Tb-, Wb-, Iz+, RC-	10+, 20v, 40-	10+, 20nl, 40-	10-, 20-	10+, 20+	100-	100+		Spain	Europe (west)	1	5	3	13	2	2	3	2	4	41	41	8	5	7	3	7	5
2018Vergnaud#1273	BCCN#91-41	Ovine	Saragosse, Spain	B. melitensis bv3	E. Mediterranean	1991	42	218	116	Saragosse 1a	Blasco	Blasco	Vaginal swab	smooth	+	-	++	-	A+,M+		Tb-, Wb-, Iz+, RC-	10+, 20nl, 40v	10+, 20nl, 40v	10-, 20-	10+, 20+	100-	100+		Spain	Europe (west)	1	5	3	13	2	2	3	2	4	41	41	8	8	6	3	7	6
2018Vergnaud#1274	BCCN#91-42	Ovine	Saragosse, Spain	B. melitensis bv3	E. Mediterranean	1991	42	218	116	Saragosse 2b	Blasco	Blasco	Vaginal swab	smooth	+	-	++	-	A+,M+		Tb-, Wb-, Iz+, RC-	10+, 20nl, 40v	10+, 20+, 40nl	10-, 20-	10+, 20nl	100-	100-		Spain	Europe (west)	1	5	3	13	2	2	3	2	4	41	41	8	5	6	3	9	5
2018Vergnaud#1275	BCCN#91-43	Ovine	Saragosse, Spain	B. melitensis bv3	E. Mediterranean	1991	42	218	116	Saragosse 3a	Blasco	Blasco	Vaginal swab	smooth	+	-	++	-	A+,M+		Tb-, Wb-, Iz+, RC-	10+, 20nl, 40v	10+, 20nl, 40v	10-, 20-	10+, 20+	100-	100+		Spain	Europe (west)	1	5	3	13	2	2	3	2	4	41	41	8	8	6	3	7	6
2018Vergnaud#1276	BCCN#91-44	Ovine	Saragosse, Spain	B. melitensis bv3	E. Mediterranean	1991	42	218	116	Saragosse 4a	Blasco	Blasco	Vaginal swab	smooth	+	-	++	-	A+,M+		Tb-, Wb-, Iz+, RC-	10+, 20nl, 40v	10+, 20+, 40v	10nl, 20-	10+, 20+	100-	100+		Spain	Europe (west)	1	5	3	13	2	2	3	2	4	41	41	8	8	6	3	7	6
2018Vergnaud#1277	BCCN#93-67	Human	Tarn-et-Garonne, France	B. melitensis bv3	E. Mediterranean	1993	42	218	116	CH82 1554	CH Montauban	CH Montauban	Hemoculture	smooth	+	-	++	-	A+,M+		Tb-, Wb-, Iz+, RC-	10nl, 20v, 40-	10+, 20nl, 40-	10-, 20-	10+, 20+	100-	100+		France	Europe (west)	1	5	3	13	2	2	3	2	4	41	41	8	5	7	3	4	5
2018Vergnaud#1278	BCCN#93-68	Human	Tarn-et-Garonne, France	B. melitensis bv1	Americas	1993	95	144	190	CH82 2704	CH Montauban	CH Montauban	Septic arthritis	smooth	+	-	+	-	A-,M+		Tb-, Wb-, Iz+, RC-	10nl, 20v, 40-	10nl, 20nl, 40v	10v, 20v	10+, 20+	100-	100+		France	Europe (west)	3	4	3	13	3	2	3	3	6	36	36	5	2	8	4	3	4
2018Vergnaud#1279	BCCN#93-69	Human	Haute-Garonne, France	B. melitensis bv3	W. Mediterranean	1993	51	123	95	CH31 7792	CH Saint Gaudens(Maler)	CH Saint Gaudens	Hemoculture	smooth	+	-	+	-	A+,M+		Tb-, Wb-, Iz+, RC-	10nl, 20v, 40-	10+, 20nl, 40v	10+, 20+	10+, 20+	100+	100+		France	Europe (west)	3	5	3	13	1	1	3	3	7	49	48	8	7	5	10	7	3
2018Vergnaud#1280	BCCN#94-31	Human	Rhone, France	B. melitensis bv3	W. Mediterranean	1994	51	123	94	CH69 H165010	CH Louis Pradel Lyon (Bland)	CH Louis Pradel Lyon	Hemoculture	smooth	+	-	+	-	A+,M+		Tb-, Wb-, Iz+, RC-	10nl, 20v, 40-	10+, 20nl, 40v	10+, 20+	10+, 20+	100+	100+		France	Europe (west)	3	5	3	13	1	1	3	3	7	45	45	8	5	2	6	4	3
2018Vergnaud#1281	BCCN#94-32	Human	Bouches-du-Rhone, France	B. melitensis bv3	W. Mediterranean	1994	51	123	96	CH13 21864	CH Marseille (Raoult)	CH Marseille	Hemoculture	smooth	+	-	+	-	A+,M+		Tb-, Wb-, Iz+, RC-	10v, 20-, 40-	10+, 20nl, 40v	10+, 20+	10+, 20+	100nl	100+		France	Europe (west)	3	5	3	13	1	1	3	3	7	43	43	8	10	5	8	11	3
2018Vergnaud#1282	BCCN#94-66	Human	Hautes-Pyrénées, France	B. melitensis bv1	E. Mediterranean	1994	43	209	105		CH Tarbes	CH Tarbes		smooth	+	-	++	-	A-,M+		Tb-, Wb-, Iz+, RC-	10+, 20v, 40-	10+, 20nl, 40v	10+, 20nl	10+, 20+	100-	100+		France	Europe (west)	1	5	3	13	3	2	3	2	5	9	9	8	5	4	3	4	5
2018Vergnaud#1283	BCCN#94-68	Human	Vaucluse, France	B. melitensis bv3	W. Mediterranean	1994	51	126	91		CH Avignon	CH Avignon	Pus of spondylodiscitis	smooth	+	-	+	-	A+,M+		Tb-, Wb-, Iz+, RC-	10v, 20-, 40-	10+, 20nl, 40v	10+, 20+	10+, 20+	100nl	100+		France	Europe (west)	3	5	3	13	1	1	3	3	8	43	43	8	7	5	3	8	3
2018Vergnaud#1284	BCCN#97-31	Ovine	Sicile, Italy	B. melitensis bv3	W. Mediterranean	1997	49	112	87	2537(96)	Institut Zooprofilactique Experimental de Sicile	Institut Zooprofilactique Expérimental de Sicile		smooth	+	-	+	-	A+,M+		Tb-, Wb+l, Iz+, RC-	10nl, 20-, 40-	10+, 20v, 40-	10nl, 20nl	10+, 20+	100nl	100+		Italy	Europe (west)	3	6	3	14	1	1	3	3	7	43	43	8	7	6	10	7	3
2018Vergnaud#1285	BCCN#97-32	Ovine	Sicile, Italy	B. melitensis bv3	W. Mediterranean	1997	49	112	87	780	Institut Zooprofilactique Experimental de Sicile	Institut Zooprofilactique Expérimental de Sicile		smooth	+	-	+	-	A+,M+		Tb-, Wb+l, Iz+, RC-	10nl, 20v, 40-	10+, 20v, 40-	10-, 20-	10-, 20-	100-	100-		Italy	Europe (west)	3	6	3	14	1	1	3	3	7	43	43	8	8	6	8	4	3
2018Vergnaud#1286	BCCN#97-66	Ovine	Sicile, Italy	B. melitensis bv3	W. Mediterranean	1997	49	112	87	A/1529/10	Institut Zooprofilactique de Sicile (Loria)	Institut Zooprofilactique Expérimental de Sicile	Vaginal swab	smooth	+	-	+	-	A+,M+		Tb-, Wb-, Iz+, RC-		10+, 20nl, 40-		10+, 20+		100+		Italy	Europe (west)	3	6	3	14	1	1	3	3	7	43	43	8	5	4	6	5	3
2018Vergnaud#1287	BCCN#97-67	Ovine	Sicile, Italy	B. melitensis bv3	W. Mediterranean	1997	49	111	162	A/1436	Institut Zooprofilactique de Sicile (Loria)	Institut Zooprofilactique Expérimental de Sicile	Milk	smooth	+	-	+	-	A+,M+		Tb-, Wb-, Iz+, RC-		10+, 20nl, 40v		10+, 20+		100+		Italy	Europe (west)	3	6	3	14	1	1	3	3	8	43	43	8	6	4	7	12	3
2018Vergnaud#1288	BCCN#97-71	Ovine	Sicile, Italy	B. melitensis bv3	W. Mediterranean	1997	49	112	87	A/1854-3	Institut Zooprofilactique de Sicile (Loria)	Institut Zooprofilactique Expérimental de Sicile	Vaginal swab	smooth	+	-	+	-	A+,M+		Tb-, Wb-, Iz+, RC-		10+, 20nl, 40v		10+, 20+		100nl		Italy	Europe (west)	3	6	3	14	1	1	3	3	7	43	43	8	6	6	4	7	3
2018Vergnaud#1289	BCCN#97-74	Ovine	Sicile, Italy	B. melitensis bv3	W. Mediterranean	1997	49	112	87	A/2238	Institut Zooprofilactique de Sicile (Loria)	Institut Zooprofilactique Expérimental de Sicile	Placenta	smooth	+	-	+	-	A+,M+		Tb-, Wb-, Iz+l, RC-		10+, 20nl, 40-		10+, 20+		100+		Italy	Europe (west)	3	6	3	14	1	1	3	3	7	43	43	8	10	6	13	5	3
2018Vergnaud#1290	BCCN#97-65	Ovine	Sicile, Italy	B. melitensis bv3	W. Mediterranean	1997	49	112	87	A/1485	Institut Zooprofilactique de Sicile (Loria)	Institut Zooprofilactique Expérimental de Sicile	Milk	smooth	+	-	+	-	A+,M+		Tb-, Wb-, Iz+, RC-		10+, 20nl, 40-		10+, 20+		100+		Italy	Europe (west)	3	6	3	14	1	1	3	3	7	43	43	8	7	6	13	6	3
2018Vergnaud#1291	BCCN#97-72	Ovine	Sicile, Italy	B. melitensis bv3	W. Mediterranean	1997	51	126	91	A/1730	Institut Zooprofilactique de Sicile (Loria)	Institut Zooprofilactique Expérimental de Sicile	Milk	smooth	+	-	+	-	A+,M+		Tb-, Wb-, Iz+l, RC-		10+, 20nl, 40v		10+, 20+		100+		Italy	Europe (west)	3	5	3	13	1	1	3	3	8	43	43	8	8	5	11	7	3
2018Vergnaud#1292	BCCN#86-25	Ovine	Spain	B. melitensis bv1	Americas	1986	47	163	138	2310	Chema BLASCO	Blasco		smooth	+						Tb_x000B_								Spain	Europe (west)	3	4	2	13	4	2	3	3	8	36	36	6	2	5	6	3	6
2018Vergnaud#1293	BCCN#86-54	Ovine	Saragosse,Spain	B. melitensis bv1	Americas	1986	47	163	138	EG7, REV1	Chema BLASCO	Blasco		smooth	+						Tb_x000B_								Spain	Europe (west)	3	4	2	13	4	2	3	3	8	36	36	6	2	5	6	3	6
2018Vergnaud#1294	BCCN#75-161	Human	Castille, Spain	B. melitensis bv3	E. Mediterranean	1975	42	218	116	Valladolid 764	Rodriguez Torres	Rodriguez Torres		smooth	+	-	++	-	A+,M+		Tb-, Bm+l	10+, 20nl, 40v		10v, 20-		200-			Spain	Europe (west)	1	5	3	13	2	2	3	2	4	41	41	8	5	8	3	6	5
2018Vergnaud#1295	BCCN#75-162	Human	Castille, Spain	B. melitensis bv3	E. Mediterranean	1975	42	218	116	Valladolid 793	Rodriguez Torres	Rodriguez Torres		smooth	+	-	++	-	A+,M+		Tb-, Bm-	10+, 20+, 40v		10v, 20-		200-			Spain	Europe (west)	1	5	3	13	2	2	3	2	4	41	41	8	7	6	6	4	5
2018Vergnaud#1296	BCCN#75-176	Human	Castille, Spain	B. melitensis bv3	E. Mediterranean	1975	42	218	116	Valladolid 1015	Rodriguez Torres	Rodriguez Torres		smooth	+	-	++	-	A+,M+		Tb-, Bm+l	10+, 20+, 40v		10v, 20-		200-			Spain	Europe (west)	1	5	3	13	2	2	3	2	4	41	41	8	5	7	3	7	5
2018Vergnaud#1297	BCCN#75-177	Human	Castille, Spain	B. melitensis bv3	E. Mediterranean	1975	42	218	116	Valladolid 1061	Rodriguez Torres	Rodriguez Torres		smooth	+	-	++	-	A+,M+		Tb-, Bm+l	10+, 20+, 40v		10v, 20-		200-			Spain	Europe (west)	1	5	3	13	2	2	3	2	4	41	41	8	4	7	3	5	6
2018Vergnaud#1298	BCCN#75-273	Human	Castille, Spain	B. melitensis bv3	E. Mediterranean	1975	42	218	116	Valladolid 2036	Rodriguez Torres	Rodriguez Torres		smooth	+	-	++	-	A+,M+		Tb-, Bm-	10+, 20nl, 40v		10v, 20-		200-			Spain	Europe (west)	1	5	3	13	2	2	3	2	4	41	41	8	5	7	3	4	5
2018Vergnaud#1299	BCCN#75-274	Human	Castille, Spain	B. melitensis bv3	E. Mediterranean	1975	42	218	116	Valladolid 2041	Rodriguez Torres	Rodriguez Torres		smooth	+	-	++	-	A+,M+		Tb-, Bm-	10+, 20nl, 40v		10v, 20v		200-			Spain	Europe (west)	1	5	3	13	2	2	3	2	4	41	41	8	5	8	3	7	6
2018Vergnaud#1300	BCCN#75-291	Human	Castille, Spain	B. melitensis bv3	E. Mediterranean	1975	42	218	116	Valladolid 2851	Rodriguez Torres	Rodriguez Torres		smooth	+	-	++	-	A+,M+		Tb-, Bm-	10+, 20nl, 40v		10nl, 20v		200-			Spain	Europe (west)	1	5	3	13	2	2	3	2	4	41	41	8	6	7	3	6	5
2018Vergnaud#1301	BCCN#75-294	Human	Castille, Spain	B. melitensis bv3	E. Mediterranean	1975	42	218	116	Valladolid 2872	Rodriguez Torres	Rodriguez Torres		smooth	+	-	++	-	A+,M+		Tb-, Bm-	10+, 20+, 40v		10v, 20-		200-			Spain	Europe (west)	1	5	3	13	2	2	3	2	4	41	41	8	5	7	3	6	5
2018Vergnaud#1302	BCCN#83-186	Ovine	Greece	B. melitensis bv3	E. Mediterranean	1983	43	210	125	Thessalonique 49	Yantzis	Yantzis	Aborted fetus, liver	smooth	+	-	+	-	A+,M+		Tb-, Wb-, Bk+, RC-	10+, 20+, 40nl		10+, 20+		100v			Greece	Europe (west)	1	5	3	13	3	2	3	2	4	41	41	8	5	4	6	5	3
2018Vergnaud#1303	BCCN#83-187	Ovine	Greece	B. melitensis bv3	E. Mediterranean	1983	43	210	125	Thessalonique 50	Yantzis	Yantzis	Aborted fetus, stomach liquid	smooth	+	-	+	-	A+,M+		Tb-, Wb-, Bk+, RC-	10+, 20+, 40nl		10+, 20+		100v			Greece	Europe (west)	1	5	3	13	3	2	3	2	4	41	41	8	6	4	3	6	8
2018Vergnaud#1304	BCCN#91-176	Cattle	Haute-Garonne, France	B. melitensis bv3	W. Mediterranean	1991	51	123	95	LCRV 1905/35	LCRV Alfort	LVD 31	Placenta	smooth	+	-	+	-	A+,M+		Tb-, Wb+l, Iz+, RC-	10+, 20v, 40-	10+, 20+, 40nl	10+, 20+	10+, 20+	100+	100+		France	Europe (west)	3	5	3	13	1	1	3	3	7	49	48	8	7	5	8	8	3
[truncated: 100 more rows]

## Sheet: caption
S1 table provides the list of the 1404 Brucella strains investigated in the present report, including metadata, phenotypic characteristics, and MLVA16 data
