# Supplementary material for: Genotypic Expansion Within the Population Structure of Classical Brucella Species Revealed by MLVA16 Typing of 1404 Brucella Isolates From Different Animal and Geographic Origins, 1974–2006
Source: Front Microbiol. 2018 Jul 12;9:1545. doi: 10.3389/fmicb.2018.01545 (PMC6052141; doi:10.3389/fmicb.2018.01545)
Supplement: Supplementary file 2 [file Table_2.XLSX]

## Sheet: set-up
multiplex1 600nt	dye*	forward*	reverse
bruce55-40bp_273bp_3u_D2	D2	AATCTGGCGTTCGAGTTGTTCT	TCAGGCTGTTTCGTCATGTCTT
bruce43-12bp_182bp_2u_D3	D3	TATTTTCCGCCTGCCCATAAAC	TCTCAAGCCCGATATGGAGAAT
bruce08-18bp_348bp_4u_D3	D3	ACAGAAGGTTTTCCAGCTCGTC	ATTATTCGCAGGCTCGTGATTC
bruce19-3bp_222bp_36u_D4-New**	D4	ACTTCACCGTAACGTCGTGGAT	ACCGTGGCGCCTTCGACCT
bruce12-15bp_392bp_13u_D4	D4	GCCCAAGTTCAACAGGAGTTTC	CGGTAAATCAATTGTCCCATGA
multiplex2 1150nt***	dye*	forward*	reverse
bruce45-18bp_151bp_3u_D2_New**	D2	CGGGTAAATATCAATGGCTTGG	ATCCTTGCCTCTCCCTACCAG
bruce42-125bp_539bp_4u_D3-New**	D3	ACCGCAAAATTTACGCATCG	CATCGCCTCAACTATACCGTCA
bruce11-63bp_257bp_2u_D4	D4	CCAGACAACAACCTACGTCCTG	CTGTTGATCTGACCTTGCAACC
multiplex3 600nt	dye*	forward*	reverse
bruce18-8bp_314bp_5u_D2-New**	D2	GATGGTTGAGAGCATTGTGAAG	ATGGATCATGACGGTGCCGGAA
bruce21-8bp_148bp_6u_D2	D2	GATCTCGTGGTCGATAATCTCATT	CTCATGCGCAACCAAAACAC
bruce30-8bp_151bp_6u_D3	D3	TATGTGCAGAGCTTCATGTTCG	TGACCGCAAAACCATATCCTTC
bruce04-8bp_272bp_2u_D3-New**	D3	CGATCTGGAGATTATCGGGAAG	TGCAATCCGGTGACGCTGGC
bruce06-134bp_469bp_3u_D4-New**	D4	GCGTGACAATCGACTTTTTGTC	TACAGGAAGGCGTGCAGTTGA
multiplex4 600nt	dye*	forward*	reverse
bruce09-8bp_156bp_7u_D2	D2	GGGAGTATGTTTTGGTTGTACATAG	GCGGATTCGTTCTTCAGTTATC
bruce16-8bp_214bp_3u_D3_New**	D3	GGCCATGTTTCCGTTGATTTAT	ACCTATGCCGCCATCAAAC
bruce07-8bp_158bp_5u_D4	D4	ACCCTTTTTCAGTCAAGGCAAA	GCTGACGGGGAAGAACATCTAT
* The indicated dye refer to the Beckman Coulter platform. The forward primer is labelled
** "New" indicates that new primers have been designed as compared to the Le Flèche et al. 2006 initial primers in order to shift the allele size range
and allow multiplexing of loci with the same dye, or to remove secondary amplification products.
*** 1150nt is a custom-made size marker from Bioventures, USA whereas 600nt is the regular size marker from Beckman Coulter
bruce11 reverse primer adapted for Brucella papionis			GTAGCGATTGACACCTTGCCTG

## Sheet: mix
multiplex1 (size marker 600nt)		proportion fluo/cold	fluo reverse [100µM]	cold reverse [100µM]	forward [100µM]	primers volume F+R	H2O for final volume 200µL	each primer [µM]/final PCR (15µL)
bruce55-40bp_273bp_3u_D2	D2	1/10	0.75µL	6.75µL	7.5µL	15µL		0.25
bruce08-18bp_348bp_4u_D3	D3	1/16	0.5µL	7.0µL	7.5µL	15µL		0.25
bruce43-12bp_182bp_2u_D3	D3	1/10	0.3µL	2.7µL	3.0µL	6µL		0.1
bruce12-15bp_392bp_13u_D4	D4	1/16	0.5µL	7.0µL	7.5µL	15µL		0.25
bruce19-3bp_222bp_36u_D4	D4		use 2µL from intermediate primer mix					0.03
						53µL	147µL
intermediate primer mix
bruce19-3bp_222bp_36u_D4	D4	1/4	1µL	3µL	4µL
multiplex 2 ( size marker 1150nt)		proportion fluo/cold	fluo reverse [100µM]	cold reverse [100µM]	forward [100µM]	primers volume F+R	H2O for final volume 200µL	each primer [µM]/final PCR (15µL)
bruce45-18bp_151bp_3u_D2_New	D2	1/10	0.75µL	6.75µL	7.5µL	15µL		0.25
bruce42-125bp_539bp_4u_D3-New	D3	1/10	0.5µL	4.5µL	5.0µL	10µL		0.17
bruce11-63bp_257bp_2u_D4	D4	1/5	0.3µL	1.2µL	1.5µL	3µL		0.05
						28µL	172µL
multiplex3 (size marker 600nt)		proportion fluo/cold	fluo reverse [100µM]	cold reverse [100µM]	forward [100µM]	primers volume F+R	H2O for final volume 200µL	each primer [µM]/final PCR (15µL)
bruce18-8bp_314bp_5u_D2-New	D2	1/4	1.75µL	5.25µL	7µL	14µL		0.23
bruce21-8bp_148bp_6u_D2	D2	1/4	1.75µL	5.25µL	7µL	14µL		0.23
bruce30-8bp_151bp_6u_D3	D3	1/10	0.75µL	6.75µL	7.5µL	15µL		0.25
bruce04-8bp_272bp_2u_D3-New	D3	1/10	0.5µL	4.5µL	5µL	10µL		0.17
bruce06-134bp_469bp_3u_D4-New	D4	1/10	0.5µL	2.5µL	3.0µL	6µL		0.1
						59µL	141µL
multiplex4 (size marker 600nt)		proportion fluo/cold	fluo reverse [100µM]	cold reverse [100µM]	forward [100µM]	primers volume F+R	H2O for final volume 200µL	each primer [µM]/final PCR (15µL)
bruce09-8bp_156bp_7u_D2	D2	1/2	5µL	5µL	10µL	20µL		0.34
bruce16-8bp_214bp_3u_D3_New	D3	1/10	0.5µL	4.5µL	5µL	10µL		0.17
bruce07-8bp_158bp_5u_D4	D4		use 2µL from intermediate primer mix					0.017
						32µL	168µL
intermediate primer mix
bruce07-8bp_158bp_5u_D4	D4	1/20	0.25µL	4.75µL	5.0µL
The four primer mixes indicated in the table were used on a Beckman Coulter CEQ8000 machine. They need to be adjusted to local PCR conditions, different equipment, and aging dyes
When producing a Mix, two parameters can be adjusted, (1) the proportion of cold versus fluorescent primers (2) the relative molarity of primer pairs.
This allows compensating for differences in PCR amplification efficiency at different loci and differences in dye intensity.
1-Use one µl of primer mix per 15 µl PCR amplification (200µl are enough for two 96 wells plates)
2-PCR products are diluted 1/10 before running on the CEQ8000 Beckman Coulter machine

## Sheet: allele calling table
Brucella MLVA capillary format version 1 february 2013 revised march 2018																						observed in the present report
multiplex1 600nt	dye
bruce55-40bp_273bp_3u_D2	D2	1u 193	2u 233	3u 273	4u 313	5u 353	6u 393	7u 433		10u a553
bruce43-12bp_182bp_2u_D3	D3	1u 170	2u 182	3u 194
bruce08-18bp_348bp_4u_D3	D3	2u 312	3u 330	4u 348	5u 366	6u 384
bruce19-3bp_222bp_36u_D4	D4	7u 135	9u 141	11u 147		36u 222	37u 225 *	38u 228	39u C231	40u C° 234	41u 237	43u 243	44u 246	45u 249	46u 252		48u 258
bruce12-15bp_392bp_13u_D4	D4	7u b302	8u b317		9u 327-332	10u 342-347	11u 362	12u 377	13u 392-397	14u 407-452
multiplex2 1150nt
bruce45-18bp_151bp_3u_D2	D2	2u 133	3u 151	4u 169	5u 187	6u 205
bruce42-125bp_539bp_4u_D3	D3	1u 164	2u 289	3u 414	4u 539	5u 664	6u 789	7u 914
bruce11-63bp_257bp_2u_D4	D4	2u 257	3u 320	4u 383	5u 446	6u 509		8u 635	9u 698		12u 887		14u 1013	15u 1076		20u 1391		C22, 23, 26
multiplex3 600nt
bruce18-8bp_314bp_5u_D2	D2	3u 298	4u 306	5u 314	6u 322	7u 330	8u 338	9u 346	10u 354		12u 370 **			C15u 226		C30u 344
bruce21-8bp_148bp_6u_D2	D2	5u 140	6u 148	7u 156	8u 164	9u 172-175
bruce30-8bp_151bp_6u_D3	D3	2u 119	3u 127	4u 135	5u 143	6u 151	7u 159	8u 167	9u 175	10u 183	11u 191	12u 199
bruce04-8bp_272bp_2u_D3	D3	1u 264	2u 272	3u 280	4u 288	5u 296	6u 304	7u 312	8u 320	9u 328	10u 336	11u 344	12u 352	13u 360	14u 368	15u 376	16u 384	17u 392	18u 400	19u 408	20u 416	21u 424	22u 432	23u 440	24u 448	25u 456	26u 480
bruce06-134bp_469bp_3u_D4	D4	1u 201	2u 335	3u 469	4u 603
multiplex4 600nt
bruce09-8bp_156bp_7u_D2	D2	3u 124	4u 132	5u 140	6u 148	7u 156	8u 164 ***	9u 172	10u 180	11u 188	12u 196	13u 204	14u 212	15u 220	16u 228	17u 236	18u 244	19u 252	20u 260	21u 268	22u 276	23u 284	24u 292
bruce16-8bp_214bp_3u_D3	D3	2u 206	3u 214	4u 222	5u 230	6u 238	7u 246	8u 254	9u 262	10u 270	11u 278	12u 286	13u 294	14u 302	15u 310	16u b318		17u b334
bruce07-8bp_158bp_5u_D4	D4	2u 134	3u 142	4u 150	5u 158	6u 166	7u 174	8u 182	9u 190	10u 198	11u 206	12u 214	13u 222	14u 230		16u 246
The table provides the correspondence between predicted PCR product size in base-pairs and allele calls. Yellow colored values were observed among the 1404 strains investigated here.
Some alleles are very specific for a given lineage. The green colored values indicate the alleles observed in the first published B. melitensis 16M genome sequence, assembly accession number GCA_000007125.1.
a Alleles observed in B. microti			b Alleles observed in B.ceti						c alleles observed in amphibians isolates and B.inopinata scored on agarose gels due to size above 1500 bp
°blast B.canis ATCC23365			*BCCN#98-5 (B. melitensis bv1)							**BCCN#10-12, rodent isolate, Australia
*** 16M BCCN representative has one extra unit compared to the 16M first published sequence
