# Supplementary material for: Genotypic Expansion Within the Population Structure of Classical Brucella Species Revealed by MLVA16 Typing of 1404 Brucella Isolates From Different Animal and Geographic Origins, 1974–2006
Source: Front Microbiol. 2018 Jul 12;9:1545. doi: 10.3389/fmicb.2018.01545 (PMC6052141; doi:10.3389/fmicb.2018.01545)
Supplement: Supplementary file 3 [file Table_3.XLSX]

## Sheet: S3 table re-assembly tests
loci * reads length**	bruce06-134bp_469bp_3u	bruce08-18bp_348bp_4u	bruce11-63bp_257bp_2u	bruce12-15bp_392bp_13u	bruce42-125bp_539bp_4u	bruce43-12bp_182bp_2u	bruce45-18bp_151bp_3u	bruce55-40bp_273bp_3u	bruce18-8bp_314bp_5u	bruce19-3bp_222bp_36u	bruce21-8bp_148bp_6u	bruce04-8bp_272bp_2u	bruce07-8bp_158bp_5u	bruce09-8bp_156bp_7u	bruce16-8bp_152bp_3u	bruce30-8bp_151bp_6u
50bp	36+10+8/54	49+0+5/54	39+1+14/54	52+1+1/54	31+9+12/52	52+0+2/54	51+0+3/54	46+6+1/53	49+1+4/54	48+2+4/54	19+4+31/54	19+3+32/54	22+3+28/53	21+1+29/51	31+5+17/53	42+0+12/54
100bp	43+8+3/54	54+0+0/54	52+0+2/54	54+0+0/54	49+1+2/52	54+0+0/54	54+0+0/54	50+3+0/53	54+0+0/54	54+0+0/54	50+4+0/54	46+1+7/54	49+3+1/53	42+1+8/51	44+6+3/53	53+0+1/54
150bp	31+15+8/54	54+0+0/54	50+2+2/54	51+2+1/54	37+2+13/52	54+0+0/54	54+0+0/54	51+1+1/53	54+0+0/54	54+0+0/54	39+10+5/54	43+1+10/54	53+0+0/53	40+1+10/51	49+2+2/53	54+0+0/54
200bp	52+1+1/54	54+0+0/54	52+1+1/54	54+0+0/54	50+1+1/52	54+0+0/54	54+0+0/54	53+0+0/53	54+0+0/54	54+0+0/54	50+3+1/54	50+0+4/54	53+0+0/53	47+0+4/51	53+0+0/53	54+0+0/54
250bp	54+0+0/54	54+0+0/54	52+0+2/54	53+0+1/54	49+0+3/52	54+0+0/54	53+0+1/54	53+0+0/53	54+0+0/54	54+0+0/54	54+0+0/54	54+0+0/54	53+0+0/53	51+0+0/51	53+0+0/53	53+0+1/54
300bp	54+0+0/54	53+0+1/54	52+0+2/54	53+0+1/54	50+0+2/52	53+0+1/54	53+0+1/54	53+0+0/53	54+0+0/54	54+0+0/54	52+1+1/54	52+0+2/54	52+0+1/53	50+0+1/51	52+0+1/53	54+0+0/54
* the full locus name is indicated, including short name, position in the 16M genome
**Artificial reads of length ranging from 50 bp up to 300 bp were produced from 54 full genome data sets. The reads were then assembled using SPAdes version 3.9 and the length of the reconstructed VNTRs was compared to the initial length.
For each locus and each read length, the efficiency of reconstruction is indicated by four values, as in 36+10+8/54 (locus bruce06, 50 bp reads). In this case, the bruce06 allele was reassembled with the expected length in 36 genomes,
and with an incorrect length in ten genomes. In eight cases, no assembly was obtained. The locus was present in all 54 complete genomes sequences.
expected_size + different_size + missing locus / number of test alleles
	no errors induced (all assembled alleles have the correct size)
	more than 90% of assembled alleles have the correct size
